# Supplementary material for: Application of metabolite set enrichment analysis on untargeted metabolomics data prioritises relevant pathways and detects novel biomarkers for inherited metabolic disorders
Source: J Inherit Metab Dis. 2022 May 22;45(4):682–95. doi: 10.1002/jimd.12522 (PMC9544878; doi:10.1002/jimd.12522)
Supplement: Supplementary file 2 — TABLE S1 Samples [file JIMD-45-682-s002.xlsx]

## Sheet: A) Excluded Samples
IMD	OMIM	Sample_ID	Batch_ID	Instrument	Reason_of_exclusion
2-Methylbutyryl-CoA dehydrogenase deficiency	610006	RadboudUMC_56	B18	6545 QTOF	the entire batch was excluded, as some samples in this batch did not pass quality control.
Adenylosuccinate lyase deficiency	103050	RadboudUMC_57	B22	6545 QTOF	No controls in Batch
Alkaptonuria	203500	RadboudUMC_58	B21	6545 QTOF	No controls in Batch
Argininosuccinic aciduria	207900	RadboudUMC_59	B20	6545 QTOF	No controls in Batch
Canavan disease	271900	RadboudUMC_60	B15	6545 QTOF	No duplicate measurement available in batch
Cerebrotendinous Xanthomatosis	213700	RadboudUMC_61	B6	6540 QTOF	No duplicate measurement available in batch
Citrullinemia	215700	RadboudUMC_62	B21	6545 QTOF	No controls in Batch
Ethylmalonic encephalopathy	602473	RadboudUMC_63	B18	6545 QTOF	the entire batch was excluded, as some samples in this batch did not pass quality control.
Galactosemia	230400	RadboudUMC_64	B21	6545 QTOF	No controls in Batch
Glutaric aciduria, type II	231680	RadboudUMC_65	B22	6545 QTOF	No controls in Batch
Guanidinoacetate methyltransferase deficiency	601240	RadboudUMC_66	B21	6545 QTOF	No controls in Batch
Hypoxanthine guanine phosphoribosyltransferase deficiency	300322	RadboudUMC_67	B21	6545 QTOF	No controls in Batch
Isovaleric academia	243500	RadboudUMC_68	B21	6545 QTOF	No controls in Batch
Long-chain 3-hydroxyl-CoA dehydrogenase deficiency	609016	RadboudUMC_69	B21	6545 QTOF	No controls in Batch
Lysinuric protein intolerance	222700	RadboudUMC_70	B20	6545 QTOF	No controls in Batch
Lysinuric protein intolerance	222700	RadboudUMC_71	B22	6545 QTOF	No controls in Batch
Methionine Adenosyltransferase I/III Deficiency	250850	RadboudUMC_72	B18	6545 QTOF	the entire batch was excluded, as some samples in this batch did not pass quality control.
Methylmalonic aciduria	251000	RadboudUMC_73	B20	6545 QTOF	No controls in Batch
Methylmalonyl CoA epimerase deficiency	251120	RadboudUMC_74	B18	6545 QTOF	the entire batch was excluded, as some samples in this batch did not pass quality control.
Molybdenum cofactor deficiency	252150	RadboudUMC_41	B22	6545 QTOF	No controls in Batch
Phenylketonuria	261600	RadboudUMC_75	B20	6545 QTOF	No controls in Batch
Phenylketonuria	261600	RadboudUMC_76	B20	6545 QTOF	No controls in Batch
Phenylketonuria	261600	RadboudUMC_77	B18	6545 QTOF	the entire batch was excluded, as some samples in this batch did not pass quality control.
Propionic academia	606054	RadboudUMC_78a	B21	6545 QTOF	No controls in Batch
Refsum disease	266500	RadboudUMC_79	B22	6545 QTOF	No controls in Batch
Transaldolase deficiency	606003	RadboudUMC_80	B18	6545 QTOF	the entire batch was excluded, as some samples in this batch did not pass quality control.
Tyrosinaemia, type I	276700	RadboudUMC_81	B21	6545 QTOF	No controls in Batch
Tyrosinaemia, type I	276700	RadboudUMC_82	B22	6545 QTOF	No controls in Batch
(very-)Long-chain acyl-CoA dehydrogenase deficiency	201475	RadboudUMC_83	B2	6540 QTOF	No duplicate measurement available in batch
(very-)Long-chain acyl-CoA dehydrogenase deficiency	201475	RadboudUMC_54	B2	6540 QTOF	No duplicate measurement available in batch
(very-)Long-chain acyl-CoA dehydrogenase deficiency	201475	RadboudUMC_84	B2	6540 QTOF	No duplicate measurement available in batch
(very-)Long-chain acyl-CoA dehydrogenase deficiency	201475	RadboudUMC_85	B2	6540 QTOF	No duplicate measurement available in batch

## Sheet: B) Included Samples
IMD	OMIM	Sample_ID	Batch_ID	Instrument	Aberrant_Biomarkers_HMDB	Aberrant_Biomarkers_KEGG	Enriched Biomarker Pathways_SMPDB	Enriched Biomarker Pathways_KEGG
3-Ureidopropionase deficiency	613161	RadboudUMC_1	B15	6545 QTOF	HMDB0000026;HMDB0002031;HMDB0000079	C00906;C05100;C02642	SMP0000007;SMP0000219;SMP0000172;SMP0000351;SMP0000493;SMP0000046;SMP0000178;SMP0000202	hsa00410;hsa00240
Cystathionine ß-synthase deficiency	236200	RadboudUMC_2	B6	6540 QTOF	HMDB0000696;HMDB0002005	C15998;C15999;C02989;C00073	SMP0000340;SMP0000570;SMP0000177;SMP0000221;SMP0000033;SMP0000341;SMP0000123;SMP0000222;SMP0000214;SMP0002313	hsa00270;hsa01210
Histidinemia	235800	RadboudUMC_3	B19	6545 QTOF	HMDB0000177;HMDB0002320	C05132;C00135	-	hsa00340
Hyperlysinemia, type I	238700	RadboudUMC_4	B3	6540 QTOF	HMDB0000446;HMDB0000070;HMDB0000716;HMDB0000182	C00408;C12989;C12989;C00047	SMP0000239;SMP0000528;SMP0000527;SMP0000186;SMP0000571;SMP0000719;SMP0000174;SMP0000066;SMP0111874;SMP0000564;SMP0000037	hsa00300;hsa00310;hsa00780
Hyperprolinemia, type II	239510	RadboudUMC_5	B3	6540 QTOF	HMDB0006875;HMDB0000162;HMDB0004230	C03564;C00148;C05942	SMP0002292;SMP0000290;SMP0000292;SMP0002295;SMP0000291;SMP0000250;SMP0000294;SMP0000293;SMP0000252;SMP0000251;SMP0000295;SMP0000254;SMP0000253;SMP0000256;SMP0000255;SMP0000258;SMP0000731;SMP0000257;SMP0000730;SMP0000249;SMP0000248;SMP0000207;SMP0000504;SMP0000506;SMP0000726;SMP0000208;SMP0000505;SMP0000728;SMP0000507;SMP0000727;SMP0000729;SMP0000360;SMP0000362;SMP0000020;SMP0000361;SMP0000262;SMP…	hsa01230;hsa04974;hsa04978;hsa00330;hsa02010
Xanthinuria, type II	603592	RadboudUMC_6	B15	6545 QTOF	HMDB0030097;HMDB0000292;HMDB0000299	C00385;C11821;C01762	-	hsa00232
3-Hydroxy-3-methylglutaryl-CoA lyase deficiency	246450	RadboudUMC_7a	B3	6540 QTOF	HMDB0000754;HMDB0000522;HMDB0000752;HMDB0000354;HMDB0000552	-	-	-
3-Hydroxy-3-methylglutaryl-CoA lyase deficiency	246450	RadboudUMC_7b	B3	6540 QTOF	HMDB0000754;HMDB0000522;HMDB0000752;HMDB0000354;HMDB0000552	-	-	-
3-Hydroxy-3-methylglutaryl-CoA lyase deficiency	246450	RadboudUMC_7c	B5	6540 QTOF	HMDB0000754;HMDB0000354;HMDB0000552	-	-	-
3-Hydroxy-3-methylglutaryl-CoA lyase deficiency	246450	RadboudUMC_7d	B5	6540 QTOF	HMDB0000754;HMDB0000522;HMDB0000752;HMDB0000354;HMDB0000552	-	-	-
3-Hydroxy-3-methylglutaryl-CoA lyase deficiency	246450	RadboudUMC_7e	B5	6540 QTOF	HMDB0000754;HMDB0000752;HMDB0000354;HMDB0000552	-	-	-
3-Ketothiolase deficiency	203750	RadboudUMC_8	B15	6545 QTOF	HMDB0000959;HMDB0001470;HMDB0000354;HMDB0002366	C08279	-	-
3-Methylcrotonyl-CoA carboxylase deficiency	210200	RadboudUMC_9	B1	6540 QTOF	-	-	-	-
3-Methylcrotonyl-CoA carboxylase deficiency	210200	RadboudUMC_10	B1	6540 QTOF	HMDB0000754;HMDB0000459	C20828	-	-
3-Methylcrotonyl-CoA carboxylase deficiency	210200	RadboudUMC_10	B15	6545 QTOF	HMDB0000754;HMDB0000459	C20828	-	-
3-Methylcrotonyl-CoA carboxylase deficiency	210200	RadboudUMC_11	B1	6540 QTOF	HMDB0000754;HMDB0000459	C20828	-	-
3-Methylcrotonyl-CoA carboxylase deficiency	210200	RadboudUMC_12	B1	6540 QTOF	HMDB0000754	-	-	-
3-Methylcrotonyl-CoA carboxylase deficiency	210200	RadboudUMC_13	B1	6540 QTOF	HMDB0000754;HMDB0000459	C20828	-	-
3β-Hydroxy-∆5-C27-steroid dehydrogenase deficiency	607765	RadboudUMC_14	B6	6540 QTOF	HMDB0012454	C17335	SMP0000315;SMP0000314;SMP0000317;SMP0000316;SMP0000318;SMP0000035;SMP0000720	hsa00120
ACSF3 deficiency (CMAMMA)	614265	RadboudUMC_15	B5	6540 QTOF	-	-	-	-
ACSF3 deficiency (CMAMMA)	614265	RadboudUMC_16	B5	6540 QTOF	HMDB0000202;HMDB0000691	C00383;C02170	-	-
ACSF3 deficiency (CMAMMA)	614265	RadboudUMC_17	B5	6540 QTOF	HMDB0000202	C02170	-	-
Adenylosuccinate lyase deficiency	103050	RadboudUMC_18	B14	6540 QTOF	HMDB0000912	-	-	-
Alkaptonuria	203500	RadboudUMC_19	B10	6540 QTOF	-	-	-	-
Aminoacylase I deficiency	609924	RadboudUMC_20	B3	6540 QTOF	HMDB0001138;HMDB0000532;HMDB0011756;HMDB0011745;HMDB0002931;HMDB0011757;HMDB0006029;HMDB0061684	C02710;C02712;C00624	-	-
Aminoacylase I deficiency	609924	RadboudUMC_21	B3	6540 QTOF	HMDB0001138;HMDB0011756;HMDB0002931;HMDB0006029;HMDB0061684	C02710;C00624	-	-
Cerebrotendinous Xanthomatosis	213700	RadboudUMC_22a	B7	6540 QTOF	-	-	-	-
Cerebrotendinous Xanthomatosis	213700	RadboudUMC_22b	B11	6540 QTOF	-	-	-	-
Cerebrotendinous Xanthomatosis	213700	RadboudUMC_22b	B15	6545 QTOF	-	-	-	-
Cerebrotendinous Xanthomatosis	213700	RadboudUMC_23	B6	6540 QTOF	HMDB0000483	-	-	-
Cerebrotendinous Xanthomatosis	213700	RadboudUMC_23	B7	6540 QTOF	HMDB0000483	-	-	-
Cerebrotendinous Xanthomatosis	213700	RadboudUMC_24	B7	6540 QTOF	HMDB0000483	-	-	-
Cerebrotendinous Xanthomatosis	213700	RadboudUMC_25	B11	6540 QTOF	-	-	-	-
Dimethylglycine dehydrogenase deficiency	605850	RadboudUMC_26	B5	6540 QTOF	-	-	-	-
Glutamate formimino transferase deficiency	229100	RadboudUMC_27	B9	6540 QTOF	-	-	-	-
Glutaric aciduria type I	231670	RadboudUMC_28	B6	6540 QTOF	HMDB0013130;HMDB0000661	C00489	-	hsa00071
Guanidinoacetate methyltransferase deficiency	601240	RadboudUMC_29	B8	6540 QTOF	-	-	-	-
Guanidinoacetate methyltransferase deficiency	601240	RadboudUMC_29	B15	6545 QTOF	-	-	-	-
Hyperlysinemia, type I	238700	RadboudUMC_30	B3	6540 QTOF	HMDB0000446;HMDB0000070;HMDB0000716;HMDB0000182	C00408;C12989;C12989;C00047	SMP0111874	hsa00310
Hyperprolinemia, type II	239510	RadboudUMC_31	B3	6540 QTOF	HMDB0006875;HMDB0000162;HMDB0004230	C03564;C00148;C05942	SMP0112609	hsa00330
Maple syrup urine disease	248600	RadboudUMC_32	B3	6540 QTOF	HMDB0000687;HMDB0001624;HMDB0000491;HMDB0000172;HMDB0000407;HMDB0000695	C00233;C00123;C00407;C03465	SMP0000173;SMP0000140;SMP0000032;SMP0000384;SMP0000141;SMP0000199;SMP0000200;SMP0000137;SMP0000236;SMP0000522;SMP0000521;SMP0000139;SMP0000238;SMP0000524;SMP0000138;SMP0000237;SMP0000523	hsa01210;hsa00280;hsa00290;hsa05230
Maple syrup urine disease	248600	RadboudUMC_33	B3	6540 QTOF	HMDB0000687;HMDB0000019;HMDB0001624;HMDB0000491;HMDB0000172;HMDB0000407;HMDB0000695	C00233;C00123;C00141;C00407;C03465	SMP0000173;SMP0000140;SMP0000032;SMP0000384;SMP0000141;SMP0000199;SMP0000200;SMP0000137;SMP0000236;SMP0000522;SMP0000521;SMP0000139;SMP0000238;SMP0000524;SMP0000138;SMP0000237;SMP0000523	hsa01230;hsa01210;hsa00280;hsa00290
Medium-chain acyl-CoA dehydrogenase deficiency	201450	RadboudUMC_34	B1	6540 QTOF	HMDB0013205;HMDB0013325;HMDB0000701;HMDB0000756;HMDB0000832;HMDB0000953;HMDB0000791	C02838	-	-
Medium-chain acyl-CoA dehydrogenase deficiency	201450	RadboudUMC_34	B15	6545 QTOF	HMDB0013205;HMDB0013325;HMDB0000701;HMDB0000756;HMDB0000832;HMDB0000953;HMDB0000791	C02838	-	-
Medium-chain acyl-CoA dehydrogenase deficiency	201450	RadboudUMC_35	B1	6540 QTOF	HMDB0013205;HMDB0013325;HMDB0000701;HMDB0000756;HMDB0000832;HMDB0000953;HMDB0000791	C02838	-	-
Medium-chain acyl-CoA dehydrogenase deficiency	201450	RadboudUMC_36	B1	6540 QTOF	HMDB0013205;HMDB0013325;HMDB0000701;HMDB0000756;HMDB0000832;HMDB0000953;HMDB0000791	C02838	-	-
Medium-chain acyl-CoA dehydrogenase deficiency	201450	RadboudUMC_37	B1	6540 QTOF	HMDB0013205;HMDB0013325;HMDB0000701;HMDB0000756;HMDB0000832;HMDB0000953;HMDB0000791	C02838	-	-
Medium-chain acyl-CoA dehydrogenase deficiency	201450	RadboudUMC_38	B1	6540 QTOF	HMDB0013205;HMDB0013325;HMDB0000701;HMDB0000756;HMDB0000832;HMDB0000953;HMDB0000791	C02838	-	-
Methionine Adenosyltransferase I/III Deficiency	250850	RadboudUMC_39a	B4	6540 QTOF	HMDB0000696;HMDB0037841;HMDB0034367	C00073	SMP0111875;SMP0000445	-
Methionine Adenosyltransferase I/III Deficiency	250850	RadboudUMC_39b	B4	6540 QTOF	HMDB0000696;HMDB0037841;HMDB0034367	C00073	SMP0111875	-
Molybdenum cofactor deficiency	252150	RadboudUMC_40	B7	6540 QTOF	HMDB0000289;HMDB0012130;HMDB0000292;HMDB0000299	C00385;C00366;C01762	-	-
Molybdenum cofactor deficiency	252150	RadboudUMC_40	B15	6545 QTOF	HMDB0000289;HMDB0012130;HMDB0000292;HMDB0000299	C00385;C00366;C01762	-	-
Molybdenum cofactor deficiency	252150	RadboudUMC_41	B15	6545 QTOF	HMDB0000017;HMDB0012130;HMDB0000292;HMDB0000299	C00385;C00847;C01762	-	-
NANS deficiency	610442	RadboudUMC_42	B7	6540 QTOF	HMDB0001129	C00645	-	-
Ornithine aminotransferase deficiency	258870	RadboudUMC_43	B16	6545 QTOF	HMDB0000214;HMDB0000323	C00077	-	-
Phenylketonuria	261600	RadboudUMC_44	B1	6540 QTOF	HMDB0000512;HMDB0000159;HMDB0037846;HMDB0029156	C00079;C03519	SMP0111876	-
Phenylketonuria	261600	RadboudUMC_45	B1	6540 QTOF	HMDB0000512;HMDB0000159;HMDB0037846;HMDB0029156	C00079;C03519	SMP0111876	-
Phenylketonuria	261600	RadboudUMC_46	B1	6540 QTOF	HMDB0000512;HMDB0000159;HMDB0037846;HMDB0000779;HMDB0029156	C00079;C01479;C03519	SMP0111876	hsa00360
Phenylketonuria	261600	RadboudUMC_47	B1	6540 QTOF	HMDB0000512;HMDB0000159;HMDB0037846;HMDB0029156	C00079;C03519	SMP0000369;SMP0000008;SMP0000206;SMP0111876;SMP0000370	hsa00360
Phenylketonuria	261600	RadboudUMC_48	B1	6540 QTOF	HMDB0000512;HMDB0000159;HMDB0037846;HMDB0000779;HMDB0029156	C00079;C01479;C03519	SMP0111876	-
Phenylketonuria	261600	RadboudUMC_49	B1	6540 QTOF	HMDB0000159;HMDB0037846;HMDB0029156	C00079;	SMP0000369;SMP0000008;SMP0000206;SMP0111876;SMP0000370	hsa00360;hsa00970;hsa04974;hsa00400;hsa04978
Phenylketonuria	261600	RadboudUMC_50a	B1	6540 QTOF	HMDB0000512;HMDB0000159;HMDB0037846;HMDB0029156	C00079;C03519	SMP0111876	hsa00360
Phenylketonuria	261600	RadboudUMC_50b	B15	6545 QTOF	HMDB0000159;HMDB0037846;HMDB0029156	C00079;	SMP0111876	-
Phenylketonuria	261600	RadboudUMC_51	B17	6545 QTOF	HMDB0000512;HMDB0000159;HMDB0014712;HMDB0037846;HMDB0000779;HMDB0029156	C00079;C01479;C03519	-	-
Pyridoxine-dependent epilepsy	266100	RadboudUMC_52	B8	6540 QTOF	HMDB0000070;HMDB0000716	C00408	-	-
Pyridoxine-dependent epilepsy	266100	RadboudUMC_52	B15	6545 QTOF	HMDB0000070;HMDB0000716	C00408	-	-
UMP synthase deficiency	258900	RadboudUMC_53	B4	6540 QTOF	HMDB0000226;HMDB0003349;HMDB0000528	C00295;C00337	SMP0000219;SMP0000046;SMP0000202	hsa00240
(very-)Long-chain acyl-CoA dehydrogenase deficiency	201475	RadboudUMC_54	B15	6545 QTOF	HMDB0002014;HMDB0005066	-	-	-
Xanthinuria, type II	603592	RadboudUMC_55	B4	6540 QTOF	HMDB0000289;HMDB0030097;HMDB0000292;HMDB0000299	C00385;C11821;C00366;C01762	SMP0000050;SMP0000144;SMP0000364;SMP0000210;SMP0000430;SMP0000220;SMP0000168;SMP0000167;SMP0000365;SMP0000203;SMP0000513;SMP0000535;SMP0000512;SMP0000427;SMP0000537;SMP0000536;SMP0000428	hsa00232;hsa00230
