# Supplementary material for: Application of metabolite set enrichment analysis on untargeted metabolomics data prioritises relevant pathways and detects novel biomarkers for inherited metabolic disorders
Source: J Inherit Metab Dis. 2022 May 22;45(4):682–95. doi: 10.1002/jimd.12522 (PMC9544878; doi:10.1002/jimd.12522)
Supplement: Supplementary file 3 — TABLE S2 Method parameters [file JIMD-45-682-s003.xlsx]

## Sheet: A) MSConvert - Settings
	Parameter settings used for MSConvert for ProteoWizard version 3.0.19161
	peakPicking	true 1-
	msLevel	1
	threshold	Absolute 500 most-intense
	compressionMethod	zlib

## Sheet: B) XCMS - Settings
	Parameter settings used for the XCMS R-package version 3.4.4 (R version 3.6.1)
	method	centWave	method	obiwarp
	ppm	15	profStep	1
	peakwidth	c(5, 10)	bw	3
	snthresh	10	minfrac	0.1
	mzdiff	0.01	mzwid	0.1
	integrate	2	Max	1000
	prefilter	c(3, 500)
	noise	0
