# Supplementary material for: Application of metabolite set enrichment analysis on untargeted metabolomics data prioritises relevant pathways and detects novel biomarkers for inherited metabolic disorders
Source: J Inherit Metab Dis. 2022 May 22;45(4):682–95. doi: 10.1002/jimd.12522 (PMC9544878; doi:10.1002/jimd.12522)
Supplement: Supplementary file 4 — TABLE S3 Biomarkers [file JIMD-45-682-s001.xlsx]

## Sheet: A) IMD Pathway Table
IMD	OMIM	SMPDB_ID	Pathway_Name	IMD_Pathway_Biomarkers
3-Ureidopropionase deficiency	613161	SMP0000172	beta-Ureidopropionase Deficiency	HMDB0000076;HMDB0000079;HMDB0000026;HMDB0002031
3-Hydroxy-3-methylglutaryl-CoA lyase deficiency	246450	SMP0000138	3-Hydroxy-3-methylglutaryl-CoA Lyase Deficiency	HMDB0000202
3-Ketothiolase deficiency	203750	SMP0000173	beta-Ketothiolase Deficiency	HMDB0000202
3-Methylcrotonyl-CoA carboxylase deficiency	210200	SMP0000237	3-Methylcrotonyl-CoA Carboxylase Deficiency Type I	HMDB0000202
3β-Hydroxy-∆5-C27-steroid dehydrogenase deficiency	607765	SMP0000718	3-beta-Hydroxysteroid Dehydrogenase Deficiency	-
ACSF3 deficiency (CMAMMA)	614265	SMP0000198	Malonic Aciduria	HMDB0000202
ACSF3 deficiency (CMAMMA)	614265	SMP0000200	Methylmalonic Aciduria	HMDB0000202
Adenylosuccinate lyase deficiency	103050	SMP0000167	Adenylosuccinate Lyase Deficiency	HMDB0000797
Alkaptonuria	203500	SMP0000169	Alkaptonuria	HMDB0000130
Aminoacylase I deficiency	609924	-	-	-
Cerebrotendinous Xanthomatosis	213700	SMP0000315	Cerebrotendinous Xanthomatosis (CTX)	HMDB0012454
Cystathionine ß-synthase deficiency	236200	SMP0000177	Cystathionine beta-Synthase Deficiency	HMDB0000696;HMDB0002005
Cystathionine ß-synthase deficiency	236200	SMP0000515	Homocystinuria, Cystathionine beta-Synthase Deficiency	-
Dimethylglycine dehydrogenase deficiency	605850	SMP0000242	Dimethylglycine Dehydrogenase Deficiency	HMDB0000696
Dimethylglycine dehydrogenase deficiency	605850	SMP0000484	Dimethylglycine Dehydrogenase Deficiency	HMDB0000696
Glutamate formimino transferase deficiency	229100	-	-	-
Glutaric aciduria type I	231670	SMP0000185	Glutaric Aciduria Type I	-
Glutaric aciduria type I	231670	SMP0000186	Glutaric Aciduria Type I	HMDB0000182;HMDB0000716
Guanidinoacetate methyltransferase deficiency	601240	SMP0000188	Guanidinoacetate Methyltransferase Deficiency (GAMT Deficiency)	HMDB0000064;HMDB0000128
Guanidinoacetate methyltransferase deficiency	601240	SMP0000504	Creatine Deficiency, Guanidinoacetate Methyltransferase Deficiency	HMDB0000064;HMDB0000128
Histidinemia	235800	SMP0000191	Histidinemia	HMDB0000854
Hyperlysinemia, type I	238700	SMP0000527	Hyperlysinemia I, Familial	HMDB0000182;HMDB0000716
Hyperprolinemia, type II	239510	SMP0000360	Hyperprolinemia Type II	HMDB0000064;HMDB0000128
Maple syrup urine disease	248600	SMP0000199	Maple Syrup Urine Disease	HMDB0000202
Medium-chain acyl-CoA dehydrogenase deficiency	201450	SMP0000542	Medium Chain Acyl-CoA Dehydrogenase Deficiency (MCAD)	-
Methionine Adenosyltransferase I/III Deficiency	250850	SMP0000221	Methionine Adenosyltransferase Deficiency	HMDB0000696;HMDB0002005
Molybdenum cofactor deficiency	252150	SMP0000203	Molybdenum Cofactor Deficiency	HMDB0000797
NANS deficiency	610442	-	-	-
Ornithine aminotransferase deficiency	258870	SMP0000363	Ornithine Aminotransferase Deficiency (OAT Deficiency)	HMDB0000064;HMDB0000128
Phenylketonuria	261600	SMP0000206	Phenylketonuria	HMDB0000130
Pyridoxine-dependent epilepsy	266100	SMP0000571	Pyridoxine Dependency with Seizures	HMDB0000182;HMDB0000716
UMP synthase deficiency	258900	SMP0000219	UMP Synthase Deficiency (Orotic Aciduria)	HMDB0000076;HMDB0000079;HMDB0000026;HMDB0002031
(very-)Long-chain acyl-CoA dehydrogenase deficiency	201475	SMP0000540	Very-Long-Chain Acyl-CoA Dehydrogenase Deficiency (VLCAD)	-
Xanthinuria, type II	603592	SMP0000513	Xanthinuria Type II	HMDB0000797

## Sheet: B) Biomarker Table
IMD	OMIM	Biomarker_Name	HMDB_ID	KEGG_ID	SMPDB_Pathways	KEGG_Pathways	Pathway	IEM_Patients_Biomarker_is_Aberrant	IEM_Samples_Biomarker_is_Aberrant	IEM_Measurements_Biomarker_is_Aberrant	Total_IEM_Patients	Total_IEM_Samples	Total_IEM_Measurements	Aberrant_in_#_out_of_#_Patients	Aberrant_in_#_out_of_#_Samples	Aberrant_in_#_out_of_#_Measurements
3-Ureidopropionase deficiency	613161	Dihydrouracil	HMDB0000076	C00429	SMP0000007;SMP0000351;SMP0000046;SMP0000172;SMP0000219;SMP0000178;SMP0000202;SMP0000493	hsa00240;hsa00410;hsa00770	TRUE	-	-	-	1	1	1	0/1	0/1	0/1
3-Ureidopropionase deficiency	613161	Dihydrothymine	HMDB0000079	C00906	SMP0000046;SMP0000172;SMP0000219;SMP0000178;SMP0000202	-	TRUE	RadboudUMC_1	RadboudUMC_1	RadboudUMC_1_B15	1	1	1	1/1	1/1	1/1
3-Ureidopropionase deficiency	613161	Ureidopropionic acid	HMDB0000026	C02642	SMP0000007;SMP0000351;SMP0000046;SMP0000172;SMP0000219;SMP0000178;SMP0000202;SMP0000493	hsa00240;hsa00410;hsa00770	TRUE	RadboudUMC_1	RadboudUMC_1	RadboudUMC_1_B15	1	1	1	1/1	1/1	1/1
3-Ureidopropionase deficiency	613161	Ureidoisobutyric acid	HMDB0002031	C05100	SMP0000046;SMP0000172;SMP0000219;SMP0000178;SMP0000202	-	TRUE	RadboudUMC_1	RadboudUMC_1	RadboudUMC_1_B15	1	1	1	1/1	1/1	1/1
3-Hydroxy-3-methylglutaryl-CoA lyase deficiency	246450	3-Hydroxyisovaleric acid	HMDB0000754	-	-	-	FALSE	RadboudUMC_7	RadboudUMC_7a;RadboudUMC_7b;RadboudUMC_7c;RadboudUMC_7d;RadboudUMC_7e	RadboudUMC_7a_B3;RadboudUMC_7b_B3;RadboudUMC_7c_B5;RadboudUMC_7d_B5;RadboudUMC_7e_B5	1	5	5	1/1	5/5	5/5
3-Hydroxy-3-methylglutaryl-CoA lyase deficiency	246450	Methylglutaric acid	HMDB0000752	-	-	-	FALSE	RadboudUMC_7	RadboudUMC_7a;RadboudUMC_7b;RadboudUMC_7d;RadboudUMC_7e	RadboudUMC_7a_B3;RadboudUMC_7b_B3;RadboudUMC_7d_B5;RadboudUMC_7e_B5	1	5	5	1/1	4/5	4/5
3-Hydroxy-3-methylglutaryl-CoA lyase deficiency	246450	3-Methylglutarylcarnitine	HMDB0000552	-	-	-	FALSE	RadboudUMC_7	RadboudUMC_7a;RadboudUMC_7b;RadboudUMC_7c;RadboudUMC_7d;RadboudUMC_7e	RadboudUMC_7a_B3;RadboudUMC_7b_B3;RadboudUMC_7c_B5;RadboudUMC_7d_B5;RadboudUMC_7e_B5	1	5	5	1/1	5/5	5/5
3-Hydroxy-3-methylglutaryl-CoA lyase deficiency	246450	3-Methylglutaconic acid	HMDB0000522	-	-	-	FALSE	RadboudUMC_7	RadboudUMC_7a;RadboudUMC_7b;RadboudUMC_7d	RadboudUMC_7a_B3;RadboudUMC_7b_B3;RadboudUMC_7d_B5	1	5	5	1/1	3/5	3/5
3-Hydroxy-3-methylglutaryl-CoA lyase deficiency	246450	2-Methyl-3-hydroxybutyric acid	HMDB0000354	-	-	-	FALSE	RadboudUMC_7	RadboudUMC_7a;RadboudUMC_7b;RadboudUMC_7c;RadboudUMC_7d;RadboudUMC_7e	RadboudUMC_7a_B3;RadboudUMC_7b_B3;RadboudUMC_7c_B5;RadboudUMC_7d_B5;RadboudUMC_7e_B5	1	5	5	1/1	5/5	5/5
3-Hydroxy-3-methylglutaryl-CoA lyase deficiency	246450	3-Hydroxymethylglutaric acid	HMDB0000355	C03761	-	-	FALSE	-	-	-	1	5	5	0/1	0/5	0/5
3-Ketothiolase deficiency	203750	Tiglylcarnitine	HMDB0002366	-	-	-	FALSE	RadboudUMC_8	RadboudUMC_8	RadboudUMC_8_B15	1	1	1	1/1	1/1	1/1
3-Ketothiolase deficiency	203750	Tiglylglycine	HMDB0000959	-	-	-	FALSE	RadboudUMC_8	RadboudUMC_8	RadboudUMC_8_B15	1	1	1	1/1	1/1	1/1
3-Ketothiolase deficiency	203750	2-Methyl-3-hydroxybutyric acid	HMDB0000354	-	-	-	FALSE	RadboudUMC_8	RadboudUMC_8	RadboudUMC_8_B15	1	1	1	1/1	1/1	1/1
3-Ketothiolase deficiency	203750	Tiglic acid	HMDB0001470	C08279	-	-	FALSE	RadboudUMC_8	RadboudUMC_8	RadboudUMC_8_B15	1	1	1	1/1	1/1	1/1
3-Methylcrotonyl-CoA carboxylase deficiency	210200	3-Hydroxyisovaleric acid	HMDB0000754	-	-	-	FALSE	RadboudUMC_10;RadboudUMC_11;RadboudUMC_12;RadboudUMC_13	RadboudUMC_10;RadboudUMC_11;RadboudUMC_12;RadboudUMC_13	RadboudUMC_10_B15;RadboudUMC_10_B1;RadboudUMC_11_B1;RadboudUMC_12_B1;RadboudUMC_13_B1	5	5	6	4/5	4/5	5/6
3-Methylcrotonyl-CoA carboxylase deficiency	210200	3-Methylcrotonylglycine	HMDB0000459	C20828	-	-	FALSE	RadboudUMC_10;RadboudUMC_11;RadboudUMC_13	RadboudUMC_10;RadboudUMC_11;RadboudUMC_13	RadboudUMC_10_B1;RadboudUMC_11_B1;RadboudUMC_13_B1	5	5	6	3/5	3/5	3/6
3-Methylcrotonyl-CoA carboxylase deficiency	210200	3-Hydroxyisovalerylcarnitine	HMDB0061189	-	-	-	FALSE	-	-	-	5	5	6	0/5	0/5	0/6
3β-Hydroxy-∆5-C27-steroid dehydrogenase deficiency	607765	3b,7a-Dihydroxy-5-cholestenoic acid	HMDB0012454	C17335	SMP0000035;SMP0000314;SMP0000318;SMP0000317;SMP0000316;SMP0000315;SMP0000720	hsa00120	TRUE	RadboudUMC_14	RadboudUMC_14	RadboudUMC_14_B6	1	1	1	1/1	1/1	1/1
3β-Hydroxy-∆5-C27-steroid dehydrogenase deficiency	607765	Dihydroxycholenoyl glycine	-	-	-	-	FALSE	-	-	-	1	1	1	0/1	0/1	0/1
3β-Hydroxy-∆5-C27-steroid dehydrogenase deficiency	607765	Dihydroxycholenoic acid sulfate	-	-	-	-	FALSE	-	-	-	1	1	1	0/1	0/1	0/1
3β-Hydroxy-∆5-C27-steroid dehydrogenase deficiency	607765	Dihydroxycholenoyl glycine sulfate	-	-	-	-	FALSE	-	-	-	1	1	1	0/1	0/1	0/1
3β-Hydroxy-∆5-C27-steroid dehydrogenase deficiency	607765	3b,7a-Dihydroxy-5-cholenoic acid	-	-	-	-	FALSE	-	-	-	1	1	1	0/1	0/1	0/1
ACSF3 deficiency (CMAMMA)	614265	Methylmalonic acid	HMDB0000202	C02170	SMP0000464;SMP0000032;SMP0000173;SMP0000137;SMP0000236;SMP0000138;SMP0000199;SMP0000237;SMP0000139;SMP0000140;SMP0000384;SMP0000200;SMP0000238;SMP0000016;SMP0000198;SMP0000201;SMP0000141;SMP0000502;SMP0000521;SMP0000522;SMP0000523;SMP0000524	hsa00240;hsa00280;hsa00640	TRUE	RadboudUMC_16;RadboudUMC_17	RadboudUMC_16;RadboudUMC_17	RadboudUMC_16_B5;RadboudUMC_17_B5	3	3	3	2/3	2/3	2/3
ACSF3 deficiency (CMAMMA)	614265	Malonic acid	HMDB0000691	C00383	SMP0000456	hsa00240;hsa00410	TRUE	RadboudUMC_16	RadboudUMC_16	RadboudUMC_16_B5	3	3	3	1/3	1/3	1/3
Adenylosuccinate lyase deficiency	103050	Succinyladenosine	HMDB0000912	-	-	-	FALSE	RadboudUMC_18	RadboudUMC_18	RadboudUMC_18_B14	1	1	1	1/1	1/1	1/1
Adenylosuccinate lyase deficiency	103050	SAICA riboside	HMDB0000797	C04823	SMP0000050;SMP0000144;SMP0000167;SMP0000365;SMP0000364;SMP0000203;SMP0000220;SMP0000210;SMP0000168;SMP0000427;SMP0000428;SMP0000430;SMP0000512;SMP0000513;SMP0000535;SMP0000536;SMP0000537	hsa00230	TRUE	-	-	-	1	1	1	0/1	0/1	0/1
Alkaptonuria	203500	Homogentisic acid	HMDB0000130	C00544	SMP0000008;SMP0000206;SMP0000369;SMP0000370;SMP0000006;SMP0000169;SMP0000190;SMP0000218;SMP0000429;SMP0000494;SMP0000498;SMP0000533	hsa00130;hsa00350	TRUE	-	-	-	1	1	1	0/1	0/1	0/1
Aminoacylase I deficiency	609924	N-Acetylglycine	HMDB0000532	-	-	-	FALSE	RadboudUMC_20	RadboudUMC_20	RadboudUMC_20_B3	2	2	2	1/2	1/2	1/2
Aminoacylase I deficiency	609924	N-Acetylserine	HMDB0002931	-	-	-	FALSE	RadboudUMC_20;RadboudUMC_21	RadboudUMC_20;RadboudUMC_21	RadboudUMC_20_B3;RadboudUMC_21_B3	2	2	2	2/2	2/2	2/2
Aminoacylase I deficiency	609924	N-Acetylglutamic acid	HMDB0001138	C00624	-	hsa00220;hsa01210;hsa01230	TRUE	RadboudUMC_20;RadboudUMC_21	RadboudUMC_20;RadboudUMC_21	RadboudUMC_20_B3;RadboudUMC_21_B3	2	2	2	2/2	2/2	2/2
Aminoacylase I deficiency	609924	N-Acetylglutamine	HMDB0006029	-	-	-	FALSE	RadboudUMC_20;RadboudUMC_21	RadboudUMC_20;RadboudUMC_21	RadboudUMC_20_B3;RadboudUMC_21_B3	2	2	2	2/2	2/2	2/2
Aminoacylase I deficiency	609924	N-Acetyllysine	HMDB0000446	C12989	-	-	FALSE	-	-	-	2	2	2	0/2	0/2	0/2
Aminoacylase I deficiency	609924	N-Acetylmethionine	HMDB0011745	C02712	-	-	FALSE	RadboudUMC_20	RadboudUMC_20	RadboudUMC_20_B3	2	2	2	1/2	1/2	1/2
Aminoacylase I deficiency	609924	N-Acetylvaline	HMDB0011757	-	-	-	FALSE	RadboudUMC_20	RadboudUMC_20	RadboudUMC_20_B3	2	2	2	1/2	1/2	1/2
Aminoacylase I deficiency	609924	N-Acetylleucine	HMDB0011756	C02710	-	-	FALSE	RadboudUMC_20;RadboudUMC_21	RadboudUMC_20;RadboudUMC_21	RadboudUMC_20_B3;RadboudUMC_21_B3	2	2	2	2/2	2/2	2/2
Aminoacylase I deficiency	609924	N-Acetylisoleucine	HMDB0061684	-	-	-	FALSE	RadboudUMC_20;RadboudUMC_21	RadboudUMC_20;RadboudUMC_21	RadboudUMC_20_B3;RadboudUMC_21_B3	2	2	2	2/2	2/2	2/2
Aminoacylase I deficiency	609924	N-Acetylasparagine	HMDB0006028	-	-	-	FALSE	-	-	-	2	2	2	0/2	0/2	0/2
Cerebrotendinous Xanthomatosis	213700	Cholestane-pentol	HMDB0000483	-	-	-	FALSE	RadboudUMC_24;RadboudUMC_25	RadboudUMC_24;RadboudUMC_25	RadboudUMC_24_B6;RadboudUMC_24_B7;RadboudUMC_25_B7	5	5	7	2/5	2/5	3/7
Cystathionine ß-synthase deficiency	236200	L-Methionine	HMDB0000696	C00073	SMP0000123;SMP0000445;SMP0000033;SMP0000177;SMP0000341;SMP0000214;SMP0000222;SMP0000340;SMP0000221;SMP0000004;SMP0000242;SMP0000179;SMP0000244;SMP0000223;SMP0000262;SMP0000247;SMP0000248;SMP0000249;SMP0000250;SMP0000251;SMP0000252;SMP0000253;SMP0000254;SMP0000255;SMP0000256;SMP0000257;SMP0000258;SMP0000259;SMP0000290;SMP0000291;SMP0000292;SMP0000293;SMP0000294;SMP0000295;SMP0000484;SMP0000485;SMP…	hsa00270;hsa00970;hsa01210;hsa01230;hsa01523;hsa04974;hsa04978;hsa05230	TRUE	RadboudUMC_2	RadboudUMC_2	RadboudUMC_2_B6	1	1	1	1/1	1/1	1/1
Cystathionine ß-synthase deficiency	236200	Methionine sulfoxide	HMDB0002005	C02989	SMP0000033;SMP0000177;SMP0000341;SMP0000214;SMP0000222;SMP0000340;SMP0000221;SMP0000570	hsa00270	TRUE	RadboudUMC_2	RadboudUMC_2	RadboudUMC_2_B6	1	1	1	1/1	1/1	1/1
Dimethylglycine dehydrogenase deficiency	605850	Dimethylglycine	HMDB0000092	C01026	SMP0000123;SMP0000033;SMP0000177;SMP0000341;SMP0000214;SMP0000222;SMP0000340;SMP0000221;SMP0000004;SMP0000242;SMP0000179;SMP0000244;SMP0000223;SMP0000484;SMP0000485;SMP0000570;SMP0000721;SMP0002313	hsa00260	TRUE	-	-	-	1	1	1	0/1	0/1	0/1
Glutamate formimino transferase deficiency	229100	Hydantoin-5-propionic acid	HMDB0001212	C05565	-	hsa00340	TRUE	-	-	-	1	1	1	0/1	0/1	0/1
Glutamate formimino transferase deficiency	229100	Formiminoglutamic acid	HMDB0000854	C00439	SMP0000044;SMP0000191	hsa00340	TRUE	-	-	-	1	1	1	0/1	0/1	0/1
Glutaric aciduria type I	231670	Glutaric acid	HMDB0000661	C00489	-	hsa00071;hsa00310	TRUE	RadboudUMC_29	RadboudUMC_29	RadboudUMC_29_B6	1	1	1	1/1	1/1	1/1
Glutaric aciduria type I	231670	Glutarylcarnitine	HMDB0013130	-	-	-	FALSE	RadboudUMC_29	RadboudUMC_29	RadboudUMC_29_B6	1	1	1	1/1	1/1	1/1
Guanidinoacetate methyltransferase deficiency	601240	Creatine	HMDB0000064	C00300	SMP0000020;SMP0000207;SMP0000362;SMP0000360;SMP0000361;SMP0000208;SMP0000188;SMP0000363;SMP0000004;SMP0000242;SMP0000179;SMP0000244;SMP0000223;SMP0000484;SMP0000485;SMP0000504;SMP0000505;SMP0000506;SMP0000507;SMP0000721	hsa00260;hsa00330	TRUE	-	-	-	1	1	2	0/1	0/1	0/2
Guanidinoacetate methyltransferase deficiency	601240	Creatinine	HMDB0000562	C00791	-	hsa00330	TRUE	-	-	-	1	1	2	0/1	0/1	0/2
Guanidinoacetate methyltransferase deficiency	601240	Guanidinoacetic acid	HMDB0000128	C00581	SMP0000020;SMP0000207;SMP0000362;SMP0000360;SMP0000361;SMP0000208;SMP0000188;SMP0000363;SMP0000004;SMP0000242;SMP0000179;SMP0000244;SMP0000223;SMP0000484;SMP0000485;SMP0000504;SMP0000505;SMP0000506;SMP0000507;SMP0000721	hsa00260;hsa00330	TRUE	-	-	-	1	1	2	0/1	0/1	0/2
Histidinemia	235800	Histidine	HMDB0000177	C00135	SMP0000009;SMP0000007;SMP0000044;SMP0000351;SMP0000191;SMP0000262;SMP0000247;SMP0000248;SMP0000249;SMP0000250;SMP0000251;SMP0000252;SMP0000253;SMP0000254;SMP0000255;SMP0000256;SMP0000257;SMP0000258;SMP0000259;SMP0000290;SMP0000291;SMP0000292;SMP0000293;SMP0000294;SMP0000295;SMP0000493;SMP0000711;SMP0000712;SMP0000713;SMP0000714;SMP0000715;SMP0000726;SMP0000727;SMP0000728;SMP0000729;SMP0000730;SMP…	hsa00340;hsa00410;hsa00970;hsa01230;hsa02010;hsa04974;hsa05230	TRUE	RadboudUMC_3	RadboudUMC_3	RadboudUMC_3_B19	1	1	1	1/1	1/1	1/1
Histidinemia	235800	Imidazole lactic acid	HMDB0002320	C05568	-	hsa00340	TRUE	RadboudUMC_3	RadboudUMC_3	RadboudUMC_3_B19	1	1	1	1/1	1/1	1/1
Hyperlysinemia, type I	238700	Lysine	HMDB0000182	C00047	SMP0000066;SMP0000465;SMP0000037;SMP0000174;SMP0000186;SMP0000239;SMP0000527;SMP0000528;SMP0000564;SMP0000571;SMP0000719;SMP0111874	hsa00300;hsa00310;hsa00780;hsa00970;hsa01210;hsa01230;hsa02010;hsa04974	TRUE	RadboudUMC_31;RadboudUMC_4	RadboudUMC_31;RadboudUMC_4	RadboudUMC_31_B3;RadboudUMC_4_B3	2	2	2	2/2	2/2	2/2
Hyperlysinemia, type I	238700	L-Pipecolic acid	HMDB0000716	C00408	SMP0000037;SMP0000186;SMP0000239;SMP0000527;SMP0000528;SMP0000571;SMP0000719	hsa00310	TRUE	RadboudUMC_31;RadboudUMC_4	RadboudUMC_31;RadboudUMC_4	RadboudUMC_31_B3;RadboudUMC_4_B3	2	2	2	2/2	2/2	2/2
Hyperlysinemia, type I	238700	N-Acetyl-L-lysine	HMDB0000446	C12989	-	-	FALSE	RadboudUMC_31;RadboudUMC_4	RadboudUMC_31;RadboudUMC_4	RadboudUMC_31_B3;RadboudUMC_4_B3	2	2	2	2/2	2/2	2/2
Hyperprolinemia, type II	239510	Proline	HMDB0000162	C00148	SMP0000020;SMP0000207;SMP0000362;SMP0000360;SMP0000361;SMP0000208;SMP0000188;SMP0000363;SMP0000262;SMP0000247;SMP0000248;SMP0000249;SMP0000250;SMP0000251;SMP0000252;SMP0000253;SMP0000254;SMP0000255;SMP0000256;SMP0000257;SMP0000258;SMP0000259;SMP0000290;SMP0000291;SMP0000292;SMP0000293;SMP0000294;SMP0000295;SMP0000504;SMP0000505;SMP0000506;SMP0000507;SMP0000711;SMP0000712;SMP0000713;SMP0000714;SMP…	hsa00330;hsa00970;hsa01230;hsa02010;hsa04974;hsa04978;hsa05230	TRUE	RadboudUMC_32;RadboudUMC_5	RadboudUMC_32;RadboudUMC_5	RadboudUMC_32_B3;RadboudUMC_5_B3	2	2	2	2/2	2/2	2/2
Hyperprolinemia, type II	239510	1-Pyrroline-2-carboxylic acid	HMDB0006875	C03564	SMP0000020;SMP0000036;SMP0000207;SMP0000362;SMP0000360;SMP0000361;SMP0000208;SMP0000188;SMP0000363;SMP0000504;SMP0000505;SMP0000506;SMP0000507	hsa00330;hsa00472	TRUE	RadboudUMC_32;RadboudUMC_5	RadboudUMC_32;RadboudUMC_5	RadboudUMC_32_B3;RadboudUMC_5_B3	2	2	2	2/2	2/2	2/2
Hyperprolinemia, type II	239510	Pyrrole-2-carboxylic acid	HMDB0004230	C05942	-	hsa00330	TRUE	RadboudUMC_32;RadboudUMC_5	RadboudUMC_32;RadboudUMC_5	RadboudUMC_32_B3;RadboudUMC_5_B3	2	2	2	2/2	2/2	2/2
Hyperprolinemia, type II	239510	2-Pyrroloylglycine	HMDB0059778	-	-	-	FALSE	-	-	-	2	2	2	0/2	0/2	0/2
Maple syrup urine disease	248600	Leucine	HMDB0000687	C00123	SMP0000032;SMP0000173;SMP0000137;SMP0000236;SMP0000138;SMP0000199;SMP0000237;SMP0000139;SMP0000140;SMP0000384;SMP0000200;SMP0000238;SMP0000141;SMP0000262;SMP0000247;SMP0000248;SMP0000249;SMP0000250;SMP0000251;SMP0000252;SMP0000253;SMP0000254;SMP0000255;SMP0000256;SMP0000257;SMP0000258;SMP0000259;SMP0000290;SMP0000291;SMP0000292;SMP0000293;SMP0000294;SMP0000295;SMP0000521;SMP0000522;SMP0000523;SMP…	hsa00280;hsa00290;hsa00970;hsa01210;hsa01230;hsa02010;hsa04150;hsa04974;hsa04978;hsa05230	TRUE	RadboudUMC_33;RadboudUMC_34	RadboudUMC_33;RadboudUMC_34	RadboudUMC_33_B3;RadboudUMC_34_B3	2	2	2	2/2	2/2	2/2
Maple syrup urine disease	248600	Isoleucine	HMDB0000172	C00407	SMP0000032;SMP0000173;SMP0000137;SMP0000236;SMP0000138;SMP0000199;SMP0000237;SMP0000139;SMP0000140;SMP0000384;SMP0000200;SMP0000238;SMP0000141;SMP0000262;SMP0000247;SMP0000248;SMP0000249;SMP0000250;SMP0000251;SMP0000252;SMP0000253;SMP0000254;SMP0000255;SMP0000256;SMP0000257;SMP0000258;SMP0000259;SMP0000290;SMP0000291;SMP0000292;SMP0000293;SMP0000294;SMP0000295;SMP0000521;SMP0000522;SMP0000523;SMP…	hsa00280;hsa00290;hsa00970;hsa01210;hsa01230;hsa02010;hsa04974;hsa04978;hsa05230	TRUE	RadboudUMC_33;RadboudUMC_34	RadboudUMC_33;RadboudUMC_34	RadboudUMC_33_B3;RadboudUMC_34_B3	2	2	2	2/2	2/2	2/2
Maple syrup urine disease	248600	Ketoleucine	HMDB0000695	C00233	SMP0000032;SMP0000173;SMP0000137;SMP0000236;SMP0000138;SMP0000199;SMP0000237;SMP0000139;SMP0000140;SMP0000384;SMP0000200;SMP0000238;SMP0000141;SMP0000521;SMP0000522;SMP0000523;SMP0000524	hsa00280;hsa00290;hsa01210;hsa01230	TRUE	RadboudUMC_33;RadboudUMC_34	RadboudUMC_33;RadboudUMC_34	RadboudUMC_33_B3;RadboudUMC_34_B3	2	2	2	2/2	2/2	2/2
Maple syrup urine disease	248600	2-Hydroxy-3-methylbutyric acid	HMDB0000407	-	-	-	FALSE	RadboudUMC_33;RadboudUMC_34	RadboudUMC_33;RadboudUMC_34	RadboudUMC_33_B3;RadboudUMC_34_B3	2	2	2	2/2	2/2	2/2
Maple syrup urine disease	248600	2-Ketoisovaleric acid	HMDB0000019	C00141	SMP0000032;SMP0000173;SMP0000137;SMP0000236;SMP0000138;SMP0000199;SMP0000237;SMP0000139;SMP0000140;SMP0000384;SMP0000200;SMP0000238;SMP0000141;SMP0000521;SMP0000522;SMP0000523;SMP0000524	hsa00280;hsa00290;hsa00770;hsa01210;hsa01230	TRUE	RadboudUMC_34	RadboudUMC_34	RadboudUMC_34_B3	2	2	2	1/2	1/2	1/2
Maple syrup urine disease	248600	3-Methyl-2-oxovaleric acid	HMDB0000491	C03465	SMP0000032;SMP0000173;SMP0000137;SMP0000236;SMP0000138;SMP0000199;SMP0000237;SMP0000139;SMP0000140;SMP0000384;SMP0000200;SMP0000238;SMP0000141;SMP0000521;SMP0000522;SMP0000523;SMP0000524	-	TRUE	RadboudUMC_33;RadboudUMC_34	RadboudUMC_33;RadboudUMC_34	RadboudUMC_33_B3;RadboudUMC_34_B3	2	2	2	2/2	2/2	2/2
Maple syrup urine disease	248600	2-Hydroxycaproic acid	HMDB0001624	-	-	-	FALSE	RadboudUMC_33;RadboudUMC_34	RadboudUMC_33;RadboudUMC_34	RadboudUMC_33_B3;RadboudUMC_34_B3	2	2	2	2/2	2/2	2/2
Medium-chain acyl-CoA dehydrogenase deficiency	201450	L-Octanoylcarnitine	HMDB0000791	C02838	-	-	FALSE	RadboudUMC_35;RadboudUMC_36;RadboudUMC_37;RadboudUMC_38	RadboudUMC_35;RadboudUMC_36;RadboudUMC_37a;RadboudUMC_37b;RadboudUMC_38	RadboudUMC_35_B15;RadboudUMC_35_B1;RadboudUMC_36_B1;RadboudUMC_37a_B1;RadboudUMC_37b_B1;RadboudUMC_38_B1	4	5	6	4/4	5/5	6/6
Medium-chain acyl-CoA dehydrogenase deficiency	201450	Hexanoylglycine	HMDB0000701	-	-	-	FALSE	RadboudUMC_35;RadboudUMC_36;RadboudUMC_37;RadboudUMC_38	RadboudUMC_35;RadboudUMC_36;RadboudUMC_37a;RadboudUMC_37b;RadboudUMC_38	RadboudUMC_35_B15;RadboudUMC_35_B1;RadboudUMC_36_B1;RadboudUMC_37a_B1;RadboudUMC_37b_B1;RadboudUMC_38_B1	4	5	6	4/4	5/5	6/6
Medium-chain acyl-CoA dehydrogenase deficiency	201450	9-Decenoylcarnitine	HMDB0013205	-	-	-	FALSE	RadboudUMC_35;RadboudUMC_36;RadboudUMC_37;RadboudUMC_38	RadboudUMC_35;RadboudUMC_36;RadboudUMC_37a;RadboudUMC_37b;RadboudUMC_38	RadboudUMC_35_B15;RadboudUMC_35_B1;RadboudUMC_36_B1;RadboudUMC_37a_B1;RadboudUMC_37b_B1;RadboudUMC_38_B1	4	5	6	4/4	5/5	6/6
Medium-chain acyl-CoA dehydrogenase deficiency	201450	L-Hexanoylcarnitine	HMDB0000756	-	-	-	FALSE	RadboudUMC_35;RadboudUMC_36;RadboudUMC_37;RadboudUMC_38	RadboudUMC_35;RadboudUMC_36;RadboudUMC_37a;RadboudUMC_37b;RadboudUMC_38	RadboudUMC_35_B15;RadboudUMC_35_B1;RadboudUMC_36_B1;RadboudUMC_37a_B1;RadboudUMC_37b_B1;RadboudUMC_38_B1	4	5	6	4/4	5/5	6/6
Medium-chain acyl-CoA dehydrogenase deficiency	201450	2-trans,4-cis-Decadienoylcarnitine	HMDB0013325	-	-	-	FALSE	RadboudUMC_35;RadboudUMC_36;RadboudUMC_37;RadboudUMC_38	RadboudUMC_35;RadboudUMC_36;RadboudUMC_37a;RadboudUMC_37b;RadboudUMC_38	RadboudUMC_35_B15;RadboudUMC_35_B1;RadboudUMC_36_B1;RadboudUMC_37a_B1;RadboudUMC_37b_B1;RadboudUMC_38_B1	4	5	6	4/4	5/5	6/6
Medium-chain acyl-CoA dehydrogenase deficiency	201450	Capryloylglycine	HMDB0000832	-	-	-	FALSE	RadboudUMC_35;RadboudUMC_36;RadboudUMC_37;RadboudUMC_38	RadboudUMC_35;RadboudUMC_36;RadboudUMC_37a;RadboudUMC_37b;RadboudUMC_38	RadboudUMC_35_B15;RadboudUMC_35_B1;RadboudUMC_36_B1;RadboudUMC_37a_B1;RadboudUMC_37b_B1;RadboudUMC_38_B1	4	5	6	4/4	5/5	6/6
Medium-chain acyl-CoA dehydrogenase deficiency	201450	Suberylglycine	HMDB0000953	-	-	-	FALSE	RadboudUMC_35;RadboudUMC_36;RadboudUMC_37;RadboudUMC_38	RadboudUMC_35;RadboudUMC_36;RadboudUMC_37a;RadboudUMC_37b;RadboudUMC_38	RadboudUMC_35_B15;RadboudUMC_35_B1;RadboudUMC_36_B1;RadboudUMC_37a_B1;RadboudUMC_37b_B1;RadboudUMC_38_B1	4	5	6	4/4	5/5	6/6
Methionine Adenosyltransferase I/III Deficiency	250850	Methionine	HMDB0000696	C00073	SMP0000123;SMP0000445;SMP0000033;SMP0000177;SMP0000341;SMP0000214;SMP0000222;SMP0000340;SMP0000221;SMP0000004;SMP0000242;SMP0000179;SMP0000244;SMP0000223;SMP0000262;SMP0000247;SMP0000248;SMP0000249;SMP0000250;SMP0000251;SMP0000252;SMP0000253;SMP0000254;SMP0000255;SMP0000256;SMP0000257;SMP0000258;SMP0000259;SMP0000290;SMP0000291;SMP0000292;SMP0000293;SMP0000294;SMP0000295;SMP0000484;SMP0000485;SMP…	hsa00270;hsa00970;hsa01210;hsa01230;hsa01523;hsa04974;hsa04978;hsa05230	TRUE	RadboudUMC_39	RadboudUMC_39a;RadboudUMC_39b	RadboudUMC_39a_B4;RadboudUMC_39b_B4	1	2	2	1/1	2/2	2/2
Methionine Adenosyltransferase I/III Deficiency	250850	N-(1-Deoxy-1-fructosyl)methionine	HMDB0037841	-	-	-	FALSE	RadboudUMC_39	RadboudUMC_39a;RadboudUMC_39b	RadboudUMC_39a_B4;RadboudUMC_39b_B4	1	2	2	1/1	2/2	2/2
Methionine Adenosyltransferase I/III Deficiency	250850	N-gamma-L-Glutamyl-L-methionine	HMDB0034367	-	-	-	FALSE	RadboudUMC_39	RadboudUMC_39a;RadboudUMC_39b	RadboudUMC_39a_B4;RadboudUMC_39b_B4	1	2	2	1/1	2/2	2/2
Molybdenum cofactor deficiency	252150	Xanthine	HMDB0000292	C00385	SMP0000050;SMP0000144;SMP0000167;SMP0000365;SMP0000364;SMP0000203;SMP0000220;SMP0000210;SMP0000168;SMP0000427;SMP0000428;SMP0000430;SMP0000512;SMP0000513;SMP0000535;SMP0000536;SMP0000537	hsa00230;hsa00232	TRUE	RadboudUMC_40;RadboudUMC_41	RadboudUMC_40;RadboudUMC_41	RadboudUMC_40_B15;RadboudUMC_41_B15;RadboudUMC_40_B7	2	2	3	2/2	2/2	3/3
Molybdenum cofactor deficiency	252150	Xanthosine	HMDB0000299	C01762	SMP0000050;SMP0000144;SMP0000167;SMP0000365;SMP0000364;SMP0000203;SMP0000220;SMP0000210;SMP0000168;SMP0000427;SMP0000428;SMP0000430;SMP0000512;SMP0000513;SMP0000535;SMP0000536;SMP0000537	hsa00230;hsa00232	TRUE	RadboudUMC_40;RadboudUMC_41	RadboudUMC_40;RadboudUMC_41	RadboudUMC_40_B15;RadboudUMC_41_B15;RadboudUMC_40_B7	2	2	3	2/2	2/2	3/3
Molybdenum cofactor deficiency	252150	4-Pyridoxic acid	HMDB0000017	C00847	SMP0000017;SMP0000503	hsa00750	TRUE	RadboudUMC_41	RadboudUMC_41	RadboudUMC_41_B15	2	2	3	1/2	1/2	1/3
Molybdenum cofactor deficiency	252150	2,3,4,5-Tetrahydropiperidine-2-carboxylate	HMDB0012130	-	SMP0000037;SMP0000186;SMP0000239;SMP0000527;SMP0000528;SMP0000571;SMP0000719	-	TRUE	RadboudUMC_40;RadboudUMC_41	RadboudUMC_40;RadboudUMC_41	RadboudUMC_40_B15;RadboudUMC_41_B15;RadboudUMC_40_B7	2	2	3	2/2	2/2	3/3
Molybdenum cofactor deficiency	252150	Uric acid	HMDB0000289	C00366	SMP0000050;SMP0000144;SMP0000167;SMP0000365;SMP0000364;SMP0000203;SMP0000220;SMP0000210;SMP0000168;SMP0000427;SMP0000428;SMP0000430;SMP0000512;SMP0000513;SMP0000535;SMP0000536;SMP0000537	hsa00230;hsa04976	TRUE	RadboudUMC_40	RadboudUMC_40	RadboudUMC_40_B7	2	2	3	1/2	1/2	1/3
NANS deficiency	610442	N-Acetylmannosamine	HMDB0001129	C00645	SMP0000045;SMP0000216;SMP0000240;SMP0000390;SMP0000534	hsa00520	TRUE	RadboudUMC_42	RadboudUMC_42	RadboudUMC_42_B7	1	1	1	1/1	1/1	1/1
Ornithine aminotransferase deficiency	258870	Ornithine	HMDB0000214	C00077	SMP0000020;SMP0000445;SMP0000207;SMP0000362;SMP0000360;SMP0000361;SMP0000208;SMP0000188;SMP0000363;SMP0000059;SMP0000357;SMP0000003;SMP0000001;SMP0000205;SMP0000002;SMP0000504;SMP0000505;SMP0000506;SMP0000507	hsa00220;hsa00330;hsa00472;hsa00480;hsa01210;hsa01230;hsa02010	TRUE	RadboudUMC_43	RadboudUMC_43	RadboudUMC_43_B16	1	1	1	1/1	1/1	1/1
Ornithine aminotransferase deficiency	258870	3-Amino-2-piperidone	HMDB0000323	-	-	-	FALSE	RadboudUMC_43	RadboudUMC_43	RadboudUMC_43_B16	1	1	1	1/1	1/1	1/1
Ornithine aminotransferase deficiency	258870	Proline	HMDB0000162	C00148	SMP0000020;SMP0000207;SMP0000362;SMP0000360;SMP0000361;SMP0000208;SMP0000188;SMP0000363;SMP0000262;SMP0000247;SMP0000248;SMP0000249;SMP0000250;SMP0000251;SMP0000252;SMP0000253;SMP0000254;SMP0000255;SMP0000256;SMP0000257;SMP0000258;SMP0000259;SMP0000290;SMP0000291;SMP0000292;SMP0000293;SMP0000294;SMP0000295;SMP0000504;SMP0000505;SMP0000506;SMP0000507;SMP0000711;SMP0000712;SMP0000713;SMP0000714;SMP…	hsa00330;hsa00970;hsa01230;hsa02010;hsa04974;hsa04978;hsa05230	TRUE	-	-	-	1	1	1	0/1	0/1	0/1
Phenylketonuria	261600	Phenylalanine	HMDB0000159	C00079	SMP0000008;SMP0000206;SMP0000369;SMP0000370;SMP0111876	hsa00360;hsa00400;hsa00970;hsa01210;hsa01230;hsa02010;hsa04974;hsa04978;hsa05230	TRUE	RadboudUMC_50;RadboudUMC_51;RadboudUMC_44;RadboudUMC_45;RadboudUMC_46;RadboudUMC_47;RadboudUMC_48;RadboudUMC_49	RadboudUMC_50b;RadboudUMC_51;RadboudUMC_44;RadboudUMC_45;RadboudUMC_46;RadboudUMC_47;RadboudUMC_48;RadboudUMC_49;RadboudUMC_50a	RadboudUMC_50b_B15;RadboudUMC_51_B17;RadboudUMC_44_B1;RadboudUMC_45_B1;RadboudUMC_46_B1;RadboudUMC_47_B1;RadboudUMC_48_B1;RadboudUMC_49_B1;RadboudUMC_50a_B1	8	9	9	8/8	9/9	9/9
Phenylketonuria	261600	Glutamylphenylalanine	HMDB0029156	-	-	-	FALSE	RadboudUMC_50;RadboudUMC_51;RadboudUMC_44;RadboudUMC_45;RadboudUMC_46;RadboudUMC_47;RadboudUMC_48;RadboudUMC_49	RadboudUMC_50b;RadboudUMC_51;RadboudUMC_44;RadboudUMC_45;RadboudUMC_46;RadboudUMC_47;RadboudUMC_48;RadboudUMC_49;RadboudUMC_50a	RadboudUMC_50b_B15;RadboudUMC_51_B17;RadboudUMC_44_B1;RadboudUMC_45_B1;RadboudUMC_46_B1;RadboudUMC_47_B1;RadboudUMC_48_B1;RadboudUMC_49_B1;RadboudUMC_50a_B1	8	9	9	8/8	9/9	9/9
Phenylketonuria	261600	Phenyllactic acid	HMDB0000779	C01479	-	-	FALSE	RadboudUMC_51;RadboudUMC_46;RadboudUMC_48	RadboudUMC_51;RadboudUMC_46;RadboudUMC_48	RadboudUMC_51_B17;RadboudUMC_46_B1;RadboudUMC_48_B1	8	9	9	3/8	3/9	3/9
Phenylketonuria	261600	N-(1-Deoxy-1-fructosyl)phenylalanine	HMDB0037846	-	-	-	FALSE	RadboudUMC_50;RadboudUMC_51;RadboudUMC_44;RadboudUMC_45;RadboudUMC_46;RadboudUMC_47;RadboudUMC_48;RadboudUMC_49	RadboudUMC_50b;RadboudUMC_51;RadboudUMC_44;RadboudUMC_45;RadboudUMC_46;RadboudUMC_47;RadboudUMC_48;RadboudUMC_49;RadboudUMC_50a	RadboudUMC_50b_B15;RadboudUMC_51_B17;RadboudUMC_44_B1;RadboudUMC_45_B1;RadboudUMC_46_B1;RadboudUMC_47_B1;RadboudUMC_48_B1;RadboudUMC_49_B1;RadboudUMC_50a_B1	8	9	9	8/8	9/9	9/9
Phenylketonuria	261600	N-Acetyl-L-phenylalanine	HMDB0000512	C03519	-	hsa00360	TRUE	RadboudUMC_51;RadboudUMC_44;RadboudUMC_45;RadboudUMC_46;RadboudUMC_47;RadboudUMC_48;RadboudUMC_50	RadboudUMC_51;RadboudUMC_44;RadboudUMC_45;RadboudUMC_46;RadboudUMC_47;RadboudUMC_48;RadboudUMC_50a	RadboudUMC_51_B17;RadboudUMC_44_B1;RadboudUMC_45_B1;RadboudUMC_46_B1;RadboudUMC_47_B1;RadboudUMC_48_B1;RadboudUMC_50a_B1	8	9	9	7/8	7/9	7/9
Pyridoxine-dependent epilepsy	266100	Tetrahydropiperidine-2-carboxylate	HMDB0012130	-	SMP0000037;SMP0000186;SMP0000239;SMP0000527;SMP0000528;SMP0000571;SMP0000719	-	TRUE	RadboudUMC_52	RadboudUMC_52	RadboudUMC_52_B15	1	1	2	1/1	1/1	1/2
Pyridoxine-dependent epilepsy	266100	Pipecolic acid	HMDB0000070	C00408	-	hsa00310	TRUE	RadboudUMC_52	RadboudUMC_52	RadboudUMC_52_B8	1	1	2	1/1	1/1	1/2
Pyridoxine-dependent epilepsy	266100	Allysine	HMDB0001263	C01475	SMP0000037;SMP0000186;SMP0000239;SMP0000527;SMP0000528;SMP0000571;SMP0000719	-	TRUE	-	-	-	1	1	2	0/1	0/1	0/2
UMP synthase deficiency	258900	Orotic acid	HMDB0000226	C00295	SMP0000046;SMP0000172;SMP0000219;SMP0000178;SMP0000202	hsa00240	TRUE	RadboudUMC_53	RadboudUMC_53	RadboudUMC_53_B4	1	1	1	1/1	1/1	1/1
UMP synthase deficiency	258900	Dihydroorotic acid	HMDB0003349	C00337	SMP0000046;SMP0000172;SMP0000219;SMP0000178;SMP0000202	hsa00240	TRUE	RadboudUMC_53	RadboudUMC_53	RadboudUMC_53_B4	1	1	1	1/1	1/1	1/1
(very-)Long-chain acyl-CoA dehydrogenase deficiency	201475	3, 5-Tetradecadienylcarnitine	-	-	-	-	FALSE	-	-	-	1	1	1	0/1	0/1	0/1
(very-)Long-chain acyl-CoA dehydrogenase deficiency	201475	cis-5-Tetradecenoylcarnitine	HMDB0002014	-	-	-	FALSE	RadboudUMC_54	RadboudUMC_54	RadboudUMC_54_B15	1	1	1	1/1	1/1	1/1
(very-)Long-chain acyl-CoA dehydrogenase deficiency	201475	Tetradecanoylcarnitine	HMDB0005066	-	-	-	FALSE	RadboudUMC_54	RadboudUMC_54	RadboudUMC_54_B15	1	1	1	1/1	1/1	1/1
Xanthinuria, type II	603592	Xanthosine	HMDB0000299	C01762	SMP0000050;SMP0000144;SMP0000167;SMP0000365;SMP0000364;SMP0000203;SMP0000220;SMP0000210;SMP0000168;SMP0000427;SMP0000428;SMP0000430;SMP0000512;SMP0000513;SMP0000535;SMP0000536;SMP0000537	hsa00230;hsa00232	TRUE	RadboudUMC_6;RadboudUMC_55	RadboudUMC_6;RadboudUMC_55	RadboudUMC_6_B15;RadboudUMC_55_B4	2	2	2	2/2	2/2	2/2
Xanthinuria, type II	603592	Xanthine	HMDB0000292	C00385	SMP0000050;SMP0000144;SMP0000167;SMP0000365;SMP0000364;SMP0000203;SMP0000220;SMP0000210;SMP0000168;SMP0000427;SMP0000428;SMP0000430;SMP0000512;SMP0000513;SMP0000535;SMP0000536;SMP0000537	hsa00230;hsa00232	TRUE	RadboudUMC_6;RadboudUMC_55	RadboudUMC_6;RadboudUMC_55	RadboudUMC_6_B15;RadboudUMC_55_B4	2	2	2	2/2	2/2	2/2
Xanthinuria, type II	603592	Uric acid	HMDB0000289	C00366	SMP0000050;SMP0000144;SMP0000167;SMP0000365;SMP0000364;SMP0000203;SMP0000220;SMP0000210;SMP0000168;SMP0000427;SMP0000428;SMP0000430;SMP0000512;SMP0000513;SMP0000535;SMP0000536;SMP0000537	hsa00230;hsa04976	TRUE	RadboudUMC_55	RadboudUMC_55	RadboudUMC_55_B4	2	2	2	1/2	1/2	1/2
Xanthinuria, type II	603592	N1-Methyl-2/4-pyridone-5-carboxamide	HMDB0004193	C05842	SMP0000048	hsa00760	TRUE	-	-	-	2	2	2	0/2	0/2	0/2
Xanthinuria, type II	603592	4-Pyridoxic acid	HMDB0000017	C00847	SMP0000017;SMP0000503	hsa00750	TRUE	-	-	-	2	2	2	0/2	0/2	0/2
Xanthinuria, type II	603592	5-Hydroxyisourate	HMDB0030097	C11821	-	hsa00230	TRUE	RadboudUMC_6;RadboudUMC_55	RadboudUMC_6;RadboudUMC_55	RadboudUMC_6_B15;RadboudUMC_55_B4	2	2	2	2/2	2/2	2/2

## Sheet: C) Biomarker Pathway Table
IMD	OMIM	Pathway_ID	Pathway_Name	Pathway_Category	Pathway_Biomarkers	IEM_Patients_Pathway_is_enriched	IEM_Samples_Pathway_is_Enriched	IEM_Measurements_Pathway_is_Enriched	Total_IEM_Patients	Total_IEM_Samples	Total_IEM_Measurements	Enriched_in_#_out_of_#_Patients	Enriched_in_#_out_of_#_Samples	Enriched_in_#_out_of_#_Measurements
3-Ureidopropionase deficiency	613161	SMP0000007	beta-Alanine Metabolism	Metabolic	HMDB0000076;HMDB0000026	RadboudUMC_1	RadboudUMC_1	RadboudUMC_1_B15	1	1	1	1/1	1/1	1/1
3-Ureidopropionase deficiency	613161	SMP0000351	GABA-Transaminase Deficiency	Disease	HMDB0000076;HMDB0000026	RadboudUMC_1	RadboudUMC_1	RadboudUMC_1_B15	1	1	1	1/1	1/1	1/1
3-Ureidopropionase deficiency	613161	SMP0000046	Pyrimidine Metabolism	Metabolic	HMDB0000076;HMDB0000079;HMDB0000026;HMDB0002031	RadboudUMC_1	RadboudUMC_1	RadboudUMC_1_B15	1	1	1	1/1	1/1	1/1
3-Ureidopropionase deficiency	613161	SMP0000172	beta-Ureidopropionase Deficiency	Disease	HMDB0000076;HMDB0000079;HMDB0000026;HMDB0002031	RadboudUMC_1	RadboudUMC_1	RadboudUMC_1_B15	1	1	1	1/1	1/1	1/1
3-Ureidopropionase deficiency	613161	SMP0000219	UMP Synthase Deficiency (Orotic Aciduria)	Disease	HMDB0000076;HMDB0000079;HMDB0000026;HMDB0002031	RadboudUMC_1	RadboudUMC_1	RadboudUMC_1_B15	1	1	1	1/1	1/1	1/1
3-Ureidopropionase deficiency	613161	SMP0000178	Dihydropyrimidinase Deficiency	Disease	HMDB0000076;HMDB0000079;HMDB0000026;HMDB0002031	RadboudUMC_1	RadboudUMC_1	RadboudUMC_1_B15	1	1	1	1/1	1/1	1/1
3-Ureidopropionase deficiency	613161	SMP0000202	MNGIE (Mitochondrial Neurogastrointestinal Encephalopathy)	Disease	HMDB0000076;HMDB0000079;HMDB0000026;HMDB0002031	RadboudUMC_1	RadboudUMC_1	RadboudUMC_1_B15	1	1	1	1/1	1/1	1/1
3-Ureidopropionase deficiency	613161	SMP0000493	Carnosinuria, Carnosinemia	Disease	HMDB0000076;HMDB0000026	RadboudUMC_1	RadboudUMC_1	RadboudUMC_1_B15	1	1	1	1/1	1/1	1/1
3-Ureidopropionase deficiency	613161	hsa00240	Pyrimidine metabolism	Nucleotide metabolism	C00429;C02642	RadboudUMC_1	RadboudUMC_1	RadboudUMC_1_B15	1	1	1	1/1	1/1	1/1
3-Ureidopropionase deficiency	613161	hsa00410	beta-Alanine metabolism	Metabolism of other amino acids	C00429;C02642	RadboudUMC_1	RadboudUMC_1	RadboudUMC_1_B15	1	1	1	1/1	1/1	1/1
3-Ureidopropionase deficiency	613161	hsa00770	Pantothenate and CoA biosynthesis	Metabolism of cofactors and vitamins	C00429;C02642	-	-	-	1	1	1	0/1	0/1	0/1
3β-Hydroxy-∆5-C27-steroid dehydrogenase deficiency	607765	SMP0000035	Bile Acid Biosynthesis	Metabolic	HMDB0012454	RadboudUMC_14	RadboudUMC_14	RadboudUMC_14_B6	1	1	1	1/1	1/1	1/1
3β-Hydroxy-∆5-C27-steroid dehydrogenase deficiency	607765	SMP0000314	Congenital Bile Acid Synthesis Defect Type II	Disease	HMDB0012454	RadboudUMC_14	RadboudUMC_14	RadboudUMC_14_B6	1	1	1	1/1	1/1	1/1
3β-Hydroxy-∆5-C27-steroid dehydrogenase deficiency	607765	SMP0000318	Congenital Bile Acid Synthesis Defect Type III	Disease	HMDB0012454	RadboudUMC_14	RadboudUMC_14	RadboudUMC_14_B6	1	1	1	1/1	1/1	1/1
3β-Hydroxy-∆5-C27-steroid dehydrogenase deficiency	607765	SMP0000317	Familial Hypercholanemia (FHCA)	Disease	HMDB0012454	RadboudUMC_14	RadboudUMC_14	RadboudUMC_14_B6	1	1	1	1/1	1/1	1/1
3β-Hydroxy-∆5-C27-steroid dehydrogenase deficiency	607765	SMP0000316	Zellweger Syndrome	Disease	HMDB0012454	RadboudUMC_14	RadboudUMC_14	RadboudUMC_14_B6	1	1	1	1/1	1/1	1/1
3β-Hydroxy-∆5-C27-steroid dehydrogenase deficiency	607765	SMP0000315	Cerebrotendinous Xanthomatosis (CTX)	Disease	HMDB0012454	RadboudUMC_14	RadboudUMC_14	RadboudUMC_14_B6	1	1	1	1/1	1/1	1/1
3β-Hydroxy-∆5-C27-steroid dehydrogenase deficiency	607765	SMP0000720	27-Hydroxylase Deficiency	Disease	HMDB0012454	RadboudUMC_14	RadboudUMC_14	RadboudUMC_14_B6	1	1	1	1/1	1/1	1/1
3β-Hydroxy-∆5-C27-steroid dehydrogenase deficiency	607765	hsa00120	Primary bile acid biosynthesis	Lipid metabolism	C17335	RadboudUMC_14	RadboudUMC_14	RadboudUMC_14_B6	1	1	1	1/1	1/1	1/1
ACSF3 deficiency (CMAMMA)	614265	SMP0000464	Vitamin K Metabolism	Metabolic	HMDB0000202	-	-	-	3	3	3	0/3	0/3	0/3
ACSF3 deficiency (CMAMMA)	614265	SMP0000032	Valine, Leucine, and Isoleucine Degradation	Metabolic	HMDB0000202	-	-	-	3	3	3	0/3	0/3	0/3
ACSF3 deficiency (CMAMMA)	614265	SMP0000173	beta-Ketothiolase Deficiency	Disease	HMDB0000202	-	-	-	3	3	3	0/3	0/3	0/3
ACSF3 deficiency (CMAMMA)	614265	SMP0000137	2-Methyl-3-hydroxybutryl-CoA Dehydrogenase Deficiency	Disease	HMDB0000202	-	-	-	3	3	3	0/3	0/3	0/3
ACSF3 deficiency (CMAMMA)	614265	SMP0000236	Propionic Acidemia	Disease	HMDB0000202	-	-	-	3	3	3	0/3	0/3	0/3
ACSF3 deficiency (CMAMMA)	614265	SMP0000138	3-Hydroxy-3-methylglutaryl-CoA Lyase Deficiency	Disease	HMDB0000202	-	-	-	3	3	3	0/3	0/3	0/3
ACSF3 deficiency (CMAMMA)	614265	SMP0000199	Maple Syrup Urine Disease	Disease	HMDB0000202	-	-	-	3	3	3	0/3	0/3	0/3
ACSF3 deficiency (CMAMMA)	614265	SMP0000237	3-Methylcrotonyl-CoA Carboxylase Deficiency Type I	Disease	HMDB0000202	-	-	-	3	3	3	0/3	0/3	0/3
ACSF3 deficiency (CMAMMA)	614265	SMP0000139	3-Methylglutaconic Aciduria Type I	Disease	HMDB0000202	-	-	-	3	3	3	0/3	0/3	0/3
ACSF3 deficiency (CMAMMA)	614265	SMP0000140	3-Methylglutaconic Aciduria Type III	Disease	HMDB0000202	-	-	-	3	3	3	0/3	0/3	0/3
ACSF3 deficiency (CMAMMA)	614265	SMP0000384	Methylmalonate Semialdehyde Dehydrogenase Deficiency	Disease	HMDB0000202	-	-	-	3	3	3	0/3	0/3	0/3
ACSF3 deficiency (CMAMMA)	614265	SMP0000200	Methylmalonic Aciduria	Disease	HMDB0000202	-	-	-	3	3	3	0/3	0/3	0/3
ACSF3 deficiency (CMAMMA)	614265	SMP0000238	Isovaleric Aciduria	Disease	HMDB0000202	-	-	-	3	3	3	0/3	0/3	0/3
ACSF3 deficiency (CMAMMA)	614265	SMP0000016	Propanoate Metabolism	Metabolic	HMDB0000202	-	-	-	3	3	3	0/3	0/3	0/3
ACSF3 deficiency (CMAMMA)	614265	SMP0000198	Malonic Aciduria	Disease	HMDB0000202	-	-	-	3	3	3	0/3	0/3	0/3
ACSF3 deficiency (CMAMMA)	614265	SMP0000201	Methylmalonic Aciduria Due to Cobalamin-Related Disorders	Disease	HMDB0000202	-	-	-	3	3	3	0/3	0/3	0/3
ACSF3 deficiency (CMAMMA)	614265	SMP0000141	3-Methylglutaconic Aciduria Type IV	Disease	HMDB0000202	-	-	-	3	3	3	0/3	0/3	0/3
ACSF3 deficiency (CMAMMA)	614265	SMP0000502	Malonyl-CoA Decarboxylase Deficiency	Disease	HMDB0000202	-	-	-	3	3	3	0/3	0/3	0/3
ACSF3 deficiency (CMAMMA)	614265	SMP0000521	3-Hydroxyisobutyric Acid Dehydrogenase Deficiency	Disease	HMDB0000202	-	-	-	3	3	3	0/3	0/3	0/3
ACSF3 deficiency (CMAMMA)	614265	SMP0000522	3-Hydroxyisobutyric Aciduria	Disease	HMDB0000202	-	-	-	3	3	3	0/3	0/3	0/3
ACSF3 deficiency (CMAMMA)	614265	SMP0000523	Isobutyryl-CoA Dehydrogenase Deficiency	Disease	HMDB0000202	-	-	-	3	3	3	0/3	0/3	0/3
ACSF3 deficiency (CMAMMA)	614265	SMP0000524	Isovaleric Acidemia	Disease	HMDB0000202	-	-	-	3	3	3	0/3	0/3	0/3
ACSF3 deficiency (CMAMMA)	614265	SMP0000456	Fatty Acid Biosynthesis	Metabolic	HMDB0000691	-	-	-	3	3	3	0/3	0/3	0/3
ACSF3 deficiency (CMAMMA)	614265	hsa00240	Pyrimidine metabolism	Nucleotide metabolism	C02170;C00383	-	-	-	3	3	3	0/3	0/3	0/3
ACSF3 deficiency (CMAMMA)	614265	hsa00280	Valine, leucine and isoleucine degradation	Amino acid metabolism	C02170	-	-	-	3	3	3	0/3	0/3	0/3
ACSF3 deficiency (CMAMMA)	614265	hsa00640	Propanoate metabolism	Carbohydrate metabolism	C02170	-	-	-	3	3	3	0/3	0/3	0/3
ACSF3 deficiency (CMAMMA)	614265	hsa00410	beta-Alanine metabolism	Metabolism of other amino acids	C00383	-	-	-	3	3	3	0/3	0/3	0/3
Adenylosuccinate lyase deficiency	103050	SMP0000050	Purine Metabolism	Metabolic	HMDB0000797	-	-	-	1	1	1	0/1	0/1	0/1
Adenylosuccinate lyase deficiency	103050	SMP0000144	Adenosine Deaminase Deficiency	Disease	HMDB0000797	-	-	-	1	1	1	0/1	0/1	0/1
Adenylosuccinate lyase deficiency	103050	SMP0000167	Adenylosuccinate Lyase Deficiency	Disease	HMDB0000797	-	-	-	1	1	1	0/1	0/1	0/1
Adenylosuccinate lyase deficiency	103050	SMP0000365	Gout or Kelley-Seegmiller Syndrome	Disease	HMDB0000797	-	-	-	1	1	1	0/1	0/1	0/1
Adenylosuccinate lyase deficiency	103050	SMP0000364	Lesch-Nyhan Syndrome (LNS)	Disease	HMDB0000797	-	-	-	1	1	1	0/1	0/1	0/1
Adenylosuccinate lyase deficiency	103050	SMP0000203	Molybdenum Cofactor Deficiency	Disease	HMDB0000797	-	-	-	1	1	1	0/1	0/1	0/1
Adenylosuccinate lyase deficiency	103050	SMP0000220	Xanthine Dehydrogenase Deficiency (Xanthinuria)	Disease	HMDB0000797	-	-	-	1	1	1	0/1	0/1	0/1
Adenylosuccinate lyase deficiency	103050	SMP0000210	Purine Nucleoside Phosphorylase Deficiency	Disease	HMDB0000797	-	-	-	1	1	1	0/1	0/1	0/1
Adenylosuccinate lyase deficiency	103050	SMP0000168	AICA-Ribosiduria	Disease	HMDB0000797	-	-	-	1	1	1	0/1	0/1	0/1
Adenylosuccinate lyase deficiency	103050	SMP0000427	Azathioprine Action Pathway	Drug Action	HMDB0000797	-	-	-	1	1	1	0/1	0/1	0/1
Adenylosuccinate lyase deficiency	103050	SMP0000428	Mercaptopurine Action Pathway	Drug Action	HMDB0000797	-	-	-	1	1	1	0/1	0/1	0/1
Adenylosuccinate lyase deficiency	103050	SMP0000430	Thioguanine Action Pathway	Drug Action	HMDB0000797	-	-	-	1	1	1	0/1	0/1	0/1
Adenylosuccinate lyase deficiency	103050	SMP0000512	Xanthinuria Type I	Disease	HMDB0000797	-	-	-	1	1	1	0/1	0/1	0/1
Adenylosuccinate lyase deficiency	103050	SMP0000513	Xanthinuria Type II	Disease	HMDB0000797	-	-	-	1	1	1	0/1	0/1	0/1
Adenylosuccinate lyase deficiency	103050	SMP0000535	Adenine Phosphoribosyltransferase Deficiency (APRT)	Disease	HMDB0000797	-	-	-	1	1	1	0/1	0/1	0/1
Adenylosuccinate lyase deficiency	103050	SMP0000536	Mitochondrial DNA Depletion Syndrome	Disease	HMDB0000797	-	-	-	1	1	1	0/1	0/1	0/1
Adenylosuccinate lyase deficiency	103050	SMP0000537	Myoadenylate Deaminase Deficiency	Disease	HMDB0000797	-	-	-	1	1	1	0/1	0/1	0/1
Adenylosuccinate lyase deficiency	103050	hsa00230	Purine metabolism	Nucleotide metabolism	C04823	-	-	-	1	1	1	0/1	0/1	0/1
Alkaptonuria	203500	SMP0000008	Phenylalanine and Tyrosine Metabolism	Metabolic	HMDB0000130	-	-	-	1	1	1	0/1	0/1	0/1
Alkaptonuria	203500	SMP0000206	Phenylketonuria	Disease	HMDB0000130	-	-	-	1	1	1	0/1	0/1	0/1
Alkaptonuria	203500	SMP0000369	Tyrosinemia Type 2 (or Richner-Hanhart Syndrome)	Disease	HMDB0000130	-	-	-	1	1	1	0/1	0/1	0/1
Alkaptonuria	203500	SMP0000370	Tyrosinemia Type 3 (TYRO3)	Disease	HMDB0000130	-	-	-	1	1	1	0/1	0/1	0/1
Alkaptonuria	203500	SMP0000006	Tyrosine Metabolism	Metabolic	HMDB0000130	-	-	-	1	1	1	0/1	0/1	0/1
Alkaptonuria	203500	SMP0000169	Alkaptonuria	Disease	HMDB0000130	-	-	-	1	1	1	0/1	0/1	0/1
Alkaptonuria	203500	SMP0000190	Hawkinsinuria	Disease	HMDB0000130	-	-	-	1	1	1	0/1	0/1	0/1
Alkaptonuria	203500	SMP0000218	Tyrosinemia Type I	Disease	HMDB0000130	-	-	-	1	1	1	0/1	0/1	0/1
Alkaptonuria	203500	SMP0000429	Disulfiram Action Pathway	Drug Action	HMDB0000130	-	-	-	1	1	1	0/1	0/1	0/1
Alkaptonuria	203500	SMP0000494	Tyrosinemia, Transient, of the Newborn	Disease	HMDB0000130	-	-	-	1	1	1	0/1	0/1	0/1
Alkaptonuria	203500	SMP0000498	Dopamine beta-Hydroxylase Deficiency	Disease	HMDB0000130	-	-	-	1	1	1	0/1	0/1	0/1
Alkaptonuria	203500	SMP0000533	Monoamine Oxidase-A Deficiency (MAO-A)	Disease	HMDB0000130	-	-	-	1	1	1	0/1	0/1	0/1
Alkaptonuria	203500	hsa00130	Ubiquinone and other terpenoid-quinone biosynthesis	Metabolism of cofactors and vitamins	C00544	-	-	-	1	1	1	0/1	0/1	0/1
Alkaptonuria	203500	hsa00350	Tyrosine metabolism	Amino acid metabolism	C00544	-	-	-	1	1	1	0/1	0/1	0/1
Cystathionine ß-synthase deficiency	236200	SMP0000123	Betaine Metabolism	Metabolic	HMDB0000696	RadboudUMC_2	RadboudUMC_2	RadboudUMC_2_B6	1	1	1	1/1	1/1	1/1
Cystathionine ß-synthase deficiency	236200	SMP0000445	Spermidine and Spermine Biosynthesis	Metabolic	HMDB0000696	-	-	-	1	1	1	0/1	0/1	0/1
Cystathionine ß-synthase deficiency	236200	SMP0000033	Methionine Metabolism	Metabolic	HMDB0000696;HMDB0002005	RadboudUMC_2	RadboudUMC_2	RadboudUMC_2_B6	1	1	1	1/1	1/1	1/1
Cystathionine ß-synthase deficiency	236200	SMP0000177	Cystathionine beta-Synthase Deficiency	Disease	HMDB0000696;HMDB0002005	RadboudUMC_2	RadboudUMC_2	RadboudUMC_2_B6	1	1	1	1/1	1/1	1/1
Cystathionine ß-synthase deficiency	236200	SMP0000341	Hypermethioninemia	Disease	HMDB0000696;HMDB0002005	RadboudUMC_2	RadboudUMC_2	RadboudUMC_2_B6	1	1	1	1/1	1/1	1/1
Cystathionine ß-synthase deficiency	236200	SMP0000214	S-Adenosylhomocysteine (SAH) Hydrolase Deficiency	Disease	HMDB0000696;HMDB0002005	RadboudUMC_2	RadboudUMC_2	RadboudUMC_2_B6	1	1	1	1/1	1/1	1/1
Cystathionine ß-synthase deficiency	236200	SMP0000222	Glycine N-Methyltransferase Deficiency	Disease	HMDB0000696;HMDB0002005	RadboudUMC_2	RadboudUMC_2	RadboudUMC_2_B6	1	1	1	1/1	1/1	1/1
Cystathionine ß-synthase deficiency	236200	SMP0000340	Methylenetetrahydrofolate Reductase Deficiency (MTHFRD)	Disease	HMDB0000696;HMDB0002005	RadboudUMC_2	RadboudUMC_2	RadboudUMC_2_B6	1	1	1	1/1	1/1	1/1
Cystathionine ß-synthase deficiency	236200	SMP0000221	Methionine Adenosyltransferase Deficiency	Disease	HMDB0000696;HMDB0002005	RadboudUMC_2	RadboudUMC_2	RadboudUMC_2_B6	1	1	1	1/1	1/1	1/1
Cystathionine ß-synthase deficiency	236200	SMP0000004	Glycine and Serine Metabolism	Metabolic	HMDB0000696	-	-	-	1	1	1	0/1	0/1	0/1
Cystathionine ß-synthase deficiency	236200	SMP0000242	Dimethylglycine Dehydrogenase Deficiency	Disease	HMDB0000696	-	-	-	1	1	1	0/1	0/1	0/1
Cystathionine ß-synthase deficiency	236200	SMP0000179	Dihydropyrimidine Dehydrogenase Deficiency (DHPD)	Disease	HMDB0000696	-	-	-	1	1	1	0/1	0/1	0/1
Cystathionine ß-synthase deficiency	236200	SMP0000244	Sarcosinemia	Disease	HMDB0000696	-	-	-	1	1	1	0/1	0/1	0/1
Cystathionine ß-synthase deficiency	236200	SMP0000223	Non-Ketotic Hyperglycinemia	Disease	HMDB0000696	-	-	-	1	1	1	0/1	0/1	0/1
Cystathionine ß-synthase deficiency	236200	SMP0000262	Clomocycline Action Pathway	Drug Action	HMDB0000696	-	-	-	1	1	1	0/1	0/1	0/1
Cystathionine ß-synthase deficiency	236200	SMP0000247	Azithromycin Action Pathway	Drug Action	HMDB0000696	-	-	-	1	1	1	0/1	0/1	0/1
Cystathionine ß-synthase deficiency	236200	SMP0000248	Clarithromycin Action Pathway	Drug Action	HMDB0000696	-	-	-	1	1	1	0/1	0/1	0/1
Cystathionine ß-synthase deficiency	236200	SMP0000249	Clindamycin Action Pathway	Drug Action	HMDB0000696	-	-	-	1	1	1	0/1	0/1	0/1
Cystathionine ß-synthase deficiency	236200	SMP0000250	Erythromycin Action Pathway	Drug Action	HMDB0000696	-	-	-	1	1	1	0/1	0/1	0/1
Cystathionine ß-synthase deficiency	236200	SMP0000251	Roxithromycin Action Pathway	Drug Action	HMDB0000696	-	-	-	1	1	1	0/1	0/1	0/1
Cystathionine ß-synthase deficiency	236200	SMP0000252	Telithromycin Action Pathway	Drug Action	HMDB0000696	-	-	-	1	1	1	0/1	0/1	0/1
Cystathionine ß-synthase deficiency	236200	SMP0000253	Amikacin Action Pathway	Drug Action	HMDB0000696	-	-	-	1	1	1	0/1	0/1	0/1
Cystathionine ß-synthase deficiency	236200	SMP0000254	Gentamicin Action Pathway	Drug Action	HMDB0000696	-	-	-	1	1	1	0/1	0/1	0/1
Cystathionine ß-synthase deficiency	236200	SMP0000255	Kanamycin Action Pathway	Drug Action	HMDB0000696	-	-	-	1	1	1	0/1	0/1	0/1
Cystathionine ß-synthase deficiency	236200	SMP0000256	Neomycin Action Pathway	Drug Action	HMDB0000696	-	-	-	1	1	1	0/1	0/1	0/1
Cystathionine ß-synthase deficiency	236200	SMP0000257	Netilmicin Action Pathway	Drug Action	HMDB0000696	-	-	-	1	1	1	0/1	0/1	0/1
Cystathionine ß-synthase deficiency	236200	SMP0000258	Spectinomycin Action Pathway	Drug Action	HMDB0000696	-	-	-	1	1	1	0/1	0/1	0/1
Cystathionine ß-synthase deficiency	236200	SMP0000259	Streptomycin Action Pathway	Drug Action	HMDB0000696	-	-	-	1	1	1	0/1	0/1	0/1
Cystathionine ß-synthase deficiency	236200	SMP0000290	Demeclocycline Action Pathway	Drug Action	HMDB0000696	-	-	-	1	1	1	0/1	0/1	0/1
Cystathionine ß-synthase deficiency	236200	SMP0000291	Doxycycline Action Pathway	Drug Action	HMDB0000696	-	-	-	1	1	1	0/1	0/1	0/1
Cystathionine ß-synthase deficiency	236200	SMP0000292	Minocycline Action Pathway	Drug Action	HMDB0000696	-	-	-	1	1	1	0/1	0/1	0/1
Cystathionine ß-synthase deficiency	236200	SMP0000293	Oxytetracycline Action Pathway	Drug Action	HMDB0000696	-	-	-	1	1	1	0/1	0/1	0/1
Cystathionine ß-synthase deficiency	236200	SMP0000294	Tetracycline Action Pathway	Drug Action	HMDB0000696	-	-	-	1	1	1	0/1	0/1	0/1
Cystathionine ß-synthase deficiency	236200	SMP0000295	Lymecycline Action Pathway	Drug Action	HMDB0000696	-	-	-	1	1	1	0/1	0/1	0/1
Cystathionine ß-synthase deficiency	236200	SMP0000484	Dimethylglycine Dehydrogenase Deficiency	Disease	HMDB0000696	-	-	-	1	1	1	0/1	0/1	0/1
Cystathionine ß-synthase deficiency	236200	SMP0000485	Hyperglycinemia, Non-Ketotic	Disease	HMDB0000696	-	-	-	1	1	1	0/1	0/1	0/1
Cystathionine ß-synthase deficiency	236200	SMP0000570	Homocystinuria-Megaloblastic Anemia Due to Defect in Cobalamin Metabolism, cblG Complementation Type	Disease	HMDB0000696;HMDB0002005	RadboudUMC_2	RadboudUMC_2	RadboudUMC_2_B6	1	1	1	1/1	1/1	1/1
Cystathionine ß-synthase deficiency	236200	SMP0000711	Tobramycin Action Pathway	Drug Action	HMDB0000696	-	-	-	1	1	1	0/1	0/1	0/1
Cystathionine ß-synthase deficiency	236200	SMP0000712	Tigecycline Action Pathway	Drug Action	HMDB0000696	-	-	-	1	1	1	0/1	0/1	0/1
Cystathionine ß-synthase deficiency	236200	SMP0000713	Arbekacin Action Pathway	Drug Action	HMDB0000696	-	-	-	1	1	1	0/1	0/1	0/1
Cystathionine ß-synthase deficiency	236200	SMP0000714	Paromomycin Action Pathway	Drug Action	HMDB0000696	-	-	-	1	1	1	0/1	0/1	0/1
Cystathionine ß-synthase deficiency	236200	SMP0000721	3-Phosphoglycerate Dehydrogenase Deficiency	Disease	HMDB0000696	-	-	-	1	1	1	0/1	0/1	0/1
Cystathionine ß-synthase deficiency	236200	SMP0000726	Rolitetracycline Action Pathway	Drug Action	HMDB0000696	-	-	-	1	1	1	0/1	0/1	0/1
Cystathionine ß-synthase deficiency	236200	SMP0000727	Methacycline Action Pathway	Drug Action	HMDB0000696	-	-	-	1	1	1	0/1	0/1	0/1
Cystathionine ß-synthase deficiency	236200	SMP0000728	Lincomycin Action Pathway	Drug Action	HMDB0000696	-	-	-	1	1	1	0/1	0/1	0/1
Cystathionine ß-synthase deficiency	236200	SMP0000729	Chloramphenicol Action Pathway	Drug Action	HMDB0000696	-	-	-	1	1	1	0/1	0/1	0/1
Cystathionine ß-synthase deficiency	236200	SMP0000730	Troleandomycin Action Pathway	Drug Action	HMDB0000696	-	-	-	1	1	1	0/1	0/1	0/1
Cystathionine ß-synthase deficiency	236200	SMP0000731	Josamycin Action Pathway	Drug Action	HMDB0000696	-	-	-	1	1	1	0/1	0/1	0/1
Cystathionine ß-synthase deficiency	236200	SMP0002313	Sarcosine Oncometabolite Pathway	Disease	HMDB0000696	RadboudUMC_2	RadboudUMC_2	RadboudUMC_2_B6	1	1	1	1/1	1/1	1/1
Cystathionine ß-synthase deficiency	236200	SMP0111875	tRNA Charging: Methionine	Protein	HMDB0000696	-	-	-	1	1	1	0/1	0/1	0/1
Cystathionine ß-synthase deficiency	236200	hsa00270	Cysteine and methionine metabolism	Amino acid metabolism	C00073;C02989	RadboudUMC_2	RadboudUMC_2	RadboudUMC_2_B6	1	1	1	1/1	1/1	1/1
Cystathionine ß-synthase deficiency	236200	hsa00970	Aminoacyl-tRNA biosynthesis	Translation	C00073	-	-	-	1	1	1	0/1	0/1	0/1
Cystathionine ß-synthase deficiency	236200	hsa01210	2-Oxocarboxylic acid metabolism	Global and overview maps	C00073	RadboudUMC_2	RadboudUMC_2	RadboudUMC_2_B6	1	1	1	1/1	1/1	1/1
Cystathionine ß-synthase deficiency	236200	hsa01230	Biosynthesis of amino acids	Global and overview maps	C00073	-	-	-	1	1	1	0/1	0/1	0/1
Cystathionine ß-synthase deficiency	236200	hsa01523	Antifolate resistance	Drug resistance: Antineoplastic	C00073	-	-	-	1	1	1	0/1	0/1	0/1
Cystathionine ß-synthase deficiency	236200	hsa04974	Protein digestion and absorption	Digestive system	C00073	-	-	-	1	1	1	0/1	0/1	0/1
Cystathionine ß-synthase deficiency	236200	hsa04978	Mineral absorption	Digestive system	C00073	-	-	-	1	1	1	0/1	0/1	0/1
Cystathionine ß-synthase deficiency	236200	hsa05230	Central carbon metabolism in cancer	Cancers: Overview	C00073	-	-	-	1	1	1	0/1	0/1	0/1
Dimethylglycine dehydrogenase deficiency	605850	SMP0000123	Betaine Metabolism	Metabolic	HMDB0000092	-	-	-	1	1	1	0/1	0/1	0/1
Dimethylglycine dehydrogenase deficiency	605850	SMP0000033	Methionine Metabolism	Metabolic	HMDB0000092	-	-	-	1	1	1	0/1	0/1	0/1
Dimethylglycine dehydrogenase deficiency	605850	SMP0000177	Cystathionine beta-Synthase Deficiency	Disease	HMDB0000092	-	-	-	1	1	1	0/1	0/1	0/1
Dimethylglycine dehydrogenase deficiency	605850	SMP0000341	Hypermethioninemia	Disease	HMDB0000092	-	-	-	1	1	1	0/1	0/1	0/1
Dimethylglycine dehydrogenase deficiency	605850	SMP0000214	S-Adenosylhomocysteine (SAH) Hydrolase Deficiency	Disease	HMDB0000092	-	-	-	1	1	1	0/1	0/1	0/1
Dimethylglycine dehydrogenase deficiency	605850	SMP0000222	Glycine N-Methyltransferase Deficiency	Disease	HMDB0000092	-	-	-	1	1	1	0/1	0/1	0/1
Dimethylglycine dehydrogenase deficiency	605850	SMP0000340	Methylenetetrahydrofolate Reductase Deficiency (MTHFRD)	Disease	HMDB0000092	-	-	-	1	1	1	0/1	0/1	0/1
Dimethylglycine dehydrogenase deficiency	605850	SMP0000221	Methionine Adenosyltransferase Deficiency	Disease	HMDB0000092	-	-	-	1	1	1	0/1	0/1	0/1
Dimethylglycine dehydrogenase deficiency	605850	SMP0000004	Glycine and Serine Metabolism	Metabolic	HMDB0000092	-	-	-	1	1	1	0/1	0/1	0/1
Dimethylglycine dehydrogenase deficiency	605850	SMP0000242	Dimethylglycine Dehydrogenase Deficiency	Disease	HMDB0000092	-	-	-	1	1	1	0/1	0/1	0/1
Dimethylglycine dehydrogenase deficiency	605850	SMP0000179	Dihydropyrimidine Dehydrogenase Deficiency (DHPD)	Disease	HMDB0000092	-	-	-	1	1	1	0/1	0/1	0/1
Dimethylglycine dehydrogenase deficiency	605850	SMP0000244	Sarcosinemia	Disease	HMDB0000092	-	-	-	1	1	1	0/1	0/1	0/1
Dimethylglycine dehydrogenase deficiency	605850	SMP0000223	Non-Ketotic Hyperglycinemia	Disease	HMDB0000092	-	-	-	1	1	1	0/1	0/1	0/1
Dimethylglycine dehydrogenase deficiency	605850	SMP0000484	Dimethylglycine Dehydrogenase Deficiency	Disease	HMDB0000092	-	-	-	1	1	1	0/1	0/1	0/1
Dimethylglycine dehydrogenase deficiency	605850	SMP0000485	Hyperglycinemia, Non-Ketotic	Disease	HMDB0000092	-	-	-	1	1	1	0/1	0/1	0/1
Dimethylglycine dehydrogenase deficiency	605850	SMP0000570	Homocystinuria-Megaloblastic Anemia Due to Defect in Cobalamin Metabolism, cblG Complementation Type	Disease	HMDB0000092	-	-	-	1	1	1	0/1	0/1	0/1
Dimethylglycine dehydrogenase deficiency	605850	SMP0000721	3-Phosphoglycerate Dehydrogenase Deficiency	Disease	HMDB0000092	-	-	-	1	1	1	0/1	0/1	0/1
Dimethylglycine dehydrogenase deficiency	605850	SMP0002313	Sarcosine Oncometabolite Pathway	Disease	HMDB0000092	-	-	-	1	1	1	0/1	0/1	0/1
Dimethylglycine dehydrogenase deficiency	605850	hsa00260	Glycine, serine and threonine metabolism	Amino acid metabolism	C01026	-	-	-	1	1	1	0/1	0/1	0/1
Glutamate formimino transferase deficiency	229100	SMP0000044	Histidine Metabolism	Metabolic	HMDB0000854	-	-	-	1	1	1	0/1	0/1	0/1
Glutamate formimino transferase deficiency	229100	SMP0000191	Histidinemia	Disease	HMDB0000854	-	-	-	1	1	1	0/1	0/1	0/1
Glutamate formimino transferase deficiency	229100	hsa00340	Histidine metabolism	Amino acid metabolism	C05565;C00439	-	-	-	1	1	1	0/1	0/1	0/1
Guanidinoacetate methyltransferase deficiency	601240	SMP0000020	Arginine and Proline Metabolism	Metabolic	HMDB0000064;HMDB0000128	-	-	-	1	1	2	0/1	0/1	0/2
Guanidinoacetate methyltransferase deficiency	601240	SMP0000207	Prolidase Deficiency (PD)	Disease	HMDB0000064;HMDB0000128	-	-	-	1	1	2	0/1	0/1	0/2
Guanidinoacetate methyltransferase deficiency	601240	SMP0000362	Arginine: Glycine Amidinotransferase Deficiency (AGAT Deficiency)	Disease	HMDB0000064;HMDB0000128	-	-	-	1	1	2	0/1	0/1	0/2
Guanidinoacetate methyltransferase deficiency	601240	SMP0000360	Hyperprolinemia Type II	Disease	HMDB0000064;HMDB0000128	-	-	-	1	1	2	0/1	0/1	0/2
Guanidinoacetate methyltransferase deficiency	601240	SMP0000361	Hyperprolinemia Type I	Disease	HMDB0000064;HMDB0000128	-	-	-	1	1	2	0/1	0/1	0/2
Guanidinoacetate methyltransferase deficiency	601240	SMP0000208	Prolinemia Type II	Disease	HMDB0000064;HMDB0000128	-	-	-	1	1	2	0/1	0/1	0/2
Guanidinoacetate methyltransferase deficiency	601240	SMP0000188	Guanidinoacetate Methyltransferase Deficiency (GAMT Deficiency)	Disease	HMDB0000064;HMDB0000128	-	-	-	1	1	2	0/1	0/1	0/2
Guanidinoacetate methyltransferase deficiency	601240	SMP0000363	Ornithine Aminotransferase Deficiency (OAT Deficiency)	Disease	HMDB0000064;HMDB0000128	-	-	-	1	1	2	0/1	0/1	0/2
Guanidinoacetate methyltransferase deficiency	601240	SMP0000004	Glycine and Serine Metabolism	Metabolic	HMDB0000064;HMDB0000128	-	-	-	1	1	2	0/1	0/1	0/2
Guanidinoacetate methyltransferase deficiency	601240	SMP0000242	Dimethylglycine Dehydrogenase Deficiency	Disease	HMDB0000064;HMDB0000128	-	-	-	1	1	2	0/1	0/1	0/2
Guanidinoacetate methyltransferase deficiency	601240	SMP0000179	Dihydropyrimidine Dehydrogenase Deficiency (DHPD)	Disease	HMDB0000064;HMDB0000128	-	-	-	1	1	2	0/1	0/1	0/2
Guanidinoacetate methyltransferase deficiency	601240	SMP0000244	Sarcosinemia	Disease	HMDB0000064;HMDB0000128	-	-	-	1	1	2	0/1	0/1	0/2
Guanidinoacetate methyltransferase deficiency	601240	SMP0000223	Non-Ketotic Hyperglycinemia	Disease	HMDB0000064;HMDB0000128	-	-	-	1	1	2	0/1	0/1	0/2
Guanidinoacetate methyltransferase deficiency	601240	SMP0000484	Dimethylglycine Dehydrogenase Deficiency	Disease	HMDB0000064;HMDB0000128	-	-	-	1	1	2	0/1	0/1	0/2
Guanidinoacetate methyltransferase deficiency	601240	SMP0000485	Hyperglycinemia, Non-Ketotic	Disease	HMDB0000064;HMDB0000128	-	-	-	1	1	2	0/1	0/1	0/2
Guanidinoacetate methyltransferase deficiency	601240	SMP0000504	Creatine Deficiency, Guanidinoacetate Methyltransferase Deficiency	Disease	HMDB0000064;HMDB0000128	-	-	-	1	1	2	0/1	0/1	0/2
Guanidinoacetate methyltransferase deficiency	601240	SMP0000505	Hyperornithinemia with Gyrate Atrophy (HOGA)	Disease	HMDB0000064;HMDB0000128	-	-	-	1	1	2	0/1	0/1	0/2
Guanidinoacetate methyltransferase deficiency	601240	SMP0000506	Hyperornithinemia-Hyperammonemia-Homocitrullinuria [HHH-syndrome]	Disease	HMDB0000064;HMDB0000128	-	-	-	1	1	2	0/1	0/1	0/2
Guanidinoacetate methyltransferase deficiency	601240	SMP0000507	L-Arginine:Glycine Amidinotransferase Deficiency	Disease	HMDB0000064;HMDB0000128	-	-	-	1	1	2	0/1	0/1	0/2
Guanidinoacetate methyltransferase deficiency	601240	SMP0000721	3-Phosphoglycerate Dehydrogenase Deficiency	Disease	HMDB0000064;HMDB0000128	-	-	-	1	1	2	0/1	0/1	0/2
Guanidinoacetate methyltransferase deficiency	601240	hsa00260	Glycine, serine and threonine metabolism	Amino acid metabolism	C00300;C00581	-	-	-	1	1	2	0/1	0/1	0/2
Guanidinoacetate methyltransferase deficiency	601240	hsa00330	Arginine and proline metabolism	Amino acid metabolism	C00300;C00791;C00581	-	-	-	1	1	2	0/1	0/1	0/2
Histidinemia	235800	SMP0000009	Ammonia Recycling	Metabolic	HMDB0000177	-	-	-	1	1	1	0/1	0/1	0/1
Histidinemia	235800	SMP0000007	beta-Alanine Metabolism	Metabolic	HMDB0000177	-	-	-	1	1	1	0/1	0/1	0/1
Histidinemia	235800	SMP0000044	Histidine Metabolism	Metabolic	HMDB0000177	-	-	-	1	1	1	0/1	0/1	0/1
Histidinemia	235800	SMP0000351	GABA-Transaminase Deficiency	Disease	HMDB0000177	-	-	-	1	1	1	0/1	0/1	0/1
Histidinemia	235800	SMP0000191	Histidinemia	Disease	HMDB0000177	-	-	-	1	1	1	0/1	0/1	0/1
Histidinemia	235800	SMP0000262	Clomocycline Action Pathway	Drug Action	HMDB0000177	-	-	-	1	1	1	0/1	0/1	0/1
Histidinemia	235800	SMP0000247	Azithromycin Action Pathway	Drug Action	HMDB0000177	-	-	-	1	1	1	0/1	0/1	0/1
Histidinemia	235800	SMP0000248	Clarithromycin Action Pathway	Drug Action	HMDB0000177	-	-	-	1	1	1	0/1	0/1	0/1
Histidinemia	235800	SMP0000249	Clindamycin Action Pathway	Drug Action	HMDB0000177	-	-	-	1	1	1	0/1	0/1	0/1
Histidinemia	235800	SMP0000250	Erythromycin Action Pathway	Drug Action	HMDB0000177	-	-	-	1	1	1	0/1	0/1	0/1
Histidinemia	235800	SMP0000251	Roxithromycin Action Pathway	Drug Action	HMDB0000177	-	-	-	1	1	1	0/1	0/1	0/1
Histidinemia	235800	SMP0000252	Telithromycin Action Pathway	Drug Action	HMDB0000177	-	-	-	1	1	1	0/1	0/1	0/1
Histidinemia	235800	SMP0000253	Amikacin Action Pathway	Drug Action	HMDB0000177	-	-	-	1	1	1	0/1	0/1	0/1
Histidinemia	235800	SMP0000254	Gentamicin Action Pathway	Drug Action	HMDB0000177	-	-	-	1	1	1	0/1	0/1	0/1
Histidinemia	235800	SMP0000255	Kanamycin Action Pathway	Drug Action	HMDB0000177	-	-	-	1	1	1	0/1	0/1	0/1
Histidinemia	235800	SMP0000256	Neomycin Action Pathway	Drug Action	HMDB0000177	-	-	-	1	1	1	0/1	0/1	0/1
Histidinemia	235800	SMP0000257	Netilmicin Action Pathway	Drug Action	HMDB0000177	-	-	-	1	1	1	0/1	0/1	0/1
Histidinemia	235800	SMP0000258	Spectinomycin Action Pathway	Drug Action	HMDB0000177	-	-	-	1	1	1	0/1	0/1	0/1
Histidinemia	235800	SMP0000259	Streptomycin Action Pathway	Drug Action	HMDB0000177	-	-	-	1	1	1	0/1	0/1	0/1
Histidinemia	235800	SMP0000290	Demeclocycline Action Pathway	Drug Action	HMDB0000177	-	-	-	1	1	1	0/1	0/1	0/1
Histidinemia	235800	SMP0000291	Doxycycline Action Pathway	Drug Action	HMDB0000177	-	-	-	1	1	1	0/1	0/1	0/1
Histidinemia	235800	SMP0000292	Minocycline Action Pathway	Drug Action	HMDB0000177	-	-	-	1	1	1	0/1	0/1	0/1
Histidinemia	235800	SMP0000293	Oxytetracycline Action Pathway	Drug Action	HMDB0000177	-	-	-	1	1	1	0/1	0/1	0/1
Histidinemia	235800	SMP0000294	Tetracycline Action Pathway	Drug Action	HMDB0000177	-	-	-	1	1	1	0/1	0/1	0/1
Histidinemia	235800	SMP0000295	Lymecycline Action Pathway	Drug Action	HMDB0000177	-	-	-	1	1	1	0/1	0/1	0/1
Histidinemia	235800	SMP0000493	Carnosinuria, Carnosinemia	Disease	HMDB0000177	-	-	-	1	1	1	0/1	0/1	0/1
Histidinemia	235800	SMP0000711	Tobramycin Action Pathway	Drug Action	HMDB0000177	-	-	-	1	1	1	0/1	0/1	0/1
Histidinemia	235800	SMP0000712	Tigecycline Action Pathway	Drug Action	HMDB0000177	-	-	-	1	1	1	0/1	0/1	0/1
Histidinemia	235800	SMP0000713	Arbekacin Action Pathway	Drug Action	HMDB0000177	-	-	-	1	1	1	0/1	0/1	0/1
Histidinemia	235800	SMP0000714	Paromomycin Action Pathway	Drug Action	HMDB0000177	-	-	-	1	1	1	0/1	0/1	0/1
Histidinemia	235800	SMP0000715	Methylhistidine Metabolism	Metabolic	HMDB0000177	-	-	-	1	1	1	0/1	0/1	0/1
Histidinemia	235800	SMP0000726	Rolitetracycline Action Pathway	Drug Action	HMDB0000177	-	-	-	1	1	1	0/1	0/1	0/1
Histidinemia	235800	SMP0000727	Methacycline Action Pathway	Drug Action	HMDB0000177	-	-	-	1	1	1	0/1	0/1	0/1
Histidinemia	235800	SMP0000728	Lincomycin Action Pathway	Drug Action	HMDB0000177	-	-	-	1	1	1	0/1	0/1	0/1
Histidinemia	235800	SMP0000729	Chloramphenicol Action Pathway	Drug Action	HMDB0000177	-	-	-	1	1	1	0/1	0/1	0/1
Histidinemia	235800	SMP0000730	Troleandomycin Action Pathway	Drug Action	HMDB0000177	-	-	-	1	1	1	0/1	0/1	0/1
Histidinemia	235800	SMP0000731	Josamycin Action Pathway	Drug Action	HMDB0000177	-	-	-	1	1	1	0/1	0/1	0/1
Histidinemia	235800	SMP0111871	tRNA Charging: Histidine	Protein	HMDB0000177	-	-	-	1	1	1	0/1	0/1	0/1
Histidinemia	235800	hsa00340	Histidine metabolism	Amino acid metabolism	C00135;C05568	RadboudUMC_3	RadboudUMC_3	RadboudUMC_3_B19	1	1	1	1/1	1/1	1/1
Histidinemia	235800	hsa00410	beta-Alanine metabolism	Metabolism of other amino acids	C00135	-	-	-	1	1	1	0/1	0/1	0/1
Histidinemia	235800	hsa00970	Aminoacyl-tRNA biosynthesis	Translation	C00135	-	-	-	1	1	1	0/1	0/1	0/1
Histidinemia	235800	hsa01230	Biosynthesis of amino acids	Global and overview maps	C00135	-	-	-	1	1	1	0/1	0/1	0/1
Histidinemia	235800	hsa02010	ABC transporters	Membrane transport	C00135	-	-	-	1	1	1	0/1	0/1	0/1
Histidinemia	235800	hsa04974	Protein digestion and absorption	Digestive system	C00135	-	-	-	1	1	1	0/1	0/1	0/1
Histidinemia	235800	hsa05230	Central carbon metabolism in cancer	Cancers: Overview	C00135	-	-	-	1	1	1	0/1	0/1	0/1
Hyperlysinemia, type I	238700	SMP0000066	Biotin Metabolism	Metabolic	HMDB0000182	RadboudUMC_4	RadboudUMC_4	RadboudUMC_4_B3	2	2	2	1/2	1/2	1/2
Hyperlysinemia, type I	238700	SMP0000465	Carnitine Synthesis	Metabolic	HMDB0000182	-	-	-	2	2	2	0/2	0/2	0/2
Hyperlysinemia, type I	238700	SMP0000037	Lysine Degradation	Metabolic	HMDB0000182;HMDB0000716	RadboudUMC_4	RadboudUMC_4	RadboudUMC_4_B3	2	2	2	1/2	1/2	1/2
Hyperlysinemia, type I	238700	SMP0000174	Biotinidase Deficiency	Disease	HMDB0000182	RadboudUMC_4	RadboudUMC_4	RadboudUMC_4_B3	2	2	2	1/2	1/2	1/2
Hyperlysinemia, type I	238700	SMP0000186	Glutaric Aciduria Type I	Disease	HMDB0000182;HMDB0000716	RadboudUMC_4	RadboudUMC_4	RadboudUMC_4_B3	2	2	2	1/2	1/2	1/2
Hyperlysinemia, type I	238700	SMP0000239	Saccharopinuria/Hyperlysinemia II	Disease	HMDB0000182;HMDB0000716	RadboudUMC_4	RadboudUMC_4	RadboudUMC_4_B3	2	2	2	1/2	1/2	1/2
Hyperlysinemia, type I	238700	SMP0000527	Hyperlysinemia I, Familial	Disease	HMDB0000182;HMDB0000716	RadboudUMC_4	RadboudUMC_4	RadboudUMC_4_B3	2	2	2	1/2	1/2	1/2
Hyperlysinemia, type I	238700	SMP0000528	Hyperlysinemia II or Saccharopinuria	Disease	HMDB0000182;HMDB0000716	RadboudUMC_4	RadboudUMC_4	RadboudUMC_4_B3	2	2	2	1/2	1/2	1/2
Hyperlysinemia, type I	238700	SMP0000564	Multiple Carboxylase Deficiency, Neonatal or Early Onset Form	Disease	HMDB0000182	RadboudUMC_4	RadboudUMC_4	RadboudUMC_4_B3	2	2	2	1/2	1/2	1/2
Hyperlysinemia, type I	238700	SMP0000571	Pyridoxine Dependency with Seizures	Disease	HMDB0000182;HMDB0000716	RadboudUMC_4	RadboudUMC_4	RadboudUMC_4_B3	2	2	2	1/2	1/2	1/2
Hyperlysinemia, type I	238700	SMP0000719	2-Aminoadipic 2-Oxoadipic Aciduria	Disease	HMDB0000182;HMDB0000716	RadboudUMC_4	RadboudUMC_4	RadboudUMC_4_B3	2	2	2	1/2	1/2	1/2
Hyperlysinemia, type I	238700	SMP0111874	tRNA Charging: Lysine	Protein	HMDB0000182	RadboudUMC_31;RadboudUMC_4	RadboudUMC_31;RadboudUMC_4	RadboudUMC_31_B3;RadboudUMC_4_B3	2	2	2	2/2	2/2	2/2
Hyperlysinemia, type I	238700	hsa00300	Lysine biosynthesis	Amino acid metabolism	C00047	RadboudUMC_4	RadboudUMC_4	RadboudUMC_4_B3	2	2	2	1/2	1/2	1/2
Hyperlysinemia, type I	238700	hsa00310	Lysine degradation	Amino acid metabolism	C00047;C00408	RadboudUMC_31;RadboudUMC_4	RadboudUMC_31;RadboudUMC_4	RadboudUMC_31_B3;RadboudUMC_4_B3	2	2	2	2/2	2/2	2/2
Hyperlysinemia, type I	238700	hsa00780	Biotin metabolism	Metabolism of cofactors and vitamins	C00047	RadboudUMC_4	RadboudUMC_4	RadboudUMC_4_B3	2	2	2	1/2	1/2	1/2
Hyperlysinemia, type I	238700	hsa00970	Aminoacyl-tRNA biosynthesis	Translation	C00047	-	-	-	2	2	2	0/2	0/2	0/2
Hyperlysinemia, type I	238700	hsa01210	2-Oxocarboxylic acid metabolism	Global and overview maps	C00047	-	-	-	2	2	2	0/2	0/2	0/2
Hyperlysinemia, type I	238700	hsa01230	Biosynthesis of amino acids	Global and overview maps	C00047	-	-	-	2	2	2	0/2	0/2	0/2
Hyperlysinemia, type I	238700	hsa02010	ABC transporters	Membrane transport	C00047	-	-	-	2	2	2	0/2	0/2	0/2
Hyperlysinemia, type I	238700	hsa04974	Protein digestion and absorption	Digestive system	C00047	-	-	-	2	2	2	0/2	0/2	0/2
Hyperprolinemia, type II	239510	SMP0000020	Arginine and Proline Metabolism	Metabolic	HMDB0000162;HMDB0006875	RadboudUMC_5	RadboudUMC_5	RadboudUMC_5_B3	2	2	2	1/2	1/2	1/2
Hyperprolinemia, type II	239510	SMP0000207	Prolidase Deficiency (PD)	Disease	HMDB0000162;HMDB0006875	RadboudUMC_5	RadboudUMC_5	RadboudUMC_5_B3	2	2	2	1/2	1/2	1/2
Hyperprolinemia, type II	239510	SMP0000362	Arginine: Glycine Amidinotransferase Deficiency (AGAT Deficiency)	Disease	HMDB0000162;HMDB0006875	RadboudUMC_5	RadboudUMC_5	RadboudUMC_5_B3	2	2	2	1/2	1/2	1/2
Hyperprolinemia, type II	239510	SMP0000360	Hyperprolinemia Type II	Disease	HMDB0000162;HMDB0006875	RadboudUMC_5	RadboudUMC_5	RadboudUMC_5_B3	2	2	2	1/2	1/2	1/2
Hyperprolinemia, type II	239510	SMP0000361	Hyperprolinemia Type I	Disease	HMDB0000162;HMDB0006875	RadboudUMC_5	RadboudUMC_5	RadboudUMC_5_B3	2	2	2	1/2	1/2	1/2
Hyperprolinemia, type II	239510	SMP0000208	Prolinemia Type II	Disease	HMDB0000162;HMDB0006875	RadboudUMC_5	RadboudUMC_5	RadboudUMC_5_B3	2	2	2	1/2	1/2	1/2
Hyperprolinemia, type II	239510	SMP0000188	Guanidinoacetate Methyltransferase Deficiency (GAMT Deficiency)	Disease	HMDB0000162;HMDB0006875	RadboudUMC_5	RadboudUMC_5	RadboudUMC_5_B3	2	2	2	1/2	1/2	1/2
Hyperprolinemia, type II	239510	SMP0000363	Ornithine Aminotransferase Deficiency (OAT Deficiency)	Disease	HMDB0000162;HMDB0006875	RadboudUMC_5	RadboudUMC_5	RadboudUMC_5_B3	2	2	2	1/2	1/2	1/2
Hyperprolinemia, type II	239510	SMP0000262	Clomocycline Action Pathway	Drug Action	HMDB0000162	RadboudUMC_5	RadboudUMC_5	RadboudUMC_5_B3	2	2	2	1/2	1/2	1/2
Hyperprolinemia, type II	239510	SMP0000247	Azithromycin Action Pathway	Drug Action	HMDB0000162	RadboudUMC_5	RadboudUMC_5	RadboudUMC_5_B3	2	2	2	1/2	1/2	1/2
Hyperprolinemia, type II	239510	SMP0000248	Clarithromycin Action Pathway	Drug Action	HMDB0000162	RadboudUMC_5	RadboudUMC_5	RadboudUMC_5_B3	2	2	2	1/2	1/2	1/2
Hyperprolinemia, type II	239510	SMP0000249	Clindamycin Action Pathway	Drug Action	HMDB0000162	RadboudUMC_5	RadboudUMC_5	RadboudUMC_5_B3	2	2	2	1/2	1/2	1/2
Hyperprolinemia, type II	239510	SMP0000250	Erythromycin Action Pathway	Drug Action	HMDB0000162	RadboudUMC_5	RadboudUMC_5	RadboudUMC_5_B3	2	2	2	1/2	1/2	1/2
Hyperprolinemia, type II	239510	SMP0000251	Roxithromycin Action Pathway	Drug Action	HMDB0000162	RadboudUMC_5	RadboudUMC_5	RadboudUMC_5_B3	2	2	2	1/2	1/2	1/2
Hyperprolinemia, type II	239510	SMP0000252	Telithromycin Action Pathway	Drug Action	HMDB0000162	RadboudUMC_5	RadboudUMC_5	RadboudUMC_5_B3	2	2	2	1/2	1/2	1/2
Hyperprolinemia, type II	239510	SMP0000253	Amikacin Action Pathway	Drug Action	HMDB0000162	RadboudUMC_5	RadboudUMC_5	RadboudUMC_5_B3	2	2	2	1/2	1/2	1/2
Hyperprolinemia, type II	239510	SMP0000254	Gentamicin Action Pathway	Drug Action	HMDB0000162	RadboudUMC_5	RadboudUMC_5	RadboudUMC_5_B3	2	2	2	1/2	1/2	1/2
Hyperprolinemia, type II	239510	SMP0000255	Kanamycin Action Pathway	Drug Action	HMDB0000162	RadboudUMC_5	RadboudUMC_5	RadboudUMC_5_B3	2	2	2	1/2	1/2	1/2
Hyperprolinemia, type II	239510	SMP0000256	Neomycin Action Pathway	Drug Action	HMDB0000162	RadboudUMC_5	RadboudUMC_5	RadboudUMC_5_B3	2	2	2	1/2	1/2	1/2
Hyperprolinemia, type II	239510	SMP0000257	Netilmicin Action Pathway	Drug Action	HMDB0000162	RadboudUMC_5	RadboudUMC_5	RadboudUMC_5_B3	2	2	2	1/2	1/2	1/2
Hyperprolinemia, type II	239510	SMP0000258	Spectinomycin Action Pathway	Drug Action	HMDB0000162	RadboudUMC_5	RadboudUMC_5	RadboudUMC_5_B3	2	2	2	1/2	1/2	1/2
Hyperprolinemia, type II	239510	SMP0000259	Streptomycin Action Pathway	Drug Action	HMDB0000162	RadboudUMC_5	RadboudUMC_5	RadboudUMC_5_B3	2	2	2	1/2	1/2	1/2
Hyperprolinemia, type II	239510	SMP0000290	Demeclocycline Action Pathway	Drug Action	HMDB0000162	RadboudUMC_5	RadboudUMC_5	RadboudUMC_5_B3	2	2	2	1/2	1/2	1/2
Hyperprolinemia, type II	239510	SMP0000291	Doxycycline Action Pathway	Drug Action	HMDB0000162	RadboudUMC_5	RadboudUMC_5	RadboudUMC_5_B3	2	2	2	1/2	1/2	1/2
Hyperprolinemia, type II	239510	SMP0000292	Minocycline Action Pathway	Drug Action	HMDB0000162	RadboudUMC_5	RadboudUMC_5	RadboudUMC_5_B3	2	2	2	1/2	1/2	1/2
Hyperprolinemia, type II	239510	SMP0000293	Oxytetracycline Action Pathway	Drug Action	HMDB0000162	RadboudUMC_5	RadboudUMC_5	RadboudUMC_5_B3	2	2	2	1/2	1/2	1/2
Hyperprolinemia, type II	239510	SMP0000294	Tetracycline Action Pathway	Drug Action	HMDB0000162	RadboudUMC_5	RadboudUMC_5	RadboudUMC_5_B3	2	2	2	1/2	1/2	1/2
Hyperprolinemia, type II	239510	SMP0000295	Lymecycline Action Pathway	Drug Action	HMDB0000162	RadboudUMC_5	RadboudUMC_5	RadboudUMC_5_B3	2	2	2	1/2	1/2	1/2
Hyperprolinemia, type II	239510	SMP0000504	Creatine Deficiency, Guanidinoacetate Methyltransferase Deficiency	Disease	HMDB0000162;HMDB0006875	RadboudUMC_5	RadboudUMC_5	RadboudUMC_5_B3	2	2	2	1/2	1/2	1/2
Hyperprolinemia, type II	239510	SMP0000505	Hyperornithinemia with Gyrate Atrophy (HOGA)	Disease	HMDB0000162;HMDB0006875	RadboudUMC_5	RadboudUMC_5	RadboudUMC_5_B3	2	2	2	1/2	1/2	1/2
Hyperprolinemia, type II	239510	SMP0000506	Hyperornithinemia-Hyperammonemia-Homocitrullinuria [HHH-syndrome]	Disease	HMDB0000162;HMDB0006875	RadboudUMC_5	RadboudUMC_5	RadboudUMC_5_B3	2	2	2	1/2	1/2	1/2
Hyperprolinemia, type II	239510	SMP0000507	L-Arginine:Glycine Amidinotransferase Deficiency	Disease	HMDB0000162;HMDB0006875	RadboudUMC_5	RadboudUMC_5	RadboudUMC_5_B3	2	2	2	1/2	1/2	1/2
Hyperprolinemia, type II	239510	SMP0000711	Tobramycin Action Pathway	Drug Action	HMDB0000162	RadboudUMC_5	RadboudUMC_5	RadboudUMC_5_B3	2	2	2	1/2	1/2	1/2
Hyperprolinemia, type II	239510	SMP0000712	Tigecycline Action Pathway	Drug Action	HMDB0000162	RadboudUMC_5	RadboudUMC_5	RadboudUMC_5_B3	2	2	2	1/2	1/2	1/2
Hyperprolinemia, type II	239510	SMP0000713	Arbekacin Action Pathway	Drug Action	HMDB0000162	RadboudUMC_5	RadboudUMC_5	RadboudUMC_5_B3	2	2	2	1/2	1/2	1/2
Hyperprolinemia, type II	239510	SMP0000714	Paromomycin Action Pathway	Drug Action	HMDB0000162	RadboudUMC_5	RadboudUMC_5	RadboudUMC_5_B3	2	2	2	1/2	1/2	1/2
Hyperprolinemia, type II	239510	SMP0000726	Rolitetracycline Action Pathway	Drug Action	HMDB0000162	RadboudUMC_5	RadboudUMC_5	RadboudUMC_5_B3	2	2	2	1/2	1/2	1/2
Hyperprolinemia, type II	239510	SMP0000727	Methacycline Action Pathway	Drug Action	HMDB0000162	RadboudUMC_5	RadboudUMC_5	RadboudUMC_5_B3	2	2	2	1/2	1/2	1/2
Hyperprolinemia, type II	239510	SMP0000728	Lincomycin Action Pathway	Drug Action	HMDB0000162	RadboudUMC_5	RadboudUMC_5	RadboudUMC_5_B3	2	2	2	1/2	1/2	1/2
Hyperprolinemia, type II	239510	SMP0000729	Chloramphenicol Action Pathway	Drug Action	HMDB0000162	RadboudUMC_5	RadboudUMC_5	RadboudUMC_5_B3	2	2	2	1/2	1/2	1/2
Hyperprolinemia, type II	239510	SMP0000730	Troleandomycin Action Pathway	Drug Action	HMDB0000162	RadboudUMC_5	RadboudUMC_5	RadboudUMC_5_B3	2	2	2	1/2	1/2	1/2
Hyperprolinemia, type II	239510	SMP0000731	Josamycin Action Pathway	Drug Action	HMDB0000162	RadboudUMC_5	RadboudUMC_5	RadboudUMC_5_B3	2	2	2	1/2	1/2	1/2
Hyperprolinemia, type II	239510	SMP0002292	The Oncogenic Action of Succinate	Disease	HMDB0000162	RadboudUMC_5	RadboudUMC_5	RadboudUMC_5_B3	2	2	2	1/2	1/2	1/2
Hyperprolinemia, type II	239510	SMP0002295	The Oncogenic Action of Fumarate	Disease	HMDB0000162	RadboudUMC_5	RadboudUMC_5	RadboudUMC_5_B3	2	2	2	1/2	1/2	1/2
Hyperprolinemia, type II	239510	SMP0112609	tRNA Charging: Proline	Protein	HMDB0000162	RadboudUMC_32;RadboudUMC_5	RadboudUMC_32;RadboudUMC_5	RadboudUMC_32_B3;RadboudUMC_5_B3	2	2	2	2/2	2/2	2/2
Hyperprolinemia, type II	239510	SMP0000036	D-Arginine and D-Ornithine Metabolism	Metabolic	HMDB0006875	-	-	-	2	2	2	0/2	0/2	0/2
Hyperprolinemia, type II	239510	hsa00330	Arginine and proline metabolism	Amino acid metabolism	C00148;C03564;C05942	RadboudUMC_32;RadboudUMC_5	RadboudUMC_32;RadboudUMC_5	RadboudUMC_32_B3;RadboudUMC_5_B3	2	2	2	2/2	2/2	2/2
Hyperprolinemia, type II	239510	hsa00970	Aminoacyl-tRNA biosynthesis	Translation	C00148	-	-	-	2	2	2	0/2	0/2	0/2
Hyperprolinemia, type II	239510	hsa01230	Biosynthesis of amino acids	Global and overview maps	C00148	RadboudUMC_5	RadboudUMC_5	RadboudUMC_5_B3	2	2	2	1/2	1/2	1/2
Hyperprolinemia, type II	239510	hsa02010	ABC transporters	Membrane transport	C00148	RadboudUMC_5	RadboudUMC_5	RadboudUMC_5_B3	2	2	2	1/2	1/2	1/2
Hyperprolinemia, type II	239510	hsa04974	Protein digestion and absorption	Digestive system	C00148	RadboudUMC_5	RadboudUMC_5	RadboudUMC_5_B3	2	2	2	1/2	1/2	1/2
Hyperprolinemia, type II	239510	hsa04978	Mineral absorption	Digestive system	C00148	RadboudUMC_5	RadboudUMC_5	RadboudUMC_5_B3	2	2	2	1/2	1/2	1/2
Hyperprolinemia, type II	239510	hsa05230	Central carbon metabolism in cancer	Cancers: Overview	C00148	-	-	-	2	2	2	0/2	0/2	0/2
Hyperprolinemia, type II	239510	hsa00472	D-Arginine and D-ornithine metabolism	Metabolism of other amino acids	C03564	-	-	-	2	2	2	0/2	0/2	0/2
Maple syrup urine disease	248600	SMP0000032	Valine, Leucine, and Isoleucine Degradation	Metabolic	HMDB0000687;HMDB0000172;HMDB0000695;HMDB0000019;HMDB0000491	RadboudUMC_33;RadboudUMC_34	RadboudUMC_33;RadboudUMC_34	RadboudUMC_33_B3;RadboudUMC_34_B3	2	2	2	2/2	2/2	2/2
Maple syrup urine disease	248600	SMP0000173	beta-Ketothiolase Deficiency	Disease	HMDB0000687;HMDB0000172;HMDB0000695;HMDB0000019;HMDB0000491	RadboudUMC_33;RadboudUMC_34	RadboudUMC_33;RadboudUMC_34	RadboudUMC_33_B3;RadboudUMC_34_B3	2	2	2	2/2	2/2	2/2
Maple syrup urine disease	248600	SMP0000137	2-Methyl-3-hydroxybutryl-CoA Dehydrogenase Deficiency	Disease	HMDB0000687;HMDB0000172;HMDB0000695;HMDB0000019;HMDB0000491	RadboudUMC_33;RadboudUMC_34	RadboudUMC_33;RadboudUMC_34	RadboudUMC_33_B3;RadboudUMC_34_B3	2	2	2	2/2	2/2	2/2
Maple syrup urine disease	248600	SMP0000236	Propionic Acidemia	Disease	HMDB0000687;HMDB0000172;HMDB0000695;HMDB0000019;HMDB0000491	RadboudUMC_33;RadboudUMC_34	RadboudUMC_33;RadboudUMC_34	RadboudUMC_33_B3;RadboudUMC_34_B3	2	2	2	2/2	2/2	2/2
Maple syrup urine disease	248600	SMP0000138	3-Hydroxy-3-methylglutaryl-CoA Lyase Deficiency	Disease	HMDB0000687;HMDB0000172;HMDB0000695;HMDB0000019;HMDB0000491	RadboudUMC_33;RadboudUMC_34	RadboudUMC_33;RadboudUMC_34	RadboudUMC_33_B3;RadboudUMC_34_B3	2	2	2	2/2	2/2	2/2
Maple syrup urine disease	248600	SMP0000199	Maple Syrup Urine Disease	Disease	HMDB0000687;HMDB0000172;HMDB0000695;HMDB0000019;HMDB0000491	RadboudUMC_33;RadboudUMC_34	RadboudUMC_33;RadboudUMC_34	RadboudUMC_33_B3;RadboudUMC_34_B3	2	2	2	2/2	2/2	2/2
Maple syrup urine disease	248600	SMP0000237	3-Methylcrotonyl-CoA Carboxylase Deficiency Type I	Disease	HMDB0000687;HMDB0000172;HMDB0000695;HMDB0000019;HMDB0000491	RadboudUMC_33;RadboudUMC_34	RadboudUMC_33;RadboudUMC_34	RadboudUMC_33_B3;RadboudUMC_34_B3	2	2	2	2/2	2/2	2/2
Maple syrup urine disease	248600	SMP0000139	3-Methylglutaconic Aciduria Type I	Disease	HMDB0000687;HMDB0000172;HMDB0000695;HMDB0000019;HMDB0000491	RadboudUMC_33;RadboudUMC_34	RadboudUMC_33;RadboudUMC_34	RadboudUMC_33_B3;RadboudUMC_34_B3	2	2	2	2/2	2/2	2/2
Maple syrup urine disease	248600	SMP0000140	3-Methylglutaconic Aciduria Type III	Disease	HMDB0000687;HMDB0000172;HMDB0000695;HMDB0000019;HMDB0000491	RadboudUMC_33;RadboudUMC_34	RadboudUMC_33;RadboudUMC_34	RadboudUMC_33_B3;RadboudUMC_34_B3	2	2	2	2/2	2/2	2/2
Maple syrup urine disease	248600	SMP0000384	Methylmalonate Semialdehyde Dehydrogenase Deficiency	Disease	HMDB0000687;HMDB0000172;HMDB0000695;HMDB0000019;HMDB0000491	RadboudUMC_33;RadboudUMC_34	RadboudUMC_33;RadboudUMC_34	RadboudUMC_33_B3;RadboudUMC_34_B3	2	2	2	2/2	2/2	2/2
Maple syrup urine disease	248600	SMP0000200	Methylmalonic Aciduria	Disease	HMDB0000687;HMDB0000172;HMDB0000695;HMDB0000019;HMDB0000491	RadboudUMC_33;RadboudUMC_34	RadboudUMC_33;RadboudUMC_34	RadboudUMC_33_B3;RadboudUMC_34_B3	2	2	2	2/2	2/2	2/2
Maple syrup urine disease	248600	SMP0000238	Isovaleric Aciduria	Disease	HMDB0000687;HMDB0000172;HMDB0000695;HMDB0000019;HMDB0000491	RadboudUMC_33;RadboudUMC_34	RadboudUMC_33;RadboudUMC_34	RadboudUMC_33_B3;RadboudUMC_34_B3	2	2	2	2/2	2/2	2/2
Maple syrup urine disease	248600	SMP0000141	3-Methylglutaconic Aciduria Type IV	Disease	HMDB0000687;HMDB0000172;HMDB0000695;HMDB0000019;HMDB0000491	RadboudUMC_33;RadboudUMC_34	RadboudUMC_33;RadboudUMC_34	RadboudUMC_33_B3;RadboudUMC_34_B3	2	2	2	2/2	2/2	2/2
Maple syrup urine disease	248600	SMP0000262	Clomocycline Action Pathway	Drug Action	HMDB0000687;HMDB0000172	-	-	-	2	2	2	0/2	0/2	0/2
Maple syrup urine disease	248600	SMP0000247	Azithromycin Action Pathway	Drug Action	HMDB0000687;HMDB0000172	-	-	-	2	2	2	0/2	0/2	0/2
Maple syrup urine disease	248600	SMP0000248	Clarithromycin Action Pathway	Drug Action	HMDB0000687;HMDB0000172	-	-	-	2	2	2	0/2	0/2	0/2
Maple syrup urine disease	248600	SMP0000249	Clindamycin Action Pathway	Drug Action	HMDB0000687;HMDB0000172	-	-	-	2	2	2	0/2	0/2	0/2
Maple syrup urine disease	248600	SMP0000250	Erythromycin Action Pathway	Drug Action	HMDB0000687;HMDB0000172	-	-	-	2	2	2	0/2	0/2	0/2
Maple syrup urine disease	248600	SMP0000251	Roxithromycin Action Pathway	Drug Action	HMDB0000687;HMDB0000172	-	-	-	2	2	2	0/2	0/2	0/2
Maple syrup urine disease	248600	SMP0000252	Telithromycin Action Pathway	Drug Action	HMDB0000687;HMDB0000172	-	-	-	2	2	2	0/2	0/2	0/2
Maple syrup urine disease	248600	SMP0000253	Amikacin Action Pathway	Drug Action	HMDB0000687;HMDB0000172	-	-	-	2	2	2	0/2	0/2	0/2
Maple syrup urine disease	248600	SMP0000254	Gentamicin Action Pathway	Drug Action	HMDB0000687;HMDB0000172	-	-	-	2	2	2	0/2	0/2	0/2
Maple syrup urine disease	248600	SMP0000255	Kanamycin Action Pathway	Drug Action	HMDB0000687;HMDB0000172	-	-	-	2	2	2	0/2	0/2	0/2
Maple syrup urine disease	248600	SMP0000256	Neomycin Action Pathway	Drug Action	HMDB0000687;HMDB0000172	-	-	-	2	2	2	0/2	0/2	0/2
Maple syrup urine disease	248600	SMP0000257	Netilmicin Action Pathway	Drug Action	HMDB0000687;HMDB0000172	-	-	-	2	2	2	0/2	0/2	0/2
Maple syrup urine disease	248600	SMP0000258	Spectinomycin Action Pathway	Drug Action	HMDB0000687;HMDB0000172	-	-	-	2	2	2	0/2	0/2	0/2
Maple syrup urine disease	248600	SMP0000259	Streptomycin Action Pathway	Drug Action	HMDB0000687;HMDB0000172	-	-	-	2	2	2	0/2	0/2	0/2
Maple syrup urine disease	248600	SMP0000290	Demeclocycline Action Pathway	Drug Action	HMDB0000687;HMDB0000172	-	-	-	2	2	2	0/2	0/2	0/2
Maple syrup urine disease	248600	SMP0000291	Doxycycline Action Pathway	Drug Action	HMDB0000687;HMDB0000172	-	-	-	2	2	2	0/2	0/2	0/2
Maple syrup urine disease	248600	SMP0000292	Minocycline Action Pathway	Drug Action	HMDB0000687;HMDB0000172	-	-	-	2	2	2	0/2	0/2	0/2
Maple syrup urine disease	248600	SMP0000293	Oxytetracycline Action Pathway	Drug Action	HMDB0000687;HMDB0000172	-	-	-	2	2	2	0/2	0/2	0/2
Maple syrup urine disease	248600	SMP0000294	Tetracycline Action Pathway	Drug Action	HMDB0000687;HMDB0000172	-	-	-	2	2	2	0/2	0/2	0/2
Maple syrup urine disease	248600	SMP0000295	Lymecycline Action Pathway	Drug Action	HMDB0000687;HMDB0000172	-	-	-	2	2	2	0/2	0/2	0/2
Maple syrup urine disease	248600	SMP0000521	3-Hydroxyisobutyric Acid Dehydrogenase Deficiency	Disease	HMDB0000687;HMDB0000172;HMDB0000695;HMDB0000019;HMDB0000491	RadboudUMC_33;RadboudUMC_34	RadboudUMC_33;RadboudUMC_34	RadboudUMC_33_B3;RadboudUMC_34_B3	2	2	2	2/2	2/2	2/2
Maple syrup urine disease	248600	SMP0000522	3-Hydroxyisobutyric Aciduria	Disease	HMDB0000687;HMDB0000172;HMDB0000695;HMDB0000019;HMDB0000491	RadboudUMC_33;RadboudUMC_34	RadboudUMC_33;RadboudUMC_34	RadboudUMC_33_B3;RadboudUMC_34_B3	2	2	2	2/2	2/2	2/2
Maple syrup urine disease	248600	SMP0000523	Isobutyryl-CoA Dehydrogenase Deficiency	Disease	HMDB0000687;HMDB0000172;HMDB0000695;HMDB0000019;HMDB0000491	RadboudUMC_33;RadboudUMC_34	RadboudUMC_33;RadboudUMC_34	RadboudUMC_33_B3;RadboudUMC_34_B3	2	2	2	2/2	2/2	2/2
Maple syrup urine disease	248600	SMP0000524	Isovaleric Acidemia	Disease	HMDB0000687;HMDB0000172;HMDB0000695;HMDB0000019;HMDB0000491	RadboudUMC_33;RadboudUMC_34	RadboudUMC_33;RadboudUMC_34	RadboudUMC_33_B3;RadboudUMC_34_B3	2	2	2	2/2	2/2	2/2
Maple syrup urine disease	248600	SMP0000682	Leucine Stimulation on Insulin Signaling	Signaling	HMDB0000687	-	-	-	2	2	2	0/2	0/2	0/2
Maple syrup urine disease	248600	SMP0000711	Tobramycin Action Pathway	Drug Action	HMDB0000687;HMDB0000172	-	-	-	2	2	2	0/2	0/2	0/2
Maple syrup urine disease	248600	SMP0000712	Tigecycline Action Pathway	Drug Action	HMDB0000687;HMDB0000172	-	-	-	2	2	2	0/2	0/2	0/2
Maple syrup urine disease	248600	SMP0000713	Arbekacin Action Pathway	Drug Action	HMDB0000687;HMDB0000172	-	-	-	2	2	2	0/2	0/2	0/2
Maple syrup urine disease	248600	SMP0000714	Paromomycin Action Pathway	Drug Action	HMDB0000687;HMDB0000172	-	-	-	2	2	2	0/2	0/2	0/2
Maple syrup urine disease	248600	SMP0000726	Rolitetracycline Action Pathway	Drug Action	HMDB0000687;HMDB0000172	-	-	-	2	2	2	0/2	0/2	0/2
Maple syrup urine disease	248600	SMP0000727	Methacycline Action Pathway	Drug Action	HMDB0000687;HMDB0000172	-	-	-	2	2	2	0/2	0/2	0/2
Maple syrup urine disease	248600	SMP0000728	Lincomycin Action Pathway	Drug Action	HMDB0000687;HMDB0000172	-	-	-	2	2	2	0/2	0/2	0/2
Maple syrup urine disease	248600	SMP0000729	Chloramphenicol Action Pathway	Drug Action	HMDB0000687;HMDB0000172	-	-	-	2	2	2	0/2	0/2	0/2
Maple syrup urine disease	248600	SMP0000730	Troleandomycin Action Pathway	Drug Action	HMDB0000687;HMDB0000172	-	-	-	2	2	2	0/2	0/2	0/2
Maple syrup urine disease	248600	SMP0000731	Josamycin Action Pathway	Drug Action	HMDB0000687;HMDB0000172	-	-	-	2	2	2	0/2	0/2	0/2
Maple syrup urine disease	248600	SMP0002298	Glutaminolysis and Cancer	Disease	HMDB0000687	-	-	-	2	2	2	0/2	0/2	0/2
Maple syrup urine disease	248600	SMP0111873	tRNA Charging: Leucine	Protein	HMDB0000687	-	-	-	2	2	2	0/2	0/2	0/2
Maple syrup urine disease	248600	SMP0111872	tRNA Charging: Isoleucine	Protein	HMDB0000172	-	-	-	2	2	2	0/2	0/2	0/2
Maple syrup urine disease	248600	hsa00280	Valine, leucine and isoleucine degradation	Amino acid metabolism	C00123;C00407;C00233;C00141	RadboudUMC_33;RadboudUMC_34	RadboudUMC_33;RadboudUMC_34	RadboudUMC_33_B3;RadboudUMC_34_B3	2	2	2	2/2	2/2	2/2
Maple syrup urine disease	248600	hsa00290	Valine, leucine and isoleucine biosynthesis	Amino acid metabolism	C00123;C00407;C00233;C00141	RadboudUMC_33;RadboudUMC_34	RadboudUMC_33;RadboudUMC_34	RadboudUMC_33_B3;RadboudUMC_34_B3	2	2	2	2/2	2/2	2/2
Maple syrup urine disease	248600	hsa00970	Aminoacyl-tRNA biosynthesis	Translation	C00123;C00407	-	-	-	2	2	2	0/2	0/2	0/2
Maple syrup urine disease	248600	hsa01210	2-Oxocarboxylic acid metabolism	Global and overview maps	C00123;C00407;C00233;C00141	RadboudUMC_33;RadboudUMC_34	RadboudUMC_33;RadboudUMC_34	RadboudUMC_33_B3;RadboudUMC_34_B3	2	2	2	2/2	2/2	2/2
Maple syrup urine disease	248600	hsa01230	Biosynthesis of amino acids	Global and overview maps	C00123;C00407;C00233;C00141	RadboudUMC_34	RadboudUMC_34	RadboudUMC_34_B3	2	2	2	1/2	1/2	1/2
Maple syrup urine disease	248600	hsa02010	ABC transporters	Membrane transport	C00123;C00407	-	-	-	2	2	2	0/2	0/2	0/2
Maple syrup urine disease	248600	hsa04150	mTOR signaling pathway	Signal transduction	C00123	-	-	-	2	2	2	0/2	0/2	0/2
Maple syrup urine disease	248600	hsa04974	Protein digestion and absorption	Digestive system	C00123;C00407	-	-	-	2	2	2	0/2	0/2	0/2
Maple syrup urine disease	248600	hsa04978	Mineral absorption	Digestive system	C00123;C00407	-	-	-	2	2	2	0/2	0/2	0/2
Maple syrup urine disease	248600	hsa05230	Central carbon metabolism in cancer	Cancers: Overview	C00123;C00407	RadboudUMC_33	RadboudUMC_33	RadboudUMC_33_B3	2	2	2	1/2	1/2	1/2
Maple syrup urine disease	248600	hsa00770	Pantothenate and CoA biosynthesis	Metabolism of cofactors and vitamins	C00141	-	-	-	2	2	2	0/2	0/2	0/2
Methionine Adenosyltransferase I/III Deficiency	250850	SMP0000123	Betaine Metabolism	Metabolic	HMDB0000696	-	-	-	1	2	2	0/1	0/2	0/2
Methionine Adenosyltransferase I/III Deficiency	250850	SMP0000445	Spermidine and Spermine Biosynthesis	Metabolic	HMDB0000696	RadboudUMC_39	RadboudUMC_39a	RadboudUMC_39a_B4	1	2	2	1/1	1/2	1/2
Methionine Adenosyltransferase I/III Deficiency	250850	SMP0000033	Methionine Metabolism	Metabolic	HMDB0000696	-	-	-	1	2	2	0/1	0/2	0/2
Methionine Adenosyltransferase I/III Deficiency	250850	SMP0000177	Cystathionine beta-Synthase Deficiency	Disease	HMDB0000696	-	-	-	1	2	2	0/1	0/2	0/2
Methionine Adenosyltransferase I/III Deficiency	250850	SMP0000341	Hypermethioninemia	Disease	HMDB0000696	-	-	-	1	2	2	0/1	0/2	0/2
Methionine Adenosyltransferase I/III Deficiency	250850	SMP0000214	S-Adenosylhomocysteine (SAH) Hydrolase Deficiency	Disease	HMDB0000696	-	-	-	1	2	2	0/1	0/2	0/2
Methionine Adenosyltransferase I/III Deficiency	250850	SMP0000222	Glycine N-Methyltransferase Deficiency	Disease	HMDB0000696	-	-	-	1	2	2	0/1	0/2	0/2
Methionine Adenosyltransferase I/III Deficiency	250850	SMP0000340	Methylenetetrahydrofolate Reductase Deficiency (MTHFRD)	Disease	HMDB0000696	-	-	-	1	2	2	0/1	0/2	0/2
Methionine Adenosyltransferase I/III Deficiency	250850	SMP0000221	Methionine Adenosyltransferase Deficiency	Disease	HMDB0000696	-	-	-	1	2	2	0/1	0/2	0/2
Methionine Adenosyltransferase I/III Deficiency	250850	SMP0000004	Glycine and Serine Metabolism	Metabolic	HMDB0000696	-	-	-	1	2	2	0/1	0/2	0/2
Methionine Adenosyltransferase I/III Deficiency	250850	SMP0000242	Dimethylglycine Dehydrogenase Deficiency	Disease	HMDB0000696	-	-	-	1	2	2	0/1	0/2	0/2
Methionine Adenosyltransferase I/III Deficiency	250850	SMP0000179	Dihydropyrimidine Dehydrogenase Deficiency (DHPD)	Disease	HMDB0000696	-	-	-	1	2	2	0/1	0/2	0/2
Methionine Adenosyltransferase I/III Deficiency	250850	SMP0000244	Sarcosinemia	Disease	HMDB0000696	-	-	-	1	2	2	0/1	0/2	0/2
Methionine Adenosyltransferase I/III Deficiency	250850	SMP0000223	Non-Ketotic Hyperglycinemia	Disease	HMDB0000696	-	-	-	1	2	2	0/1	0/2	0/2
Methionine Adenosyltransferase I/III Deficiency	250850	SMP0000262	Clomocycline Action Pathway	Drug Action	HMDB0000696	-	-	-	1	2	2	0/1	0/2	0/2
Methionine Adenosyltransferase I/III Deficiency	250850	SMP0000247	Azithromycin Action Pathway	Drug Action	HMDB0000696	-	-	-	1	2	2	0/1	0/2	0/2
Methionine Adenosyltransferase I/III Deficiency	250850	SMP0000248	Clarithromycin Action Pathway	Drug Action	HMDB0000696	-	-	-	1	2	2	0/1	0/2	0/2
Methionine Adenosyltransferase I/III Deficiency	250850	SMP0000249	Clindamycin Action Pathway	Drug Action	HMDB0000696	-	-	-	1	2	2	0/1	0/2	0/2
Methionine Adenosyltransferase I/III Deficiency	250850	SMP0000250	Erythromycin Action Pathway	Drug Action	HMDB0000696	-	-	-	1	2	2	0/1	0/2	0/2
Methionine Adenosyltransferase I/III Deficiency	250850	SMP0000251	Roxithromycin Action Pathway	Drug Action	HMDB0000696	-	-	-	1	2	2	0/1	0/2	0/2
Methionine Adenosyltransferase I/III Deficiency	250850	SMP0000252	Telithromycin Action Pathway	Drug Action	HMDB0000696	-	-	-	1	2	2	0/1	0/2	0/2
Methionine Adenosyltransferase I/III Deficiency	250850	SMP0000253	Amikacin Action Pathway	Drug Action	HMDB0000696	-	-	-	1	2	2	0/1	0/2	0/2
Methionine Adenosyltransferase I/III Deficiency	250850	SMP0000254	Gentamicin Action Pathway	Drug Action	HMDB0000696	-	-	-	1	2	2	0/1	0/2	0/2
Methionine Adenosyltransferase I/III Deficiency	250850	SMP0000255	Kanamycin Action Pathway	Drug Action	HMDB0000696	-	-	-	1	2	2	0/1	0/2	0/2
Methionine Adenosyltransferase I/III Deficiency	250850	SMP0000256	Neomycin Action Pathway	Drug Action	HMDB0000696	-	-	-	1	2	2	0/1	0/2	0/2
Methionine Adenosyltransferase I/III Deficiency	250850	SMP0000257	Netilmicin Action Pathway	Drug Action	HMDB0000696	-	-	-	1	2	2	0/1	0/2	0/2
Methionine Adenosyltransferase I/III Deficiency	250850	SMP0000258	Spectinomycin Action Pathway	Drug Action	HMDB0000696	-	-	-	1	2	2	0/1	0/2	0/2
Methionine Adenosyltransferase I/III Deficiency	250850	SMP0000259	Streptomycin Action Pathway	Drug Action	HMDB0000696	-	-	-	1	2	2	0/1	0/2	0/2
Methionine Adenosyltransferase I/III Deficiency	250850	SMP0000290	Demeclocycline Action Pathway	Drug Action	HMDB0000696	-	-	-	1	2	2	0/1	0/2	0/2
Methionine Adenosyltransferase I/III Deficiency	250850	SMP0000291	Doxycycline Action Pathway	Drug Action	HMDB0000696	-	-	-	1	2	2	0/1	0/2	0/2
Methionine Adenosyltransferase I/III Deficiency	250850	SMP0000292	Minocycline Action Pathway	Drug Action	HMDB0000696	-	-	-	1	2	2	0/1	0/2	0/2
Methionine Adenosyltransferase I/III Deficiency	250850	SMP0000293	Oxytetracycline Action Pathway	Drug Action	HMDB0000696	-	-	-	1	2	2	0/1	0/2	0/2
Methionine Adenosyltransferase I/III Deficiency	250850	SMP0000294	Tetracycline Action Pathway	Drug Action	HMDB0000696	-	-	-	1	2	2	0/1	0/2	0/2
Methionine Adenosyltransferase I/III Deficiency	250850	SMP0000295	Lymecycline Action Pathway	Drug Action	HMDB0000696	-	-	-	1	2	2	0/1	0/2	0/2
Methionine Adenosyltransferase I/III Deficiency	250850	SMP0000484	Dimethylglycine Dehydrogenase Deficiency	Disease	HMDB0000696	-	-	-	1	2	2	0/1	0/2	0/2
Methionine Adenosyltransferase I/III Deficiency	250850	SMP0000485	Hyperglycinemia, Non-Ketotic	Disease	HMDB0000696	-	-	-	1	2	2	0/1	0/2	0/2
Methionine Adenosyltransferase I/III Deficiency	250850	SMP0000570	Homocystinuria-Megaloblastic Anemia Due to Defect in Cobalamin Metabolism, cblG Complementation Type	Disease	HMDB0000696	-	-	-	1	2	2	0/1	0/2	0/2
Methionine Adenosyltransferase I/III Deficiency	250850	SMP0000711	Tobramycin Action Pathway	Drug Action	HMDB0000696	-	-	-	1	2	2	0/1	0/2	0/2
Methionine Adenosyltransferase I/III Deficiency	250850	SMP0000712	Tigecycline Action Pathway	Drug Action	HMDB0000696	-	-	-	1	2	2	0/1	0/2	0/2
Methionine Adenosyltransferase I/III Deficiency	250850	SMP0000713	Arbekacin Action Pathway	Drug Action	HMDB0000696	-	-	-	1	2	2	0/1	0/2	0/2
Methionine Adenosyltransferase I/III Deficiency	250850	SMP0000714	Paromomycin Action Pathway	Drug Action	HMDB0000696	-	-	-	1	2	2	0/1	0/2	0/2
Methionine Adenosyltransferase I/III Deficiency	250850	SMP0000721	3-Phosphoglycerate Dehydrogenase Deficiency	Disease	HMDB0000696	-	-	-	1	2	2	0/1	0/2	0/2
Methionine Adenosyltransferase I/III Deficiency	250850	SMP0000726	Rolitetracycline Action Pathway	Drug Action	HMDB0000696	-	-	-	1	2	2	0/1	0/2	0/2
Methionine Adenosyltransferase I/III Deficiency	250850	SMP0000727	Methacycline Action Pathway	Drug Action	HMDB0000696	-	-	-	1	2	2	0/1	0/2	0/2
Methionine Adenosyltransferase I/III Deficiency	250850	SMP0000728	Lincomycin Action Pathway	Drug Action	HMDB0000696	-	-	-	1	2	2	0/1	0/2	0/2
Methionine Adenosyltransferase I/III Deficiency	250850	SMP0000729	Chloramphenicol Action Pathway	Drug Action	HMDB0000696	-	-	-	1	2	2	0/1	0/2	0/2
Methionine Adenosyltransferase I/III Deficiency	250850	SMP0000730	Troleandomycin Action Pathway	Drug Action	HMDB0000696	-	-	-	1	2	2	0/1	0/2	0/2
Methionine Adenosyltransferase I/III Deficiency	250850	SMP0000731	Josamycin Action Pathway	Drug Action	HMDB0000696	-	-	-	1	2	2	0/1	0/2	0/2
Methionine Adenosyltransferase I/III Deficiency	250850	SMP0002313	Sarcosine Oncometabolite Pathway	Disease	HMDB0000696	-	-	-	1	2	2	0/1	0/2	0/2
Methionine Adenosyltransferase I/III Deficiency	250850	SMP0111875	tRNA Charging: Methionine	Protein	HMDB0000696	RadboudUMC_39	RadboudUMC_39a;RadboudUMC_39b	RadboudUMC_39a_B4;RadboudUMC_39b_B4	1	2	2	1/1	2/2	2/2
Methionine Adenosyltransferase I/III Deficiency	250850	hsa00270	Cysteine and methionine metabolism	Amino acid metabolism	C00073	-	-	-	1	2	2	0/1	0/2	0/2
Methionine Adenosyltransferase I/III Deficiency	250850	hsa00970	Aminoacyl-tRNA biosynthesis	Translation	C00073	-	-	-	1	2	2	0/1	0/2	0/2
Methionine Adenosyltransferase I/III Deficiency	250850	hsa01210	2-Oxocarboxylic acid metabolism	Global and overview maps	C00073	-	-	-	1	2	2	0/1	0/2	0/2
Methionine Adenosyltransferase I/III Deficiency	250850	hsa01230	Biosynthesis of amino acids	Global and overview maps	C00073	-	-	-	1	2	2	0/1	0/2	0/2
Methionine Adenosyltransferase I/III Deficiency	250850	hsa01523	Antifolate resistance	Drug resistance: Antineoplastic	C00073	-	-	-	1	2	2	0/1	0/2	0/2
Methionine Adenosyltransferase I/III Deficiency	250850	hsa04974	Protein digestion and absorption	Digestive system	C00073	-	-	-	1	2	2	0/1	0/2	0/2
Methionine Adenosyltransferase I/III Deficiency	250850	hsa04978	Mineral absorption	Digestive system	C00073	-	-	-	1	2	2	0/1	0/2	0/2
Methionine Adenosyltransferase I/III Deficiency	250850	hsa05230	Central carbon metabolism in cancer	Cancers: Overview	C00073	-	-	-	1	2	2	0/1	0/2	0/2
Molybdenum cofactor deficiency	252150	SMP0000050	Purine Metabolism	Metabolic	HMDB0000292;HMDB0000299;HMDB0000289	-	-	-	2	2	3	0/2	0/2	0/3
Molybdenum cofactor deficiency	252150	SMP0000144	Adenosine Deaminase Deficiency	Disease	HMDB0000292;HMDB0000299;HMDB0000289	-	-	-	2	2	3	0/2	0/2	0/3
Molybdenum cofactor deficiency	252150	SMP0000167	Adenylosuccinate Lyase Deficiency	Disease	HMDB0000292;HMDB0000299;HMDB0000289	-	-	-	2	2	3	0/2	0/2	0/3
Molybdenum cofactor deficiency	252150	SMP0000365	Gout or Kelley-Seegmiller Syndrome	Disease	HMDB0000292;HMDB0000299;HMDB0000289	-	-	-	2	2	3	0/2	0/2	0/3
Molybdenum cofactor deficiency	252150	SMP0000364	Lesch-Nyhan Syndrome (LNS)	Disease	HMDB0000292;HMDB0000299;HMDB0000289	-	-	-	2	2	3	0/2	0/2	0/3
Molybdenum cofactor deficiency	252150	SMP0000203	Molybdenum Cofactor Deficiency	Disease	HMDB0000292;HMDB0000299;HMDB0000289	-	-	-	2	2	3	0/2	0/2	0/3
Molybdenum cofactor deficiency	252150	SMP0000220	Xanthine Dehydrogenase Deficiency (Xanthinuria)	Disease	HMDB0000292;HMDB0000299;HMDB0000289	-	-	-	2	2	3	0/2	0/2	0/3
Molybdenum cofactor deficiency	252150	SMP0000210	Purine Nucleoside Phosphorylase Deficiency	Disease	HMDB0000292;HMDB0000299;HMDB0000289	-	-	-	2	2	3	0/2	0/2	0/3
Molybdenum cofactor deficiency	252150	SMP0000168	AICA-Ribosiduria	Disease	HMDB0000292;HMDB0000299;HMDB0000289	-	-	-	2	2	3	0/2	0/2	0/3
Molybdenum cofactor deficiency	252150	SMP0000427	Azathioprine Action Pathway	Drug Action	HMDB0000292;HMDB0000299;HMDB0000289	-	-	-	2	2	3	0/2	0/2	0/3
Molybdenum cofactor deficiency	252150	SMP0000428	Mercaptopurine Action Pathway	Drug Action	HMDB0000292;HMDB0000299;HMDB0000289	-	-	-	2	2	3	0/2	0/2	0/3
Molybdenum cofactor deficiency	252150	SMP0000430	Thioguanine Action Pathway	Drug Action	HMDB0000292;HMDB0000299;HMDB0000289	-	-	-	2	2	3	0/2	0/2	0/3
Molybdenum cofactor deficiency	252150	SMP0000512	Xanthinuria Type I	Disease	HMDB0000292;HMDB0000299;HMDB0000289	-	-	-	2	2	3	0/2	0/2	0/3
Molybdenum cofactor deficiency	252150	SMP0000513	Xanthinuria Type II	Disease	HMDB0000292;HMDB0000299;HMDB0000289	-	-	-	2	2	3	0/2	0/2	0/3
Molybdenum cofactor deficiency	252150	SMP0000535	Adenine Phosphoribosyltransferase Deficiency (APRT)	Disease	HMDB0000292;HMDB0000299;HMDB0000289	-	-	-	2	2	3	0/2	0/2	0/3
Molybdenum cofactor deficiency	252150	SMP0000536	Mitochondrial DNA Depletion Syndrome	Disease	HMDB0000292;HMDB0000299;HMDB0000289	-	-	-	2	2	3	0/2	0/2	0/3
Molybdenum cofactor deficiency	252150	SMP0000537	Myoadenylate Deaminase Deficiency	Disease	HMDB0000292;HMDB0000299;HMDB0000289	-	-	-	2	2	3	0/2	0/2	0/3
Molybdenum cofactor deficiency	252150	SMP0000017	Vitamin B6 Metabolism	Metabolic	HMDB0000017	-	-	-	2	2	3	0/2	0/2	0/3
Molybdenum cofactor deficiency	252150	SMP0000503	Hypophosphatasia	Disease	HMDB0000017	-	-	-	2	2	3	0/2	0/2	0/3
Molybdenum cofactor deficiency	252150	SMP0000037	Lysine Degradation	Metabolic	HMDB0012130	-	-	-	2	2	3	0/2	0/2	0/3
Molybdenum cofactor deficiency	252150	SMP0000186	Glutaric Aciduria Type I	Disease	HMDB0012130	-	-	-	2	2	3	0/2	0/2	0/3
Molybdenum cofactor deficiency	252150	SMP0000239	Saccharopinuria/Hyperlysinemia II	Disease	HMDB0012130	-	-	-	2	2	3	0/2	0/2	0/3
Molybdenum cofactor deficiency	252150	SMP0000527	Hyperlysinemia I, Familial	Disease	HMDB0012130	-	-	-	2	2	3	0/2	0/2	0/3
Molybdenum cofactor deficiency	252150	SMP0000528	Hyperlysinemia II or Saccharopinuria	Disease	HMDB0012130	-	-	-	2	2	3	0/2	0/2	0/3
Molybdenum cofactor deficiency	252150	SMP0000571	Pyridoxine Dependency with Seizures	Disease	HMDB0012130	-	-	-	2	2	3	0/2	0/2	0/3
Molybdenum cofactor deficiency	252150	SMP0000719	2-Aminoadipic 2-Oxoadipic Aciduria	Disease	HMDB0012130	-	-	-	2	2	3	0/2	0/2	0/3
Molybdenum cofactor deficiency	252150	hsa00230	Purine metabolism	Nucleotide metabolism	C00385;C01762;C00366	-	-	-	2	2	3	0/2	0/2	0/3
Molybdenum cofactor deficiency	252150	hsa00232	Caffeine metabolism	Biosynthesis of other secondary metabolites	C00385;C01762	-	-	-	2	2	3	0/2	0/2	0/3
Molybdenum cofactor deficiency	252150	hsa00750	Vitamin B6 metabolism	Metabolism of cofactors and vitamins	C00847	-	-	-	2	2	3	0/2	0/2	0/3
Molybdenum cofactor deficiency	252150	hsa04976	Bile secretion	Digestive system	C00366	-	-	-	2	2	3	0/2	0/2	0/3
NANS deficiency	610442	SMP0000045	Amino Sugar Metabolism	Metabolic	HMDB0001129	-	-	-	1	1	1	0/1	0/1	0/1
NANS deficiency	610442	SMP0000216	Sialuria or French Type Sialuria	Disease	HMDB0001129	-	-	-	1	1	1	0/1	0/1	0/1
NANS deficiency	610442	SMP0000240	Salla Disease/Infantile Sialic Acid Storage Disease	Disease	HMDB0001129	-	-	-	1	1	1	0/1	0/1	0/1
NANS deficiency	610442	SMP0000390	Tay-Sachs Disease	Disease	HMDB0001129	-	-	-	1	1	1	0/1	0/1	0/1
NANS deficiency	610442	SMP0000534	G(M2)-Gangliosidosis: Variant B, Tay-Sachs Disease	Disease	HMDB0001129	-	-	-	1	1	1	0/1	0/1	0/1
NANS deficiency	610442	hsa00520	Amino sugar and nucleotide sugar metabolism	Carbohydrate metabolism	C00645	-	-	-	1	1	1	0/1	0/1	0/1
Ornithine aminotransferase deficiency	258870	SMP0000020	Arginine and Proline Metabolism	Metabolic	HMDB0000214;HMDB0000162	-	-	-	1	1	1	0/1	0/1	0/1
Ornithine aminotransferase deficiency	258870	SMP0000445	Spermidine and Spermine Biosynthesis	Metabolic	HMDB0000214	-	-	-	1	1	1	0/1	0/1	0/1
Ornithine aminotransferase deficiency	258870	SMP0000207	Prolidase Deficiency (PD)	Disease	HMDB0000214;HMDB0000162	-	-	-	1	1	1	0/1	0/1	0/1
Ornithine aminotransferase deficiency	258870	SMP0000362	Arginine: Glycine Amidinotransferase Deficiency (AGAT Deficiency)	Disease	HMDB0000214;HMDB0000162	-	-	-	1	1	1	0/1	0/1	0/1
Ornithine aminotransferase deficiency	258870	SMP0000360	Hyperprolinemia Type II	Disease	HMDB0000214;HMDB0000162	-	-	-	1	1	1	0/1	0/1	0/1
Ornithine aminotransferase deficiency	258870	SMP0000361	Hyperprolinemia Type I	Disease	HMDB0000214;HMDB0000162	-	-	-	1	1	1	0/1	0/1	0/1
Ornithine aminotransferase deficiency	258870	SMP0000208	Prolinemia Type II	Disease	HMDB0000214;HMDB0000162	-	-	-	1	1	1	0/1	0/1	0/1
Ornithine aminotransferase deficiency	258870	SMP0000188	Guanidinoacetate Methyltransferase Deficiency (GAMT Deficiency)	Disease	HMDB0000214;HMDB0000162	-	-	-	1	1	1	0/1	0/1	0/1
Ornithine aminotransferase deficiency	258870	SMP0000363	Ornithine Aminotransferase Deficiency (OAT Deficiency)	Disease	HMDB0000214;HMDB0000162	-	-	-	1	1	1	0/1	0/1	0/1
Ornithine aminotransferase deficiency	258870	SMP0000059	Urea Cycle	Metabolic	HMDB0000214	-	-	-	1	1	1	0/1	0/1	0/1
Ornithine aminotransferase deficiency	258870	SMP0000357	Argininemia	Disease	HMDB0000214	-	-	-	1	1	1	0/1	0/1	0/1
Ornithine aminotransferase deficiency	258870	SMP0000003	Argininosuccinic Aciduria	Disease	HMDB0000214	-	-	-	1	1	1	0/1	0/1	0/1
Ornithine aminotransferase deficiency	258870	SMP0000001	Citrullinemia Type I	Disease	HMDB0000214	-	-	-	1	1	1	0/1	0/1	0/1
Ornithine aminotransferase deficiency	258870	SMP0000205	Ornithine Transcarbamylase Deficiency (OTC Deficiency)	Disease	HMDB0000214	-	-	-	1	1	1	0/1	0/1	0/1
Ornithine aminotransferase deficiency	258870	SMP0000002	Carbamoyl Phosphate Synthetase Deficiency	Disease	HMDB0000214	-	-	-	1	1	1	0/1	0/1	0/1
Ornithine aminotransferase deficiency	258870	SMP0000504	Creatine Deficiency, Guanidinoacetate Methyltransferase Deficiency	Disease	HMDB0000214;HMDB0000162	-	-	-	1	1	1	0/1	0/1	0/1
Ornithine aminotransferase deficiency	258870	SMP0000505	Hyperornithinemia with Gyrate Atrophy (HOGA)	Disease	HMDB0000214;HMDB0000162	-	-	-	1	1	1	0/1	0/1	0/1
Ornithine aminotransferase deficiency	258870	SMP0000506	Hyperornithinemia-Hyperammonemia-Homocitrullinuria [HHH-syndrome]	Disease	HMDB0000214;HMDB0000162	-	-	-	1	1	1	0/1	0/1	0/1
Ornithine aminotransferase deficiency	258870	SMP0000507	L-Arginine:Glycine Amidinotransferase Deficiency	Disease	HMDB0000214;HMDB0000162	-	-	-	1	1	1	0/1	0/1	0/1
Ornithine aminotransferase deficiency	258870	SMP0000262	Clomocycline Action Pathway	Drug Action	HMDB0000162	-	-	-	1	1	1	0/1	0/1	0/1
Ornithine aminotransferase deficiency	258870	SMP0000247	Azithromycin Action Pathway	Drug Action	HMDB0000162	-	-	-	1	1	1	0/1	0/1	0/1
Ornithine aminotransferase deficiency	258870	SMP0000248	Clarithromycin Action Pathway	Drug Action	HMDB0000162	-	-	-	1	1	1	0/1	0/1	0/1
Ornithine aminotransferase deficiency	258870	SMP0000249	Clindamycin Action Pathway	Drug Action	HMDB0000162	-	-	-	1	1	1	0/1	0/1	0/1
Ornithine aminotransferase deficiency	258870	SMP0000250	Erythromycin Action Pathway	Drug Action	HMDB0000162	-	-	-	1	1	1	0/1	0/1	0/1
Ornithine aminotransferase deficiency	258870	SMP0000251	Roxithromycin Action Pathway	Drug Action	HMDB0000162	-	-	-	1	1	1	0/1	0/1	0/1
Ornithine aminotransferase deficiency	258870	SMP0000252	Telithromycin Action Pathway	Drug Action	HMDB0000162	-	-	-	1	1	1	0/1	0/1	0/1
Ornithine aminotransferase deficiency	258870	SMP0000253	Amikacin Action Pathway	Drug Action	HMDB0000162	-	-	-	1	1	1	0/1	0/1	0/1
Ornithine aminotransferase deficiency	258870	SMP0000254	Gentamicin Action Pathway	Drug Action	HMDB0000162	-	-	-	1	1	1	0/1	0/1	0/1
Ornithine aminotransferase deficiency	258870	SMP0000255	Kanamycin Action Pathway	Drug Action	HMDB0000162	-	-	-	1	1	1	0/1	0/1	0/1
Ornithine aminotransferase deficiency	258870	SMP0000256	Neomycin Action Pathway	Drug Action	HMDB0000162	-	-	-	1	1	1	0/1	0/1	0/1
Ornithine aminotransferase deficiency	258870	SMP0000257	Netilmicin Action Pathway	Drug Action	HMDB0000162	-	-	-	1	1	1	0/1	0/1	0/1
Ornithine aminotransferase deficiency	258870	SMP0000258	Spectinomycin Action Pathway	Drug Action	HMDB0000162	-	-	-	1	1	1	0/1	0/1	0/1
Ornithine aminotransferase deficiency	258870	SMP0000259	Streptomycin Action Pathway	Drug Action	HMDB0000162	-	-	-	1	1	1	0/1	0/1	0/1
Ornithine aminotransferase deficiency	258870	SMP0000290	Demeclocycline Action Pathway	Drug Action	HMDB0000162	-	-	-	1	1	1	0/1	0/1	0/1
Ornithine aminotransferase deficiency	258870	SMP0000291	Doxycycline Action Pathway	Drug Action	HMDB0000162	-	-	-	1	1	1	0/1	0/1	0/1
Ornithine aminotransferase deficiency	258870	SMP0000292	Minocycline Action Pathway	Drug Action	HMDB0000162	-	-	-	1	1	1	0/1	0/1	0/1
Ornithine aminotransferase deficiency	258870	SMP0000293	Oxytetracycline Action Pathway	Drug Action	HMDB0000162	-	-	-	1	1	1	0/1	0/1	0/1
Ornithine aminotransferase deficiency	258870	SMP0000294	Tetracycline Action Pathway	Drug Action	HMDB0000162	-	-	-	1	1	1	0/1	0/1	0/1
Ornithine aminotransferase deficiency	258870	SMP0000295	Lymecycline Action Pathway	Drug Action	HMDB0000162	-	-	-	1	1	1	0/1	0/1	0/1
Ornithine aminotransferase deficiency	258870	SMP0000711	Tobramycin Action Pathway	Drug Action	HMDB0000162	-	-	-	1	1	1	0/1	0/1	0/1
Ornithine aminotransferase deficiency	258870	SMP0000712	Tigecycline Action Pathway	Drug Action	HMDB0000162	-	-	-	1	1	1	0/1	0/1	0/1
Ornithine aminotransferase deficiency	258870	SMP0000713	Arbekacin Action Pathway	Drug Action	HMDB0000162	-	-	-	1	1	1	0/1	0/1	0/1
Ornithine aminotransferase deficiency	258870	SMP0000714	Paromomycin Action Pathway	Drug Action	HMDB0000162	-	-	-	1	1	1	0/1	0/1	0/1
Ornithine aminotransferase deficiency	258870	SMP0000726	Rolitetracycline Action Pathway	Drug Action	HMDB0000162	-	-	-	1	1	1	0/1	0/1	0/1
Ornithine aminotransferase deficiency	258870	SMP0000727	Methacycline Action Pathway	Drug Action	HMDB0000162	-	-	-	1	1	1	0/1	0/1	0/1
Ornithine aminotransferase deficiency	258870	SMP0000728	Lincomycin Action Pathway	Drug Action	HMDB0000162	-	-	-	1	1	1	0/1	0/1	0/1
Ornithine aminotransferase deficiency	258870	SMP0000729	Chloramphenicol Action Pathway	Drug Action	HMDB0000162	-	-	-	1	1	1	0/1	0/1	0/1
Ornithine aminotransferase deficiency	258870	SMP0000730	Troleandomycin Action Pathway	Drug Action	HMDB0000162	-	-	-	1	1	1	0/1	0/1	0/1
Ornithine aminotransferase deficiency	258870	SMP0000731	Josamycin Action Pathway	Drug Action	HMDB0000162	-	-	-	1	1	1	0/1	0/1	0/1
Ornithine aminotransferase deficiency	258870	SMP0002292	The Oncogenic Action of Succinate	Disease	HMDB0000162	-	-	-	1	1	1	0/1	0/1	0/1
Ornithine aminotransferase deficiency	258870	SMP0002295	The Oncogenic Action of Fumarate	Disease	HMDB0000162	-	-	-	1	1	1	0/1	0/1	0/1
Ornithine aminotransferase deficiency	258870	SMP0112609	tRNA Charging: Proline	Protein	HMDB0000162	-	-	-	1	1	1	0/1	0/1	0/1
Ornithine aminotransferase deficiency	258870	hsa00220	Arginine biosynthesis	Amino acid metabolism	C00077	-	-	-	1	1	1	0/1	0/1	0/1
Ornithine aminotransferase deficiency	258870	hsa00330	Arginine and proline metabolism	Amino acid metabolism	C00077;C00148	-	-	-	1	1	1	0/1	0/1	0/1
Ornithine aminotransferase deficiency	258870	hsa00472	D-Arginine and D-ornithine metabolism	Metabolism of other amino acids	C00077	-	-	-	1	1	1	0/1	0/1	0/1
Ornithine aminotransferase deficiency	258870	hsa00480	Glutathione metabolism	Metabolism of other amino acids	C00077	-	-	-	1	1	1	0/1	0/1	0/1
Ornithine aminotransferase deficiency	258870	hsa01210	2-Oxocarboxylic acid metabolism	Global and overview maps	C00077	-	-	-	1	1	1	0/1	0/1	0/1
Ornithine aminotransferase deficiency	258870	hsa01230	Biosynthesis of amino acids	Global and overview maps	C00077;C00148	-	-	-	1	1	1	0/1	0/1	0/1
Ornithine aminotransferase deficiency	258870	hsa02010	ABC transporters	Membrane transport	C00077;C00148	-	-	-	1	1	1	0/1	0/1	0/1
Ornithine aminotransferase deficiency	258870	hsa00970	Aminoacyl-tRNA biosynthesis	Translation	C00148	-	-	-	1	1	1	0/1	0/1	0/1
Ornithine aminotransferase deficiency	258870	hsa04974	Protein digestion and absorption	Digestive system	C00148	-	-	-	1	1	1	0/1	0/1	0/1
Ornithine aminotransferase deficiency	258870	hsa04978	Mineral absorption	Digestive system	C00148	-	-	-	1	1	1	0/1	0/1	0/1
Ornithine aminotransferase deficiency	258870	hsa05230	Central carbon metabolism in cancer	Cancers: Overview	C00148	-	-	-	1	1	1	0/1	0/1	0/1
Phenylketonuria	261600	SMP0000008	Phenylalanine and Tyrosine Metabolism	Metabolic	HMDB0000159	RadboudUMC_47;RadboudUMC_49	RadboudUMC_47;RadboudUMC_49	RadboudUMC_47_B1;RadboudUMC_49_B1	8	9	9	2/8	2/9	2/9
Phenylketonuria	261600	SMP0000206	Phenylketonuria	Disease	HMDB0000159	RadboudUMC_47;RadboudUMC_49	RadboudUMC_47;RadboudUMC_49	RadboudUMC_47_B1;RadboudUMC_49_B1	8	9	9	2/8	2/9	2/9
Phenylketonuria	261600	SMP0000369	Tyrosinemia Type 2 (or Richner-Hanhart Syndrome)	Disease	HMDB0000159	RadboudUMC_47;RadboudUMC_49	RadboudUMC_47;RadboudUMC_49	RadboudUMC_47_B1;RadboudUMC_49_B1	8	9	9	2/8	2/9	2/9
Phenylketonuria	261600	SMP0000370	Tyrosinemia Type 3 (TYRO3)	Disease	HMDB0000159	RadboudUMC_47;RadboudUMC_49	RadboudUMC_47;RadboudUMC_49	RadboudUMC_47_B1;RadboudUMC_49_B1	8	9	9	2/8	2/9	2/9
Phenylketonuria	261600	SMP0111876	tRNA Charging: Phenylalanine	Protein	HMDB0000159	RadboudUMC_50;RadboudUMC_44;RadboudUMC_45;RadboudUMC_46;RadboudUMC_47;RadboudUMC_48;RadboudUMC_49	RadboudUMC_50b;RadboudUMC_44;RadboudUMC_45;RadboudUMC_46;RadboudUMC_47;RadboudUMC_48;RadboudUMC_49;RadboudUMC_50a	RadboudUMC_50b_B15;RadboudUMC_44_B1;RadboudUMC_45_B1;RadboudUMC_46_B1;RadboudUMC_47_B1;RadboudUMC_48_B1;RadboudUMC_49_B1;RadboudUMC_50a_B1	8	9	9	7/8	8/9	8/9
Phenylketonuria	261600	hsa00360	Phenylalanine metabolism	Amino acid metabolism	C00079;C03519	RadboudUMC_46;RadboudUMC_47;RadboudUMC_49;RadboudUMC_50	RadboudUMC_46;RadboudUMC_47;RadboudUMC_49;RadboudUMC_50a	RadboudUMC_46_B1;RadboudUMC_47_B1;RadboudUMC_49_B1;RadboudUMC_50a_B1	8	9	9	4/8	4/9	4/9
Phenylketonuria	261600	hsa00400	Phenylalanine, tyrosine and tryptophan biosynthesis	Amino acid metabolism	C00079	RadboudUMC_49	RadboudUMC_49	RadboudUMC_49_B1	8	9	9	1/8	1/9	1/9
Phenylketonuria	261600	hsa00970	Aminoacyl-tRNA biosynthesis	Translation	C00079	RadboudUMC_49	RadboudUMC_49	RadboudUMC_49_B1	8	9	9	1/8	1/9	1/9
Phenylketonuria	261600	hsa01210	2-Oxocarboxylic acid metabolism	Global and overview maps	C00079	-	-	-	8	9	9	0/8	0/9	0/9
Phenylketonuria	261600	hsa01230	Biosynthesis of amino acids	Global and overview maps	C00079	-	-	-	8	9	9	0/8	0/9	0/9
Phenylketonuria	261600	hsa02010	ABC transporters	Membrane transport	C00079	-	-	-	8	9	9	0/8	0/9	0/9
Phenylketonuria	261600	hsa04974	Protein digestion and absorption	Digestive system	C00079	RadboudUMC_49	RadboudUMC_49	RadboudUMC_49_B1	8	9	9	1/8	1/9	1/9
Phenylketonuria	261600	hsa04978	Mineral absorption	Digestive system	C00079	RadboudUMC_49	RadboudUMC_49	RadboudUMC_49_B1	8	9	9	1/8	1/9	1/9
Phenylketonuria	261600	hsa05230	Central carbon metabolism in cancer	Cancers: Overview	C00079	-	-	-	8	9	9	0/8	0/9	0/9
Pyridoxine-dependent epilepsy	266100	SMP0000037	Lysine Degradation	Metabolic	HMDB0012130;HMDB0001263	-	-	-	1	1	2	0/1	0/1	0/2
Pyridoxine-dependent epilepsy	266100	SMP0000186	Glutaric Aciduria Type I	Disease	HMDB0012130;HMDB0001263	-	-	-	1	1	2	0/1	0/1	0/2
Pyridoxine-dependent epilepsy	266100	SMP0000239	Saccharopinuria/Hyperlysinemia II	Disease	HMDB0012130;HMDB0001263	-	-	-	1	1	2	0/1	0/1	0/2
Pyridoxine-dependent epilepsy	266100	SMP0000527	Hyperlysinemia I, Familial	Disease	HMDB0012130;HMDB0001263	-	-	-	1	1	2	0/1	0/1	0/2
Pyridoxine-dependent epilepsy	266100	SMP0000528	Hyperlysinemia II or Saccharopinuria	Disease	HMDB0012130;HMDB0001263	-	-	-	1	1	2	0/1	0/1	0/2
Pyridoxine-dependent epilepsy	266100	SMP0000571	Pyridoxine Dependency with Seizures	Disease	HMDB0012130;HMDB0001263	-	-	-	1	1	2	0/1	0/1	0/2
Pyridoxine-dependent epilepsy	266100	SMP0000719	2-Aminoadipic 2-Oxoadipic Aciduria	Disease	HMDB0012130;HMDB0001263	-	-	-	1	1	2	0/1	0/1	0/2
Pyridoxine-dependent epilepsy	266100	hsa00310	Lysine degradation	Amino acid metabolism	C00408	-	-	-	1	1	2	0/1	0/1	0/2
UMP synthase deficiency	258900	SMP0000046	Pyrimidine Metabolism	Metabolic	HMDB0000226;HMDB0003349	RadboudUMC_53	RadboudUMC_53	RadboudUMC_53_B4	1	1	1	1/1	1/1	1/1
UMP synthase deficiency	258900	SMP0000172	beta-Ureidopropionase Deficiency	Disease	HMDB0000226;HMDB0003349	-	-	-	1	1	1	0/1	0/1	0/1
UMP synthase deficiency	258900	SMP0000219	UMP Synthase Deficiency (Orotic Aciduria)	Disease	HMDB0000226;HMDB0003349	RadboudUMC_53	RadboudUMC_53	RadboudUMC_53_B4	1	1	1	1/1	1/1	1/1
UMP synthase deficiency	258900	SMP0000178	Dihydropyrimidinase Deficiency	Disease	HMDB0000226;HMDB0003349	-	-	-	1	1	1	0/1	0/1	0/1
UMP synthase deficiency	258900	SMP0000202	MNGIE (Mitochondrial Neurogastrointestinal Encephalopathy)	Disease	HMDB0000226;HMDB0003349	RadboudUMC_53	RadboudUMC_53	RadboudUMC_53_B4	1	1	1	1/1	1/1	1/1
UMP synthase deficiency	258900	hsa00240	Pyrimidine metabolism	Nucleotide metabolism	C00295;C00337	RadboudUMC_53	RadboudUMC_53	RadboudUMC_53_B4	1	1	1	1/1	1/1	1/1
Xanthinuria, type II	603592	SMP0000050	Purine Metabolism	Metabolic	HMDB0000299;HMDB0000292;HMDB0000289	RadboudUMC_55	RadboudUMC_55	RadboudUMC_55_B4	2	2	2	1/2	1/2	1/2
Xanthinuria, type II	603592	SMP0000144	Adenosine Deaminase Deficiency	Disease	HMDB0000299;HMDB0000292;HMDB0000289	RadboudUMC_55	RadboudUMC_55	RadboudUMC_55_B4	2	2	2	1/2	1/2	1/2
Xanthinuria, type II	603592	SMP0000167	Adenylosuccinate Lyase Deficiency	Disease	HMDB0000299;HMDB0000292;HMDB0000289	RadboudUMC_55	RadboudUMC_55	RadboudUMC_55_B4	2	2	2	1/2	1/2	1/2
Xanthinuria, type II	603592	SMP0000365	Gout or Kelley-Seegmiller Syndrome	Disease	HMDB0000299;HMDB0000292;HMDB0000289	RadboudUMC_55	RadboudUMC_55	RadboudUMC_55_B4	2	2	2	1/2	1/2	1/2
Xanthinuria, type II	603592	SMP0000364	Lesch-Nyhan Syndrome (LNS)	Disease	HMDB0000299;HMDB0000292;HMDB0000289	RadboudUMC_55	RadboudUMC_55	RadboudUMC_55_B4	2	2	2	1/2	1/2	1/2
Xanthinuria, type II	603592	SMP0000203	Molybdenum Cofactor Deficiency	Disease	HMDB0000299;HMDB0000292;HMDB0000289	RadboudUMC_55	RadboudUMC_55	RadboudUMC_55_B4	2	2	2	1/2	1/2	1/2
Xanthinuria, type II	603592	SMP0000220	Xanthine Dehydrogenase Deficiency (Xanthinuria)	Disease	HMDB0000299;HMDB0000292;HMDB0000289	RadboudUMC_55	RadboudUMC_55	RadboudUMC_55_B4	2	2	2	1/2	1/2	1/2
Xanthinuria, type II	603592	SMP0000210	Purine Nucleoside Phosphorylase Deficiency	Disease	HMDB0000299;HMDB0000292;HMDB0000289	RadboudUMC_55	RadboudUMC_55	RadboudUMC_55_B4	2	2	2	1/2	1/2	1/2
Xanthinuria, type II	603592	SMP0000168	AICA-Ribosiduria	Disease	HMDB0000299;HMDB0000292;HMDB0000289	RadboudUMC_55	RadboudUMC_55	RadboudUMC_55_B4	2	2	2	1/2	1/2	1/2
Xanthinuria, type II	603592	SMP0000427	Azathioprine Action Pathway	Drug Action	HMDB0000299;HMDB0000292;HMDB0000289	RadboudUMC_55	RadboudUMC_55	RadboudUMC_55_B4	2	2	2	1/2	1/2	1/2
Xanthinuria, type II	603592	SMP0000428	Mercaptopurine Action Pathway	Drug Action	HMDB0000299;HMDB0000292;HMDB0000289	RadboudUMC_55	RadboudUMC_55	RadboudUMC_55_B4	2	2	2	1/2	1/2	1/2
Xanthinuria, type II	603592	SMP0000430	Thioguanine Action Pathway	Drug Action	HMDB0000299;HMDB0000292;HMDB0000289	RadboudUMC_55	RadboudUMC_55	RadboudUMC_55_B4	2	2	2	1/2	1/2	1/2
Xanthinuria, type II	603592	SMP0000512	Xanthinuria Type I	Disease	HMDB0000299;HMDB0000292;HMDB0000289	RadboudUMC_55	RadboudUMC_55	RadboudUMC_55_B4	2	2	2	1/2	1/2	1/2
Xanthinuria, type II	603592	SMP0000513	Xanthinuria Type II	Disease	HMDB0000299;HMDB0000292;HMDB0000289	RadboudUMC_55	RadboudUMC_55	RadboudUMC_55_B4	2	2	2	1/2	1/2	1/2
Xanthinuria, type II	603592	SMP0000535	Adenine Phosphoribosyltransferase Deficiency (APRT)	Disease	HMDB0000299;HMDB0000292;HMDB0000289	RadboudUMC_55	RadboudUMC_55	RadboudUMC_55_B4	2	2	2	1/2	1/2	1/2
Xanthinuria, type II	603592	SMP0000536	Mitochondrial DNA Depletion Syndrome	Disease	HMDB0000299;HMDB0000292;HMDB0000289	RadboudUMC_55	RadboudUMC_55	RadboudUMC_55_B4	2	2	2	1/2	1/2	1/2
Xanthinuria, type II	603592	SMP0000537	Myoadenylate Deaminase Deficiency	Disease	HMDB0000299;HMDB0000292;HMDB0000289	RadboudUMC_55	RadboudUMC_55	RadboudUMC_55_B4	2	2	2	1/2	1/2	1/2
Xanthinuria, type II	603592	SMP0000048	Nicotinate and Nicotinamide Metabolism	Metabolic	HMDB0004193	-	-	-	2	2	2	0/2	0/2	0/2
Xanthinuria, type II	603592	SMP0000017	Vitamin B6 Metabolism	Metabolic	HMDB0000017	-	-	-	2	2	2	0/2	0/2	0/2
Xanthinuria, type II	603592	SMP0000503	Hypophosphatasia	Disease	HMDB0000017	-	-	-	2	2	2	0/2	0/2	0/2
Xanthinuria, type II	603592	hsa00230	Purine metabolism	Nucleotide metabolism	C01762;C00385;C00366;C11821	RadboudUMC_55	RadboudUMC_55	RadboudUMC_55_B4	2	2	2	1/2	1/2	1/2
Xanthinuria, type II	603592	hsa00232	Caffeine metabolism	Biosynthesis of other secondary metabolites	C01762;C00385	RadboudUMC_6;RadboudUMC_55	RadboudUMC_6;RadboudUMC_55	RadboudUMC_6_B15;RadboudUMC_55_B4	2	2	2	2/2	2/2	2/2
Xanthinuria, type II	603592	hsa04976	Bile secretion	Digestive system	C00366	-	-	-	2	2	2	0/2	0/2	0/2
Xanthinuria, type II	603592	hsa00760	Nicotinate and nicotinamide metabolism	Metabolism of cofactors and vitamins	C05842	-	-	-	2	2	2	0/2	0/2	0/2
Xanthinuria, type II	603592	hsa00750	Vitamin B6 metabolism	Metabolism of cofactors and vitamins	C00847	-	-	-	2	2	2	0/2	0/2	0/2
Aminoacylase I deficiency	609924	hsa00220	Arginine biosynthesis	Amino acid metabolism	C00624	-	-	-	2	2	2	0/2	0/2	0/2
Aminoacylase I deficiency	609924	hsa01210	2-Oxocarboxylic acid metabolism	Global and overview maps	C00624	-	-	-	2	2	2	0/2	0/2	0/2
Aminoacylase I deficiency	609924	hsa01230	Biosynthesis of amino acids	Global and overview maps	C00624	-	-	-	2	2	2	0/2	0/2	0/2
Glutaric aciduria type I	231670	hsa00071	Fatty acid degradation	Lipid metabolism	C00489	RadboudUMC_29	RadboudUMC_29	RadboudUMC_29_B6	1	1	1	1/1	1/1	1/1
Glutaric aciduria type I	231670	hsa00310	Lysine degradation	Amino acid metabolism	C00489	-	-	-	1	1	1	0/1	0/1	0/1

## Sheet: D) Biomarker Ranks
Sample_ID	IMD	HMDB_ID	KEGG_ID	Biomarker_ID	Feature_Biomarker_Rank	Total_Features	Pathway_Feature_Biomarker_Rank	Total_Features_Pathway	Pathway_Biomarker_Rank	Total_Pathways	Cluster_Feature_Biomarker_Rank	Total_Features_Cluster	Cluster_Biomarker_Rank	Total_Clusters
RadboudUMC_2	Cystathionine ß-synthase deficiency	HMDB0000696	C00073	L-Methionine	1	1854	36	294	3	27	36	294	3	11
RadboudUMC_2	Cystathionine ß-synthase deficiency	HMDB0002005	C02989	Methionine sulfoxide	422	1854	54	294	5	27	76	294	3	11
RadboudUMC_14	3β-Hydroxy-∆5-C27-steroid dehydrogenase deficiency	HMDB0012454	C17335	3b,7a-Dihydroxy-5-cholestenoic acid	15	122	2	57	1	11	2	57	1	4
RadboudUMC_29	Glutaric aciduria type I	HMDB0000661	C00489	Glutaric acid	3	22	1	2	1	1	1	2	1	1
RadboudUMC_16	ACSF3 deficiency (CMAMMA)	HMDB0000691	C00383	Malonic acid	754	2087	-	-	-	-	-	-	-	-
RadboudUMC_16	ACSF3 deficiency (CMAMMA)	HMDB0000202	C02170	Methylmalonic acid	141	2087	-	-	-	-	-	-	-	-
RadboudUMC_17	ACSF3 deficiency (CMAMMA)	HMDB0000202	C02170	Methylmalonic acid	87	885	-	-	-	-	-	-	-	-
RadboudUMC_43	Ornithine aminotransferase deficiency	HMDB0000214	C00077	Ornithine	148	10054	-	-	-	-	-	-	-	-
RadboudUMC_6	Xanthinuria, type II	HMDB0030097	C11821	5-Hydroxyisourate	43	2663	-	-	-	-	-	-	-	-
RadboudUMC_6	Xanthinuria, type II	HMDB0000292	C00385	Xanthine	5	2663	14	100	2	9	14	100	2	6
RadboudUMC_6	Xanthinuria, type II	HMDB0000299	C01762	Xanthosine	679	2663	18	100	2	9	18	100	2	6
RadboudUMC_53	UMP synthase deficiency	HMDB0003349	C00337	Dihydroorotic acid	133	161	29	43	9	13	29	43	4	6
RadboudUMC_53	UMP synthase deficiency	HMDB0000226	C00295	Orotic acid	122	161	27	43	9	13	27	43	4	6
RadboudUMC_39a	Methionine Adenosyltransferase I/III Deficiency	HMDB0000696	C00073	Methionine	1	477	31	36	5	6	31	36	3	3
RadboudUMC_55	Xanthinuria, type II	HMDB0030097	C11821	5-Hydroxyisourate	186	678	16	201	2	29	16	201	2	8
RadboudUMC_55	Xanthinuria, type II	HMDB0000289	C00366	Uric acid	371	678	17	201	2	29	17	201	2	8
RadboudUMC_55	Xanthinuria, type II	HMDB0000292	C00385	Xanthine	35	678	14	201	2	29	14	201	2	8
RadboudUMC_55	Xanthinuria, type II	HMDB0000299	C01762	Xanthosine	422	678	18	201	2	29	18	201	2	8
RadboudUMC_39b	Methionine Adenosyltransferase I/III Deficiency	HMDB0000696	C00073	Methionine	1	910	31	309	5	28	31	309	3	8
RadboudUMC_50b	Phenylketonuria	HMDB0000159	C00079	Phenylalanine	1	3774	1	2702	1	53	1	2702	1	8
RadboudUMC_1	3-Ureidopropionase deficiency	HMDB0000079	C00906	Dihydrothymine	525	4548	8	468	1	25	36	468	1	8
RadboudUMC_1	3-Ureidopropionase deficiency	HMDB0002031	C05100	Ureidoisobutyric acid	380	4548	5	468	1	25	17	468	1	8
RadboudUMC_1	3-Ureidopropionase deficiency	HMDB0000026	C02642	Ureidopropionic acid	505	4548	7	468	1	25	31	468	1	8
RadboudUMC_42	NANS deficiency	HMDB0001129	C00645	N-Acetylmannosamine	110	579	-	-	-	-	-	-	-	-
RadboudUMC_40	Molybdenum cofactor deficiency	HMDB0012130	-	2,3,4,5-Tetrahydropiperidine-2-carboxylate	641	14502	-	-	-	-	-	-	-	-
RadboudUMC_40	Molybdenum cofactor deficiency	HMDB0000289	C00366	Uric acid	13272	14502	-	-	-	-	-	-	-	-
RadboudUMC_40	Molybdenum cofactor deficiency	HMDB0000292	C00385	Xanthine	47	14502	-	-	-	-	-	-	-	-
RadboudUMC_40	Molybdenum cofactor deficiency	HMDB0000299	C01762	Xanthosine	534	14502	-	-	-	-	-	-	-	-
RadboudUMC_52	Pyridoxine-dependent epilepsy	HMDB0000070	C00408	Pipecolic acid	8	605	-	-	-	-	-	-	-	-
RadboudUMC_52	Pyridoxine-dependent epilepsy	HMDB0012130	-	Tetrahydropiperidine-2-carboxylate	11	605	-	-	-	-	-	-	-	-
RadboudUMC_51	Phenylketonuria	HMDB0000512	C03519	N-Acetyl-L-phenylalanine	595	8445	-	-	-	-	-	-	-	-
RadboudUMC_51	Phenylketonuria	HMDB0000159	C00079	Phenylalanine	1	8445	-	-	-	-	-	-	-	-
RadboudUMC_41	Molybdenum cofactor deficiency	HMDB0012130	-	2,3,4,5-Tetrahydropiperidine-2-carboxylate	3637	8907	-	-	-	-	-	-	-	-
RadboudUMC_41	Molybdenum cofactor deficiency	HMDB0000017	C00847	4-Pyridoxic acid	415	8907	-	-	-	-	-	-	-	-
RadboudUMC_41	Molybdenum cofactor deficiency	HMDB0000292	C00385	Xanthine	155	8907	-	-	-	-	-	-	-	-
RadboudUMC_41	Molybdenum cofactor deficiency	HMDB0000299	C01762	Xanthosine	1569	8907	-	-	-	-	-	-	-	-
RadboudUMC_3	Histidinemia	HMDB0000177	C00135	Histidine	262	1509	380	392	19	19	380	392	3	3
RadboudUMC_3	Histidinemia	HMDB0002320	C05568	Imidazole lactic acid	673	1509	385	392	19	19	385	392	3	3
RadboudUMC_44	Phenylketonuria	HMDB0000512	C03519	N-Acetyl-L-phenylalanine	1109	2113	-	-	-	-	-	-	-	-
RadboudUMC_44	Phenylketonuria	HMDB0000159	C00079	Phenylalanine	1	2113	1	1788	1	45	1	1788	1	4
RadboudUMC_45	Phenylketonuria	HMDB0000512	C03519	N-Acetyl-L-phenylalanine	2048	6012	-	-	-	-	-	-	-	-
RadboudUMC_45	Phenylketonuria	HMDB0000159	C00079	Phenylalanine	1	6012	1	4670	1	52	1	4670	1	12
RadboudUMC_47	Phenylketonuria	HMDB0000512	C03519	N-Acetyl-L-phenylalanine	118	179	14	59	1	8	14	59	1	4
RadboudUMC_47	Phenylketonuria	HMDB0000159	C00079	Phenylalanine	1	179	1	59	1	8	1	59	1	4
RadboudUMC_46	Phenylketonuria	HMDB0000512	C03519	N-Acetyl-L-phenylalanine	101	2265	14	1789	1	46	14	1789	1	6
RadboudUMC_46	Phenylketonuria	HMDB0000159	C00079	Phenylalanine	1	2265	1	1789	1	46	1	1789	1	6
RadboudUMC_48	Phenylketonuria	HMDB0000512	C03519	N-Acetyl-L-phenylalanine	626	2118	-	-	-	-	-	-	-	-
RadboudUMC_48	Phenylketonuria	HMDB0000159	C00079	Phenylalanine	1	2118	1	13	1	2	1	13	1	2
RadboudUMC_49	Phenylketonuria	HMDB0000159	C00079	Phenylalanine	3	286	1	86	1	12	1	86	1	6
RadboudUMC_50a	Phenylketonuria	HMDB0000512	C03519	N-Acetyl-L-phenylalanine	108	201	14	39	1	4	14	39	1	4
RadboudUMC_50a	Phenylketonuria	HMDB0000159	C00079	Phenylalanine	1	201	1	39	1	4	1	39	1	4
RadboudUMC_34	Maple syrup urine disease	HMDB0000019	C00141	2-Ketoisovaleric acid	283	558	8	309	1	21	8	309	1	4
RadboudUMC_34	Maple syrup urine disease	HMDB0000491	C03465	3-Methyl-2-oxovaleric acid	2	558	35	309	3	21	53	309	3	4
RadboudUMC_34	Maple syrup urine disease	HMDB0000172	C00407	Isoleucine	45	558	5	309	1	21	5	309	1	4
RadboudUMC_34	Maple syrup urine disease	HMDB0000695	C00233	Ketoleucine	3	558	1	309	1	21	1	309	1	4
RadboudUMC_34	Maple syrup urine disease	HMDB0000687	C00123	Leucine	46	558	4	309	1	21	4	309	1	4
RadboudUMC_20	Aminoacylase I deficiency	HMDB0001138	C00624	N-Acetylglutamic acid	4309	6893	-	-	-	-	-	-	-	-
RadboudUMC_21	Aminoacylase I deficiency	HMDB0001138	C00624	N-Acetylglutamic acid	2913	4679	-	-	-	-	-	-	-	-
RadboudUMC_5	Hyperprolinemia, type II	HMDB0006875	C03564	1-Pyrroline-2-carboxylic acid	272	350	10	316	1	58	14	316	1	11
RadboudUMC_5	Hyperprolinemia, type II	HMDB0000162	C00148	Proline	1	350	1	316	1	58	1	316	1	11
RadboudUMC_5	Hyperprolinemia, type II	HMDB0004230	C05942	Pyrrole-2-carboxylic acid	271	350	9	316	1	58	13	316	1	11
RadboudUMC_4	Hyperlysinemia, type I	HMDB0000716	C00408	L-Pipecolic acid	2	351	1	118	1	20	1	118	1	9
RadboudUMC_4	Hyperlysinemia, type I	HMDB0000182	C00047	Lysine	11	351	3	118	1	20	3	118	1	9
RadboudUMC_32	Hyperprolinemia, type II	HMDB0006875	C03564	1-Pyrroline-2-carboxylic acid	440	666	10	55	1	5	14	55	1	5
RadboudUMC_32	Hyperprolinemia, type II	HMDB0000162	C00148	Proline	1	666	1	55	1	5	1	55	1	5
RadboudUMC_32	Hyperprolinemia, type II	HMDB0004230	C05942	Pyrrole-2-carboxylic acid	219	666	9	55	1	5	13	55	1	5
RadboudUMC_31	Hyperlysinemia, type I	HMDB0000716	C00408	L-Pipecolic acid	43	403	1	47	1	5	1	47	1	5
RadboudUMC_31	Hyperlysinemia, type I	HMDB0000182	C00047	Lysine	10	403	3	47	1	5	3	47	1	5
RadboudUMC_33	Maple syrup urine disease	HMDB0000491	C03465	3-Methyl-2-oxovaleric acid	4	2339	35	562	3	41	53	562	3	11
RadboudUMC_33	Maple syrup urine disease	HMDB0000172	C00407	Isoleucine	87	2339	5	562	1	41	5	562	1	11
RadboudUMC_33	Maple syrup urine disease	HMDB0000695	C00233	Ketoleucine	2	2339	1	562	1	41	1	562	1	11
RadboudUMC_33	Maple syrup urine disease	HMDB0000687	C00123	Leucine	88	2339	4	562	1	41	4	562	1	11
