# Supplementary material for: Application of metabolite set enrichment analysis on untargeted metabolomics data prioritises relevant pathways and detects novel biomarkers for inherited metabolic disorders
Source: J Inherit Metab Dis. 2022 May 22;45(4):682–95. doi: 10.1002/jimd.12522 (PMC9544878; doi:10.1002/jimd.12522)
Supplement: Supplementary file 5 — TABLE S4 Cystathionine ß‐synthase deficiency (CBSD) [file JIMD-45-682-s006.xlsx]

## Sheet: A) Pathway List
Cluster_ID	Metabolite_Set_ID	Metabolite_Set_Name	Metabolite_Set_Category	Biomarkers	Metabolite_Set_Metabolites	Metabolite_Set_Genes	Aberrant_Features	Normal_Features	Aberrant_Metabolites	Normal_Metabolites	Largest_Fold_Change	Hypergeometric_Test_n11	Hypergeometric_Test_n12	Hypergeometric_Test_n21	Hypergeometric_Test_n22	Hypergeometric_Test_P-Value	Hypergeometric_Test_P_Value_Bonferoni_Holm	Visualization_Hyperlink
Cluster_4	SMP0000456	Fatty Acid Biosynthesis	Metabolic	-	HMDB0001206;HMDB0001175;HMDB0000030;HMDB0001333;HMDB0000691;HMDB0000042;HMDB0000060;HMDB0001423;HMDB0000357;HMDB0010720;HMDB0000039;HMDB0010717;HMDB0010718;HMDB0010719;HMDB0000535;HMDB0010721;HMDB0010722;HMDB0001568;HMDB0000482;HMDB0010724;HMDB0010725;HMDB0010726;HMDB0000511;HMDB0010727;HMDB0010728;HMDB0010729;HMDB0000638;HMDB0010730;HMDB0010731;HMDB0010732;HMDB0000806;HMDB0010733;HMDB0010734;HMD…	ACACA;FASN	ESIneg_888;ESIneg_3011;ESIneg_177;ESIneg_352;ESIneg_2154;ESIpos_806;ESIpos_1448;ESIneg_1527;ESIpos_294;ESIpos_3702;ESIneg_2108;ESIpos_2447;ESIpos_1753;ESIpos_1176;ESIpos_1098;ESIpos_4650;ESIneg_408;ESIneg_923	ESIneg_889;ESIneg_887;ESIneg_644;ESIneg_643;ESIneg_642;ESIneg_884;ESIneg_881;ESIneg_2542;ESIneg_121;ESIneg_120;ESIneg_2544;ESIneg_2543;ESIneg_1218;ESIpos_2457;ESIpos_3700;ESIpos_4119;ESIpos_1762;ESIpos_2453;ESIpos_2454;ESIneg_928;ESIpos_1760;ESIpos_2452;ESIpos_3024;ESIneg_927;ESIpos_2054;ESIneg_925;ESIpos_2051;ESIneg_924;ESIpos_2690;ESIneg_932;ESIneg_414;ESIneg_413;ESIneg_930;ESIpos_876;ESIpos_51…	HMDB0001568[U];HMDB0010726[U];HMDB0010725[U];HMDB0010727[U];HMDB0010728[U];HMDB0010721[U];HMDB0010722[U];HMDB0010719[U];HMDB0010718[U];HMDB0010734[U];HMDB0010717[U];HMDB0010730[U];HMDB0010731[U]	HMDB0001568;HMDB0000357;HMDB0000511;HMDB0001423;HMDB0000535;HMDB0000638;HMDB0010722;HMDB0010721;HMDB0010724;HMDB0010726;HMDB0000691;HMDB0010725;HMDB0010728;HMDB0010727;HMDB0010729;HMDB0000806;HMDB0010731;HMDB0010730;HMDB0000060;HMDB0010733;HMDB0010732;HMDB0010735;HMDB0010734;HMDB0000482;HMDB0010717;HMDB0010719;HMDB0010718;HMDB0000220	26.2484	18	591	140	30214	2.17419e-09	6.8487e-07	=HYPERLINK("http://smpdb.ca/view/SMP0000456?analyze[compounds][PW_C000543]=5&analyze[compounds][PW_C000042]=5&analyze[compounds][PW_C001099]=5&analyze[compounds][PW_C000258]=5&analyze[compounds][PW_C006725]=1&analyze[compounds][PW_C006726]=1&analyze[compounds][PW_C006727]=1&analyze[compounds][PW_C000412]=5&analyze[compounds][PW_C006729]=1&analyze[compounds][PW_C006730]=1&analyze[compounds][PW_C00…
Cluster_10	hsa00760	Nicotinate and nicotinamide metabolism	Metabolism of cofactors and vitamins	-	C06178;C15523;C00022;C00163;C03652;C00922;C02295;C02930;C16390;C16159;C04226;C16152;C03458;C03056;C16151;C15986;C01297;C01056;C16150;C00006;C00003;C00857;C00455;C01185;C03722;C00111;C00049;C00122;C01384;C01596;C01059;C01020;C00253;C02918;C03150;C05840;C05841;C05380;C01004;C05843;C05842;C03043;C00153;C19631;C00232;C18232;C20381;C00334;C15987;C20361;C19569;C19567;C21154;C21075;C00042	NUDT12;QPRT;ENPP1;ENPP3;NMRK2;NMRK1;PNP;NMNAT2;NMNAT3;NMNAT1;NADSYN1;NAPRT;NAMPT;BST1;CD38;NNMT;NADK2;NADK;NNT;AOX1;NT5C1B-RDH14;NT5C3B;NT5C2;NT5C;NT5E;NT5C3A;NT5M;NT5C1A;NT5C1B	ESIpos_348;ESIpos_744;ESIneg_962;ESIpos_316;ESIneg_150;ESIneg_1665;ESIneg_1663;ESIpos_1329;ESIpos_2107;ESIpos_1631;ESIpos_366;ESIpos_2573;ESIpos_2053	ESIpos_868;ESIneg_800;ESIneg_79;ESIneg_645;ESIpos_425;ESIpos_865;ESIpos_743;ESIneg_14124;ESIpos_140;ESIpos_1208;ESIpos_1049;ESIpos_2574;ESIneg_808;ESIpos_742;ESIpos_2572;ESIpos_3463;ESIpos_2570;ESIneg_969;ESIpos_143;ESIneg_933;ESIneg_976;ESIneg_975;ESIneg_534;ESIneg_974;ESIneg_499;ESIneg_179;ESIneg_498;ESIpos_712;ESIneg_970;ESIneg_82;ESIneg_81;ESIpos_1256;ESIneg_3307;ESIpos_2104;ESIpos_1693;ESIpo…	C19631[?];C00922[U];C21075[U];C16151[U];C16150[U];C01384[U];C02930[U];C15987[U];C00042[U];C02295[U];C01059[U];C03056[U];C00122[U]	C01059;C03458;C16390;C00042;C19567;C19569;C15986;C15987;C03150;C00922;C03056;C03652;C01297;C00006;C01056;C01596;C04226;C03722;C21075;C01004;C00232;C02930;C00253;C21154;C00153;C20361;C19631;C02918;C05380;C03043;C00857;C02295;C01185;C01020;C06178;C05842;C05843;C00334;C05841	2744.78	13	596	88	30266	8.54477e-08	2.68306e-05	=HYPERLINK("https://www.kegg.jp/kegg-bin/show_pathway?hsa00760/C19631%09%23FFA200,/C00922%09%23FF0000,/C21075%09%23FF0000,/C16151%09%23FF0000,/C16150%09%23FF0000,/C01384%09%23FF0000,/C02930%09%23FF0000,/C15987%09%23FF0000,/C00042%09%23FF0000,/C02295%09%23FF0000,/C01059%09%23FF0000,/C03056%09%23FF0000,/C00122%09%23FF0000,=HYPERLINK("https://www.kegg.jp/kegg-bin/show_pathway?hsa00760/C05841%09%23D6…
Cluster_1	SMP0000123	Betaine Metabolism	Metabolic	HMDB0000696	HMDB0000043;HMDB0001252;HMDB0000902;HMDB0002111;HMDB0001487;HMDB0000097;HMDB0000742;HMDB0000092;HMDB0000696;HMDB0001303;HMDB0001396;HMDB0001846;HMDB0000538;HMDB0001185;HMDB0001429;HMDB0000250;HMDB0000939;HMDB0000050;HMDB0001248;HMDB0061371;HMDB0061372;HMDB0000547;HMDB0000586	ALDH7A1;BHMT;MTR;AHCY;CHDH;PEMT;MAT2A;MAT2B	ESIneg_743;ESIneg_7894;ESIpos_348;ESIpos_744;ESIpos_674;ESIpos_981;ESIneg_6857	ESIpos_7189;ESIneg_107;ESIneg_525;ESIneg_105;ESIpos_986;ESIpos_743;ESIneg_103;ESIneg_477;ESIneg_222;ESIpos_1459;ESIneg_3637;ESIneg_3638;ESIpos_9270;ESIneg_808;ESIpos_742;ESIpos_164;ESIpos_3770;ESIneg_109	HMDB0000696[U];HMDB0000939[?];HMDB0000043[U];HMDB0000742[U]	HMDB0000742;HMDB0000696;HMDB0000092;HMDB0000097;HMDB0000050;HMDB0000043;HMDB0000939;HMDB0001396	26.463	7	602	18	30336	3.71532e-07	0.00011629	=HYPERLINK("http://smpdb.ca/view/SMP0000123?analyze[compounds][PW_C000030]=1&analyze[compounds][PW_C000065]=5&analyze[compounds][PW_C000590]=1&analyze[compounds][PW_C000062]=5&analyze[compounds][PW_C000548]=1&analyze[compounds][PW_C001079]=5&analyze[compounds][PW_C000749]=2&analyze[compounds][PW_C000034]=5&", "SMP0000123")
Cluster_1	SMP0002313	Sarcosine Oncometabolite Pathway	Disease	HMDB0000696	HMDB0000097;HMDB0001252;HMDB0001248;HMDB0000902;HMDB0002111;HMDB0000043;HMDB0001487;HMDB0000742;HMDB0000092;HMDB0000696;HMDB0001303;HMDB0001396;HMDB0001846;HMDB0000538;HMDB0001185;HMDB0001429;HMDB0000250;HMDB0000547;HMDB0000586;HMDB0000271;HMDB0000939;HMDB0000123;HMDB0000187;HMDB0001533;HMDB0001491	SLC44A1;SLC44A2;CHDH;ALDH7A1;BHMT;MTR;MAT2A;MAT2B;GNMT;SHMT1;DMGDH;SARDH;SHMT2	ESIneg_743;ESIneg_7894;ESIpos_348;ESIpos_744;ESIpos_674;ESIpos_981;ESIneg_6857	ESIpos_7189;ESIneg_107;ESIneg_525;ESIneg_105;ESIpos_986;ESIpos_743;ESIneg_103;ESIneg_477;ESIneg_124;ESIneg_222;ESIpos_2;ESIpos_3;ESIpos_1;ESIpos_1459;ESIpos_256;ESIpos_9270;ESIneg_808;ESIpos_742;ESIpos_164;ESIneg_109	HMDB0000696[U];HMDB0000939[?];HMDB0000043[U];HMDB0000742[U]	HMDB0000742;HMDB0000696;HMDB0000092;HMDB0000097;HMDB0000271;HMDB0000187;HMDB0000043;HMDB0000939;HMDB0001396	26.463	7	602	20	30334	6.59905e-07	0.000200611	=HYPERLINK("http://smpdb.ca/view/SMP0002313?analyze[compounds][PW_C000065]=5&analyze[compounds][PW_C000030]=1&analyze[compounds][PW_C000590]=1&analyze[compounds][PW_C000062]=5&analyze[compounds][PW_C000548]=1&analyze[compounds][PW_C001079]=5&analyze[compounds][PW_C000185]=5&analyze[compounds][PW_C000749]=2&analyze[compounds][PW_C000120]=5&", "SMP0002313")
Cluster_1	SMP0000222	Glycine N-Methyltransferase Deficiency	Disease	HMDB0000696;HMDB0002005	HMDB0001846;HMDB0000187;HMDB0001533;HMDB0000123;HMDB0002111;HMDB0001491;HMDB0001487;HMDB0001396;HMDB0000902;HMDB0001248;HMDB0000742;HMDB0000696;HMDB0001303;HMDB0000719;HMDB0000099;HMDB0000574;HMDB0000005;HMDB0001185;HMDB0000939;HMDB0000271;HMDB0000988;HMDB0001967;HMDB0001414;HMDB0001173;HMDB0001257;HMDB0001429;HMDB0000963;HMDB0000050;HMDB0000097;HMDB0000043;HMDB0000092;HMDB0001377;HMDB0001553;HMD…	SHMT1;MTHFR;MTR;CTH;CBS;BHMT;DNMT1;AMD1;SRM;MTAP;AHCY;IL4I1;MARS;MTFMT;MAT2A;MAT2B;CHDH;MSRB3;MSRB2	ESIneg_743;ESIneg_7894;ESIpos_348;ESIpos_744;ESIpos_674;ESIpos_981;ESIpos_1299;ESIneg_6857;ESIpos_4719	ESIneg_107;ESIneg_525;ESIneg_79;ESIneg_105;ESIneg_6068;ESIpos_425;ESIpos_986;ESIpos_743;ESIneg_103;ESIneg_124;ESIneg_267;ESIneg_222;ESIneg_266;ESIpos_909;ESIpos_6306;ESIpos_2;ESIpos_3;ESIpos_1;ESIpos_140;ESIneg_5858;ESIneg_3637;ESIneg_3638;ESIneg_808;ESIpos_742;ESIpos_164;ESIpos_384;ESIpos_383;ESIpos_143;ESIneg_109;ESIpos_7189;ESIpos_138;ESIneg_477;ESIneg_82;ESIpos_6958;ESIneg_9328;ESIneg_81;ESIn…	HMDB0000696[U];HMDB0002005[U];HMDB0000939[?];HMDB0001173[U];HMDB0000043[U];HMDB0000742[U]	HMDB0000005;HMDB0000742;HMDB0000972;HMDB0001257;HMDB0000696;HMDB0002005;HMDB0000988;HMDB0000719;HMDB0000939;HMDB0000092;HMDB0000097;HMDB0000271;HMDB0000050;HMDB0000574;HMDB0001553;HMDB0000045;HMDB0000187;HMDB0000043;HMDB0001396	45.7915	9	600	43	30311	6.58616e-07	0.000200878	=HYPERLINK("http://smpdb.ca/view/SMP0000222?analyze[compounds][PW_C000120]=5&analyze[compounds][PW_C001079]=5&analyze[compounds][PW_C000590]=1&analyze[compounds][PW_C000548]=1&analyze[compounds][PW_C000570]=5&analyze[compounds][PW_C000448]=5&analyze[compounds][PW_C000003]=5&analyze[compounds][PW_C000749]=2&analyze[compounds][PW_C000185]=5&analyze[compounds][PW_C000783]=5&analyze[compounds][PW_C00…
Cluster_1	SMP0000341	Hypermethioninemia	Disease	HMDB0000696;HMDB0002005	HMDB0001846;HMDB0000187;HMDB0001533;HMDB0000123;HMDB0002111;HMDB0001491;HMDB0001487;HMDB0001396;HMDB0000902;HMDB0001248;HMDB0000742;HMDB0000696;HMDB0001303;HMDB0000719;HMDB0000099;HMDB0000574;HMDB0000005;HMDB0001185;HMDB0000939;HMDB0000271;HMDB0000988;HMDB0001967;HMDB0001414;HMDB0001173;HMDB0001257;HMDB0001429;HMDB0000963;HMDB0000050;HMDB0000097;HMDB0000043;HMDB0000092;HMDB0001377;HMDB0001553;HMD…	SHMT1;MTHFR;MTR;CTH;CBS;BHMT;DNMT1;AMD1;SRM;MTAP;AHCY;IL4I1;MARS;MTFMT;MAT2A;MAT2B;CHDH;MSRB3;MSRB2	ESIneg_743;ESIneg_7894;ESIpos_348;ESIpos_744;ESIpos_674;ESIpos_981;ESIpos_1299;ESIneg_6857;ESIpos_4719	ESIneg_107;ESIneg_525;ESIneg_79;ESIneg_105;ESIneg_6068;ESIpos_425;ESIpos_986;ESIpos_743;ESIneg_103;ESIneg_124;ESIneg_267;ESIneg_222;ESIneg_266;ESIpos_909;ESIpos_6306;ESIpos_2;ESIpos_3;ESIpos_1;ESIpos_140;ESIneg_5858;ESIneg_3637;ESIneg_3638;ESIneg_808;ESIpos_742;ESIpos_164;ESIpos_384;ESIpos_383;ESIpos_143;ESIneg_109;ESIpos_7189;ESIpos_138;ESIneg_477;ESIneg_82;ESIpos_6958;ESIneg_9328;ESIneg_81;ESIn…	HMDB0000696[U];HMDB0002005[U];HMDB0000939[?];HMDB0001173[U];HMDB0000043[U];HMDB0000742[U]	HMDB0000005;HMDB0000742;HMDB0000972;HMDB0001257;HMDB0000696;HMDB0002005;HMDB0000988;HMDB0000719;HMDB0000939;HMDB0000092;HMDB0000097;HMDB0000271;HMDB0000050;HMDB0000574;HMDB0001553;HMDB0000045;HMDB0000187;HMDB0000043;HMDB0001396	45.7915	9	600	43	30311	6.58616e-07	0.000201536	=HYPERLINK("http://smpdb.ca/view/SMP0000341?analyze[compounds][PW_C000120]=5&analyze[compounds][PW_C001079]=5&analyze[compounds][PW_C000590]=1&analyze[compounds][PW_C000548]=1&analyze[compounds][PW_C000570]=5&analyze[compounds][PW_C000448]=5&analyze[compounds][PW_C000003]=5&analyze[compounds][PW_C000749]=2&analyze[compounds][PW_C000185]=5&analyze[compounds][PW_C000783]=5&analyze[compounds][PW_C00…
Cluster_1	SMP0000221	Methionine Adenosyltransferase Deficiency	Disease	HMDB0000696;HMDB0002005	HMDB0001846;HMDB0000187;HMDB0001533;HMDB0000123;HMDB0002111;HMDB0001491;HMDB0001487;HMDB0001396;HMDB0000902;HMDB0001248;HMDB0000742;HMDB0000696;HMDB0001303;HMDB0000719;HMDB0000099;HMDB0000574;HMDB0000005;HMDB0001185;HMDB0000939;HMDB0000271;HMDB0000988;HMDB0001967;HMDB0001414;HMDB0001173;HMDB0001257;HMDB0001429;HMDB0000963;HMDB0000050;HMDB0000097;HMDB0000043;HMDB0000092;HMDB0001377;HMDB0001553;HMD…	SHMT1;MTHFR;MTR;CTH;CBS;BHMT;DNMT1;AMD1;SRM;MTAP;AHCY;IL4I1;MARS;MTFMT;MAT2A;MAT2B;CHDH;MSRB3;MSRB2	ESIneg_743;ESIneg_7894;ESIpos_348;ESIpos_744;ESIpos_674;ESIpos_981;ESIpos_1299;ESIneg_6857;ESIpos_4719	ESIneg_107;ESIneg_525;ESIneg_79;ESIneg_105;ESIneg_6068;ESIpos_425;ESIpos_986;ESIpos_743;ESIneg_103;ESIneg_124;ESIneg_267;ESIneg_222;ESIneg_266;ESIpos_909;ESIpos_6306;ESIpos_2;ESIpos_3;ESIpos_1;ESIpos_140;ESIneg_5858;ESIneg_3637;ESIneg_3638;ESIneg_808;ESIpos_742;ESIpos_164;ESIpos_384;ESIpos_383;ESIpos_143;ESIneg_109;ESIpos_7189;ESIpos_138;ESIneg_477;ESIneg_82;ESIpos_6958;ESIneg_9328;ESIneg_81;ESIn…	HMDB0000696[U];HMDB0002005[U];HMDB0000939[?];HMDB0001173[U];HMDB0000043[U];HMDB0000742[U]	HMDB0000005;HMDB0000742;HMDB0000972;HMDB0001257;HMDB0000696;HMDB0002005;HMDB0000988;HMDB0000719;HMDB0000939;HMDB0000092;HMDB0000097;HMDB0000271;HMDB0000050;HMDB0000574;HMDB0001553;HMDB0000045;HMDB0000187;HMDB0000043;HMDB0001396	45.7915	9	600	43	30311	6.58616e-07	0.000202195	=HYPERLINK("http://smpdb.ca/view/SMP0000221?analyze[compounds][PW_C000120]=5&analyze[compounds][PW_C001079]=5&analyze[compounds][PW_C000590]=1&analyze[compounds][PW_C000548]=1&analyze[compounds][PW_C000570]=5&analyze[compounds][PW_C000448]=5&analyze[compounds][PW_C000003]=5&analyze[compounds][PW_C000749]=2&analyze[compounds][PW_C000185]=5&analyze[compounds][PW_C000783]=5&analyze[compounds][PW_C00…
Cluster_1	SMP0000340	Methylenetetrahydrofolate Reductase Deficiency (MTHFRD)	Disease	HMDB0000696;HMDB0002005	HMDB0001846;HMDB0000187;HMDB0001533;HMDB0000123;HMDB0002111;HMDB0001491;HMDB0001487;HMDB0001396;HMDB0000902;HMDB0001248;HMDB0000742;HMDB0000696;HMDB0001303;HMDB0000719;HMDB0000099;HMDB0000574;HMDB0000005;HMDB0001185;HMDB0000939;HMDB0000271;HMDB0000988;HMDB0001967;HMDB0001414;HMDB0001173;HMDB0001257;HMDB0001429;HMDB0000963;HMDB0000050;HMDB0000097;HMDB0000043;HMDB0000092;HMDB0001377;HMDB0001553;HMD…	SHMT1;MTHFR;MTR;CTH;CBS;BHMT;DNMT1;AMD1;SRM;MTAP;AHCY;IL4I1;MARS;MTFMT;MAT2A;MAT2B;CHDH;MSRB3;MSRB2	ESIneg_743;ESIneg_7894;ESIpos_348;ESIpos_744;ESIpos_674;ESIpos_981;ESIpos_1299;ESIneg_6857;ESIpos_4719	ESIneg_107;ESIneg_525;ESIneg_79;ESIneg_105;ESIneg_6068;ESIpos_425;ESIpos_986;ESIpos_743;ESIneg_103;ESIneg_124;ESIneg_267;ESIneg_222;ESIneg_266;ESIpos_909;ESIpos_6306;ESIpos_2;ESIpos_3;ESIpos_1;ESIpos_140;ESIneg_5858;ESIneg_3637;ESIneg_3638;ESIneg_808;ESIpos_742;ESIpos_164;ESIpos_384;ESIpos_383;ESIpos_143;ESIneg_109;ESIpos_7189;ESIpos_138;ESIneg_477;ESIneg_82;ESIpos_6958;ESIneg_9328;ESIneg_81;ESIn…	HMDB0000696[U];HMDB0002005[U];HMDB0000939[?];HMDB0001173[U];HMDB0000043[U];HMDB0000742[U]	HMDB0000005;HMDB0000742;HMDB0000972;HMDB0001257;HMDB0000696;HMDB0002005;HMDB0000988;HMDB0000719;HMDB0000939;HMDB0000092;HMDB0000097;HMDB0000271;HMDB0000050;HMDB0000574;HMDB0001553;HMDB0000045;HMDB0000187;HMDB0000043;HMDB0001396	45.7915	9	600	43	30311	6.58616e-07	0.000202854	=HYPERLINK("http://smpdb.ca/view/SMP0000340?analyze[compounds][PW_C000120]=5&analyze[compounds][PW_C001079]=5&analyze[compounds][PW_C000590]=1&analyze[compounds][PW_C000548]=1&analyze[compounds][PW_C000570]=5&analyze[compounds][PW_C000448]=5&analyze[compounds][PW_C000003]=5&analyze[compounds][PW_C000749]=2&analyze[compounds][PW_C000185]=5&analyze[compounds][PW_C000783]=5&analyze[compounds][PW_C00…
Cluster_1	SMP0000214	S-Adenosylhomocysteine (SAH) Hydrolase Deficiency	Disease	HMDB0000696;HMDB0002005	HMDB0001846;HMDB0000187;HMDB0001533;HMDB0000123;HMDB0002111;HMDB0001491;HMDB0001487;HMDB0001396;HMDB0000902;HMDB0001248;HMDB0000742;HMDB0000696;HMDB0001303;HMDB0000719;HMDB0000099;HMDB0000574;HMDB0000005;HMDB0001185;HMDB0000939;HMDB0000271;HMDB0000988;HMDB0001967;HMDB0001414;HMDB0001173;HMDB0001257;HMDB0001429;HMDB0000963;HMDB0000050;HMDB0000097;HMDB0000043;HMDB0000092;HMDB0001377;HMDB0001553;HMD…	SHMT1;MTHFR;MTR;CTH;CBS;BHMT;DNMT1;AMD1;SRM;MTAP;AHCY;IL4I1;MARS;MTFMT;MAT2A;MAT2B;CHDH;MSRB3;MSRB2	ESIneg_743;ESIneg_7894;ESIpos_348;ESIpos_744;ESIpos_674;ESIpos_981;ESIpos_1299;ESIneg_6857;ESIpos_4719	ESIneg_107;ESIneg_525;ESIneg_79;ESIneg_105;ESIneg_6068;ESIpos_425;ESIpos_986;ESIpos_743;ESIneg_103;ESIneg_124;ESIneg_267;ESIneg_222;ESIneg_266;ESIpos_909;ESIpos_6306;ESIpos_2;ESIpos_3;ESIpos_1;ESIpos_140;ESIneg_5858;ESIneg_3637;ESIneg_3638;ESIneg_808;ESIpos_742;ESIpos_164;ESIpos_384;ESIpos_383;ESIpos_143;ESIneg_109;ESIpos_7189;ESIpos_138;ESIneg_477;ESIneg_82;ESIpos_6958;ESIneg_9328;ESIneg_81;ESIn…	HMDB0000696[U];HMDB0002005[U];HMDB0000939[?];HMDB0001173[U];HMDB0000043[U];HMDB0000742[U]	HMDB0000005;HMDB0000742;HMDB0000972;HMDB0001257;HMDB0000696;HMDB0002005;HMDB0000988;HMDB0000719;HMDB0000939;HMDB0000092;HMDB0000097;HMDB0000271;HMDB0000050;HMDB0000574;HMDB0001553;HMDB0000045;HMDB0000187;HMDB0000043;HMDB0001396	45.7915	9	600	43	30311	6.58616e-07	0.000203512	=HYPERLINK("http://smpdb.ca/view/SMP0000214?analyze[compounds][PW_C000120]=5&analyze[compounds][PW_C001079]=5&analyze[compounds][PW_C000590]=1&analyze[compounds][PW_C000548]=1&analyze[compounds][PW_C000570]=5&analyze[compounds][PW_C000448]=5&analyze[compounds][PW_C000003]=5&analyze[compounds][PW_C000749]=2&analyze[compounds][PW_C000185]=5&analyze[compounds][PW_C000783]=5&analyze[compounds][PW_C00…
Cluster_1	SMP0000570	Homocystinuria-Megaloblastic Anemia Due to Defect in Cobalamin Metabolism, cblG Complementation Type	Disease	HMDB0000696;HMDB0002005	HMDB0001846;HMDB0000187;HMDB0001533;HMDB0000123;HMDB0002111;HMDB0001491;HMDB0001487;HMDB0001396;HMDB0000902;HMDB0001248;HMDB0000742;HMDB0000696;HMDB0001303;HMDB0000719;HMDB0000099;HMDB0000574;HMDB0000005;HMDB0001185;HMDB0000939;HMDB0000271;HMDB0000988;HMDB0001967;HMDB0001414;HMDB0001173;HMDB0001257;HMDB0001429;HMDB0000963;HMDB0000050;HMDB0000097;HMDB0000043;HMDB0000092;HMDB0001377;HMDB0001553;HMD…	SHMT1;MTHFR;MTR;CTH;CBS;BHMT;DNMT1;AMD1;SRM;MTAP;AHCY;IL4I1;MARS;MTFMT;MAT2A;MAT2B;CHDH;MSRB3;MSRB2	ESIneg_743;ESIneg_7894;ESIpos_348;ESIpos_744;ESIpos_674;ESIpos_981;ESIpos_1299;ESIneg_6857;ESIpos_4719	ESIneg_107;ESIneg_525;ESIneg_79;ESIneg_105;ESIneg_6068;ESIpos_425;ESIpos_986;ESIpos_743;ESIneg_103;ESIneg_124;ESIneg_267;ESIneg_222;ESIneg_266;ESIpos_909;ESIpos_6306;ESIpos_2;ESIpos_3;ESIpos_1;ESIpos_140;ESIneg_5858;ESIneg_3637;ESIneg_3638;ESIneg_808;ESIpos_742;ESIpos_164;ESIpos_384;ESIpos_383;ESIpos_143;ESIneg_109;ESIpos_7189;ESIpos_138;ESIneg_477;ESIneg_82;ESIpos_6958;ESIneg_9328;ESIneg_81;ESIn…	HMDB0000696[U];HMDB0002005[U];HMDB0000939[?];HMDB0001173[U];HMDB0000043[U];HMDB0000742[U]	HMDB0000005;HMDB0000742;HMDB0000972;HMDB0001257;HMDB0000696;HMDB0002005;HMDB0000988;HMDB0000719;HMDB0000939;HMDB0000092;HMDB0000097;HMDB0000271;HMDB0000050;HMDB0000574;HMDB0001553;HMDB0000045;HMDB0000187;HMDB0000043;HMDB0001396	45.7915	9	600	43	30311	6.58616e-07	0.000204171	=HYPERLINK("http://smpdb.ca/view/SMP0000570?analyze[compounds][PW_C000120]=5&analyze[compounds][PW_C001079]=5&analyze[compounds][PW_C000590]=1&analyze[compounds][PW_C000548]=1&analyze[compounds][PW_C000570]=5&analyze[compounds][PW_C000448]=5&analyze[compounds][PW_C000003]=5&analyze[compounds][PW_C000749]=2&analyze[compounds][PW_C000185]=5&analyze[compounds][PW_C000783]=5&analyze[compounds][PW_C00…
Cluster_1	SMP0000177	Cystathionine beta-Synthase Deficiency	Disease	HMDB0000696;HMDB0002005	HMDB0001846;HMDB0000187;HMDB0001533;HMDB0000123;HMDB0002111;HMDB0001491;HMDB0001487;HMDB0001396;HMDB0000902;HMDB0001248;HMDB0000742;HMDB0000696;HMDB0001303;HMDB0000719;HMDB0000099;HMDB0000574;HMDB0000005;HMDB0001185;HMDB0000939;HMDB0000271;HMDB0000988;HMDB0001967;HMDB0001414;HMDB0001173;HMDB0001257;HMDB0001429;HMDB0000963;HMDB0000050;HMDB0000097;HMDB0000043;HMDB0000092;HMDB0001377;HMDB0001553;HMD…	SHMT1;MTHFR;MTR;CTH;CBS;BHMT;DNMT1;AMD1;SRM;MTAP;AHCY;IL4I1;MARS;MTFMT;MAT2A;MAT2B;CHDH;MSRB3;MSRB2	ESIneg_743;ESIneg_7894;ESIpos_348;ESIpos_744;ESIpos_674;ESIpos_981;ESIpos_1299;ESIneg_6857;ESIpos_4719	ESIneg_107;ESIneg_525;ESIneg_79;ESIneg_105;ESIneg_6068;ESIpos_425;ESIpos_986;ESIpos_743;ESIneg_103;ESIneg_124;ESIneg_267;ESIneg_222;ESIneg_266;ESIpos_909;ESIpos_6306;ESIpos_2;ESIpos_3;ESIpos_1;ESIpos_140;ESIneg_5858;ESIneg_3637;ESIneg_3638;ESIneg_808;ESIpos_742;ESIpos_164;ESIpos_384;ESIpos_383;ESIpos_143;ESIneg_109;ESIpos_7189;ESIpos_138;ESIneg_477;ESIneg_82;ESIpos_6958;ESIneg_9328;ESIneg_81;ESIn…	HMDB0000696[U];HMDB0002005[U];HMDB0000939[?];HMDB0001173[U];HMDB0000043[U];HMDB0000742[U]	HMDB0000005;HMDB0000742;HMDB0000972;HMDB0001257;HMDB0000696;HMDB0002005;HMDB0000988;HMDB0000719;HMDB0000939;HMDB0000092;HMDB0000097;HMDB0000271;HMDB0000050;HMDB0000574;HMDB0001553;HMDB0000045;HMDB0000187;HMDB0000043;HMDB0001396	45.7915	9	600	43	30311	6.58616e-07	0.000204829	=HYPERLINK("http://smpdb.ca/view/SMP0000177?analyze[compounds][PW_C000120]=5&analyze[compounds][PW_C001079]=5&analyze[compounds][PW_C000590]=1&analyze[compounds][PW_C000548]=1&analyze[compounds][PW_C000570]=5&analyze[compounds][PW_C000448]=5&analyze[compounds][PW_C000003]=5&analyze[compounds][PW_C000749]=2&analyze[compounds][PW_C000185]=5&analyze[compounds][PW_C000783]=5&analyze[compounds][PW_C00…
Cluster_1	SMP0000033	Methionine Metabolism	Metabolic	HMDB0000696;HMDB0002005	HMDB0001846;HMDB0000187;HMDB0001533;HMDB0000123;HMDB0002111;HMDB0001491;HMDB0001487;HMDB0001396;HMDB0000902;HMDB0001248;HMDB0000742;HMDB0000696;HMDB0001303;HMDB0000719;HMDB0000099;HMDB0000574;HMDB0000005;HMDB0001185;HMDB0000939;HMDB0000271;HMDB0000988;HMDB0001967;HMDB0001414;HMDB0001173;HMDB0001257;HMDB0001429;HMDB0000963;HMDB0000050;HMDB0000097;HMDB0000043;HMDB0000092;HMDB0001377;HMDB0001553;HMD…	SHMT1;MTHFR;MTR;CTH;CBS;BHMT;DNMT1;AMD1;SRM;MTAP;AHCY;IL4I1;MARS;MTFMT;MAT2A;MAT2B;CHDH;MSRB3;MSRB2	ESIneg_743;ESIneg_7894;ESIpos_348;ESIpos_744;ESIpos_674;ESIpos_981;ESIpos_1299;ESIneg_6857;ESIpos_4719	ESIneg_107;ESIneg_525;ESIneg_79;ESIneg_105;ESIneg_6068;ESIpos_425;ESIpos_986;ESIpos_743;ESIneg_103;ESIneg_124;ESIneg_267;ESIneg_222;ESIneg_266;ESIpos_909;ESIpos_6306;ESIpos_2;ESIpos_3;ESIpos_1;ESIpos_140;ESIneg_5858;ESIneg_3637;ESIneg_3638;ESIneg_808;ESIpos_742;ESIpos_164;ESIpos_384;ESIpos_383;ESIpos_143;ESIneg_109;ESIpos_7189;ESIpos_138;ESIneg_477;ESIneg_82;ESIpos_6958;ESIneg_9328;ESIneg_81;ESIn…	HMDB0000696[U];HMDB0002005[U];HMDB0000939[?];HMDB0001173[U];HMDB0000043[U];HMDB0000742[U]	HMDB0000005;HMDB0000742;HMDB0000972;HMDB0001257;HMDB0000696;HMDB0002005;HMDB0000988;HMDB0000719;HMDB0000939;HMDB0000092;HMDB0000097;HMDB0000271;HMDB0000050;HMDB0000574;HMDB0001553;HMDB0000045;HMDB0000187;HMDB0000043;HMDB0001396	45.7915	9	600	43	30311	6.58616e-07	0.000205488	=HYPERLINK("http://smpdb.ca/view/SMP0000033?analyze[compounds][PW_C000120]=5&analyze[compounds][PW_C001079]=5&analyze[compounds][PW_C000590]=1&analyze[compounds][PW_C000548]=1&analyze[compounds][PW_C000570]=5&analyze[compounds][PW_C000448]=5&analyze[compounds][PW_C000003]=5&analyze[compounds][PW_C000749]=2&analyze[compounds][PW_C000185]=5&analyze[compounds][PW_C000783]=5&analyze[compounds][PW_C00…
Cluster_8	hsa00270	Cysteine and methionine metabolism	Amino acid metabolism	C00073	C06547;C01234;C08276;C15606;C15651;C15650;C04582;C04188;C03089;C00170;C01137;C01817;C03145;C00109;C00065;C00155;C00073;C02291;C00021;C00019;C02989;C01180;C03539;C00409;C00979;C00097;C00283;C05824;C05526;C00059;C00051;C02218;C00506;C05528;C11537;C00022;C11481;C00491;C01962;C00606;C05527;C00793;C00957;C05823;C00263;C01118;C01077;C00441;C03082;C00049;C05524;C09306;C00041;C00094;C00320;C01005;C11499;…	TAT;ADI1;APIP;MRI1;MTAP;SRM;AMD1;CTH;CBSL;CBS;MTR;BHMT;MAT2B;MAT1A;MAT2A;AHCYL1;AHCY;AHCYL2;DNMT1;DNMT3A;DNMT3B;IL4I1;BHMT2;ENOPH1;SDS;SDSL;GOT1;GOT2;CDO1;MPST;TST;LDHAL6A;LDHA;LDHB;LDHC;LDHAL6B;SMS;MDH1;MDH2;BCAT1;BCAT2;AGXT2;GCLC;GCLM;GSS	ESIneg_944;ESIneg_743;ESIneg_7894;ESIneg_42;ESIpos_674;ESIpos_981;ESIneg_1540;ESIpos_126;ESIpos_1299;ESIneg_6857;ESIpos_4719	ESIneg_79;ESIneg_6068;ESIpos_425;ESIpos_986;ESIpos_864;ESIneg_124;ESIpos_866;ESIpos_6306;ESIpos_1408;ESIneg_4641;ESIpos_1249;ESIpos_140;ESIpos_1405;ESIpos_2931;ESIpos_1402;ESIpos_2972;ESIpos_1643;ESIpos_344;ESIpos_384;ESIpos_383;ESIpos_143;ESIpos_7189;ESIneg_43;ESIneg_1365;ESIneg_82;ESIneg_1363;ESIneg_81;ESIpos_1459;ESIneg_1008;ESIpos_1774;ESIpos_2264;ESIpos_1694;ESIneg_938;ESIneg_937;ESIpos_394;…	C00021[?];C02989[U];C00170[U];C01234[U];C00606[U];C00155[U];C01077[U];C00073[U]	C00441;C01137;C00263;C00021;C00065;C03539;C01118;C00041;C02989;C01817;C00506;C00109;C01077;C01234;C05824;C05526;C00793;C00155;C01005;C05823;C00097;C00073;C00051;C00491;C03082;C01180;C00979;C03089;C03145;C21015;C02356;C21016	77.0403	11	598	83	30271	2.12702e-06	0.000644486	=HYPERLINK("https://www.kegg.jp/kegg-bin/show_pathway?hsa00270/C00021%09%23FFA200,/C02989%09%23FF0000,/C00170%09%23FF0000,/C01234%09%23FF0000,/C00606%09%23FF0000,/C00155%09%23FF0000,/C01077%09%23FF0000,/C00073%09%23FF0000,=HYPERLINK("https://www.kegg.jp/kegg-bin/show_pathway?hsa00270/C21016%09%23D6C8E5,", "hsa00270")
Cluster_6	SMP0000431	Nicotine Action Pathway	Drug Action	-	HMDB0001934;HMDB0001126;HMDB0001010;HMDB0001046;HMDB0001297;HMDB0001390;HMDB0001204;HMDB0001411;HMDB0001427;HMDB0001377;HMDB0000221;HMDB0059597;HMDB0001497;HMDB0002111;HMDB0000217;HMDB0001248;HMDB0000935;HMDB0001272;HMDB0000295;HMDB0003178;HMDB0003125;HMDB0002206;HMDB0061344;HMDB0001013;HMDB0001487;HMDB0001426;HMDB0000902;HMDB0000464;HMDB0000588;HMDB0000586;HMDB0000538;HMDB0001341;HMDB0001429;HMD…	FMO3;UGT1A4;UGT1A9;CYP2A6;CYP2B6;AOX1;CACNA1A;CACNB1;CACNA2D2;SCN10A;SCN1B;KCND2;KCNIP2;ATP1A1;ATP1A2;ATP1A3;ATP1A4;ATP1B1;ATP1B2;ATP1B3;FXYD2;GRIN1;GRIN2A;GRIN3A;ADRA1A;HTR1A;SLC6A2;SLC6A4;SLC6A3;DRD1;OPRM1	ESIpos_1415;ESIpos_1414;ESIpos_1631;ESIneg_962;ESIpos_2053;ESIneg_6401	ESIpos_1080;ESIpos_6695;ESIneg_1173;ESIneg_1171;ESIpos_6879;ESIneg_5983;ESIneg_14703;ESIneg_13408;ESIpos_1635;ESIpos_1668;ESIneg_1307;ESIneg_12724;ESIpos_1417;ESIneg_11942;ESIpos_1413;ESIpos_1265;ESIpos_2023	HMDB0001934[U];HMDB0000216[U];HMDB0001427[U];HMDB0001204[?];HMDB0000259[U];HMDB0001046[U];HMDB0001390[U];HMDB0001411[U]	HMDB0000259;HMDB0001204;HMDB0000217;HMDB0000216;HMDB0003178;HMDB0000073;HMDB0000935;HMDB0001046;HMDB0001497;HMDB0001013;HMDB0001297	471.39	6	603	17	30337	4.08275e-06	0.00123299	=HYPERLINK("http://smpdb.ca/view/SMP0000431?analyze[compounds][PW_C008731]=1&analyze[compounds][PW_C000824]=1&analyze[compounds][PW_C001001]=5&analyze[compounds][PW_C001075]=1&analyze[compounds][PW_C000939]=2&analyze[compounds][PW_C001089]=1&analyze[compounds][PW_C001103]=1&analyze[compounds][PW_C001154]=5&analyze[compounds][PW_C000143]=5&analyze[compounds][PW_C000746]=5&analyze[compounds][PW_C00…
Cluster_2	SMP0000065	Ubiquinone Biosynthesis	Metabolic	-	HMDB0000500;HMDB0012188;HMDB0006816;HMDB0000250;HMDB0001063;HMDB0001185;HMDB0000939;HMDB0000977;HMDB0006817;HMDB0001377;HMDB0006818;HMDB0002111;HMDB0006819;HMDB0000221;HMDB0059597;HMDB0006820;HMDB0000217;HMDB0012943;HMDB0036062	COQ2;COQ3;COQ6;COQ5;COQ7	ESIneg_503;ESIneg_502;ESIneg_7894;ESIneg_6857	ESIpos_7189;ESIpos_11460;ESIpos_11914;ESIpos_11758;ESIneg_14703	HMDB0000939[?];HMDB0000500[U]	HMDB0000977;HMDB0000217;HMDB0006820;HMDB0001063;HMDB0000939	1383.36	4	605	5	30349	1.69203e-05	0.005093	SMP0000065
Cluster_5	SMP0000426	Fluoxetine Action Pathway	Drug Action	-	HMDB0014615;HMDB0060551;HMDB0060607;HMDB0061170;HMDB0003178;HMDB0001377;HMDB0001487;HMDB0002111;HMDB0001426;HMDB0000902;HMDB0000464;HMDB0000588;HMDB0000586;HMDB0000538;HMDB0001341;HMDB0001429;HMDB0000216;HMDB0000259;HMDB0000073	SLC6A4;CYP2D6;CYP3A5;CYP3A4;CYP2C9;CYP2C19;CACNA1A;CACNB1;CACNA2D2;SCN10A;SCN1B;KCND2;KCNIP2;ATP1A1;ATP1A2;ATP1A3;ATP1A4;ATP1B1;ATP1B2;ATP1B3;FXYD2;GRIN1;GRIN2A;GRIN3A;ADRA1A;HTR1A;SLC6A2;SLC6A3;DRD1;OPRM1	ESIpos_1415;ESIpos_1414;ESIpos_1631;ESIneg_5805;ESIneg_5455	ESIpos_1080;ESIneg_1173;ESIneg_1171;ESIpos_9806;ESIpos_9807;ESIneg_13408;ESIpos_1635;ESIneg_1307;ESIneg_12724;ESIpos_1417;ESIpos_1413;ESIneg_10541;ESIpos_2023	HMDB0000216[U];HMDB0000259[U];HMDB0014615[U];HMDB0060551[U]	HMDB0000259;HMDB0000216;HMDB0060607;HMDB0003178;HMDB0000073	471.39	5	604	13	30341	1.92079e-05	0.00576237	=HYPERLINK("http://smpdb.ca/view/SMP0000426?analyze[compounds][PW_C008977]=1&analyze[compounds][PW_C040649]=1&analyze[compounds][PW_C040650]=5&analyze[compounds][PW_C001799]=5&analyze[compounds][PW_C000142]=1&analyze[compounds][PW_C000178]=1&analyze[compounds][PW_C000052]=5&", "SMP0000426")
Cluster_9	hsa00350	Tyrosine metabolism	Amino acid metabolism	-	C06044;C06046;C04186;C04642;C04052;C05600;C00232;C00042;C00164;C00122;C01061;C05596;C05595;C01161;C00642;C05338;C01036;C00530;C00022;C02514;C02167;C00628;C05585;C03672;C03765;C00483;C01179;C05350;C00082;C00146;C04368;C02515;C01060;C02465;C01829;C02442;C03077;C03063;C06201;C06199;C05593;C00544;C04185;C00822;C05604;C01693;C05578;C05579;C00355;C04045;C03758;C05587;C04043;C05581;C05582;C00547;C05589;…	TPO;FAHD1;GSTZ1;HGD;GOT1;GOT2;MIF;HPD;ALDH3A1;ALDH1A3;ALDH3B1;ALDH3B2;MAOA;MAOB;TYR;IL4I1;TAT;DDC;AOC2;AOC3;AOX1;FAH;DCT;COMT;ADH1A;ADH1B;ADH1C;ADH4;ADH5;ADH6;ADH7;PNMT;DBH;TH;TYRP1	ESIpos_1415;ESIpos_1414;ESIneg_503;ESIpos_2107;ESIneg_502;ESIneg_12;ESIpos_316;ESIpos_366;ESIpos_2573;ESIpos_2152;ESIneg_1665;ESIneg_1663	ESIneg_801;ESIneg_488;ESIneg_1173;ESIpos_988;ESIneg_487;ESIpos_987;ESIneg_1171;ESIneg_2663;ESIneg_1577;ESIneg_2305;ESIpos_2574;ESIpos_2572;ESIpos_2570;ESIpos_5286;ESIneg_803;ESIpos_2294;ESIneg_802;ESIneg_6178;ESIneg_2130;ESIneg_3981;ESIneg_2136;ESIpos_1417;ESIpos_1416;ESIneg_1568;ESIpos_1413;ESIpos_2104;ESIpos_2101;ESIpos_2102;ESIneg_819;ESIneg_6182;ESIpos_1370;ESIpos_726;ESIneg_229;ESIneg_745;ES…	C01384[U];C00822[?];C00042[U];C05585[U];C00146[U];C00122[U];C05604[?];C00547[U];C00355[U]	C06044;C05593;C00628;C04185;C05350;C06201;C05595;C05594;C04186;C00547;C00822;C05596;C00788;C02442;C00544;C00146;C01036;C05604;C00232;C17935;C03063;C01161;C05600;C00355;C00164;C00042;C03758;C00082;C10447;C04043;C03672;C04045;C05577;C04642;C01693;C05576;C05579;C00642;C05578;C01179;C04368;C01850;C00530;C03765;C01829;C05580;C05582;C05581;C01061;C04052;C05583;C00811;C05587;C05589	2744.78	12	597	138	30216	3.51169e-05	0.0104999	=HYPERLINK("https://www.kegg.jp/kegg-bin/show_pathway?hsa00350/C01384%09%23FF0000,/C00822%09%23FFA200,/C00042%09%23FF0000,/C05585%09%23FF0000,/C00146%09%23FF0000,/C00122%09%23FF0000,/C05604%09%23FFA200,/C00547%09%23FF0000,/C00355%09%23FF0000,=HYPERLINK("https://www.kegg.jp/kegg-bin/show_pathway?hsa00350/C05589%09%23D6C8E5,", "hsa00350")
Cluster_3	SMP0000533	Monoamine Oxidase-A Deficiency (MAO-A)	Disease	-	HMDB0000158;HMDB0000208;HMDB0000707;HMDB0000148;HMDB0001491;HMDB0000191;HMDB0000223;HMDB0001377;HMDB0000130;HMDB0001967;HMDB0012943;HMDB0002052;HMDB0001268;HMDB0002111;HMDB0000060;HMDB0000134;HMDB0000464;HMDB0000547;HMDB0000306;HMDB0005175;HMDB0000217;HMDB0000020;HMDB0000221;HMDB0000073;HMDB0000657;HMDB0000044;HMDB0000216;HMDB0001264;HMDB0013636;HMDB0000181;HMDB0000027;HMDB0002281;HMDB0001229;HMD…	TAT;GOT1;HPD;GSTZ1;FAH;DDC;ALDH3A1;TYR;DBH;DCT;PNMT;MAOA;ADH1A;HAAO;HGD;MIF;ABP1;COMT	ESIpos_1415;ESIpos_1414;ESIpos_2107;ESIneg_7894;ESIpos_316;ESIpos_2573;ESIneg_6857;ESIpos_2152;ESIneg_1665;ESIneg_1663	ESIneg_801;ESIneg_1173;ESIneg_1294;ESIpos_988;ESIpos_987;ESIneg_1171;ESIneg_2663;ESIpos_1408;ESIpos_1405;ESIneg_2305;ESIpos_2574;ESIpos_2572;ESIpos_2570;ESIneg_803;ESIpos_2173;ESIpos_2294;ESIneg_802;ESIpos_7189;ESIneg_1287;ESIneg_4317;ESIneg_1289;ESIpos_1417;ESIpos_1416;ESIpos_1413;ESIpos_5338;ESIpos_2104;ESIpos_2101;ESIpos_2102;ESIpos_1370;ESIpos_3095;ESIneg_745;ESIneg_2042;ESIpos_1628;ESIneg_13…	HMDB0000216[U];HMDB0001229[?];HMDB0000134[U];HMDB0000939[?];HMDB0000181[U];HMDB0004067[?]	HMDB0006915;HMDB0000158;HMDB0001268;HMDB0000318;HMDB0006779;HMDB0001229;HMDB0000118;HMDB0000217;HMDB0000216;HMDB0001866;HMDB0000957;HMDB0000819;HMDB0000939;HMDB0004058;HMDB0000130;HMDB0000073;HMDB0002052;HMDB0001264;HMDB0000148;HMDB0001336;HMDB0000027;HMDB0000208;HMDB0000707;HMDB0004061;HMDB0005175;HMDB0006242;HMDB0000060;HMDB0001490;HMDB0000181;HMDB0002281;HMDB0000020;HMDB0000068;HMDB0003791;HMD…	2744.78	10	599	115	30239	0.000150378	0.0439104	=HYPERLINK("http://smpdb.ca/view/SMP0000533?analyze[compounds][PW_C000103]=5&analyze[compounds][PW_C000134]=5&analyze[compounds][PW_C000558]=5&analyze[compounds][PW_C000095]=5&analyze[compounds][PW_C000084]=5&analyze[compounds][PW_C001376]=5&analyze[compounds][PW_C000981]=5&analyze[compounds][PW_C000042]=5&analyze[compounds][PW_C000088]=1&analyze[compounds][PW_C002411]=5&analyze[compounds][PW_C00…
Cluster_3	SMP0000190	Hawkinsinuria	Disease	-	HMDB0000158;HMDB0000208;HMDB0000707;HMDB0000148;HMDB0001491;HMDB0000191;HMDB0000223;HMDB0001377;HMDB0000130;HMDB0001967;HMDB0012943;HMDB0002052;HMDB0001268;HMDB0002111;HMDB0000060;HMDB0000134;HMDB0000464;HMDB0000547;HMDB0000306;HMDB0005175;HMDB0000217;HMDB0000020;HMDB0000221;HMDB0000073;HMDB0000657;HMDB0000044;HMDB0000216;HMDB0001264;HMDB0013636;HMDB0000181;HMDB0000027;HMDB0002281;HMDB0001229;HMD…	TAT;GOT1;HPD;GSTZ1;FAH;DDC;ALDH3A1;TYR;DBH;DCT;PNMT;MAOA;ADH1A;HAAO;HGD;MIF;ABP1;COMT	ESIpos_1415;ESIpos_1414;ESIpos_2107;ESIneg_7894;ESIpos_316;ESIpos_2573;ESIneg_6857;ESIpos_2152;ESIneg_1665;ESIneg_1663	ESIneg_801;ESIneg_1173;ESIneg_1294;ESIpos_988;ESIpos_987;ESIneg_1171;ESIneg_2663;ESIpos_1408;ESIpos_1405;ESIneg_2305;ESIpos_2574;ESIpos_2572;ESIpos_2570;ESIneg_803;ESIpos_2173;ESIpos_2294;ESIneg_802;ESIpos_7189;ESIneg_1287;ESIneg_4317;ESIneg_1289;ESIpos_1417;ESIpos_1416;ESIpos_1413;ESIpos_5338;ESIpos_2104;ESIpos_2101;ESIpos_2102;ESIpos_1370;ESIpos_3095;ESIneg_745;ESIneg_2042;ESIpos_1628;ESIneg_13…	HMDB0000216[U];HMDB0001229[?];HMDB0000134[U];HMDB0000939[?];HMDB0000181[U];HMDB0004067[?]	HMDB0006915;HMDB0000158;HMDB0001268;HMDB0000318;HMDB0006779;HMDB0001229;HMDB0000118;HMDB0000217;HMDB0000216;HMDB0001866;HMDB0000957;HMDB0000819;HMDB0000939;HMDB0004058;HMDB0000130;HMDB0000073;HMDB0002052;HMDB0001264;HMDB0000148;HMDB0001336;HMDB0000027;HMDB0000208;HMDB0000707;HMDB0004061;HMDB0005175;HMDB0006242;HMDB0000060;HMDB0001490;HMDB0000181;HMDB0002281;HMDB0000020;HMDB0000068;HMDB0003791;HMD…	2744.78	10	599	115	30239	0.000150378	0.0440608	=HYPERLINK("http://smpdb.ca/view/SMP0000190?analyze[compounds][PW_C000103]=5&analyze[compounds][PW_C000134]=5&analyze[compounds][PW_C000558]=5&analyze[compounds][PW_C000095]=5&analyze[compounds][PW_C000084]=5&analyze[compounds][PW_C001376]=5&analyze[compounds][PW_C000981]=5&analyze[compounds][PW_C000042]=5&analyze[compounds][PW_C000088]=1&analyze[compounds][PW_C002411]=5&analyze[compounds][PW_C00…
Cluster_3	SMP0000218	Tyrosinemia Type I	Disease	-	HMDB0000158;HMDB0000208;HMDB0000707;HMDB0000148;HMDB0001491;HMDB0000191;HMDB0000223;HMDB0001377;HMDB0000130;HMDB0001967;HMDB0012943;HMDB0002052;HMDB0001268;HMDB0002111;HMDB0000060;HMDB0000134;HMDB0000464;HMDB0000547;HMDB0000306;HMDB0005175;HMDB0000217;HMDB0000020;HMDB0000221;HMDB0000073;HMDB0000657;HMDB0000044;HMDB0000216;HMDB0001264;HMDB0013636;HMDB0000181;HMDB0000027;HMDB0002281;HMDB0001229;HMD…	TAT;GOT1;HPD;GSTZ1;FAH;DDC;ALDH3A1;TYR;DBH;DCT;PNMT;MAOA;ADH1A;HAAO;HGD;MIF;ABP1;COMT	ESIpos_1415;ESIpos_1414;ESIpos_2107;ESIneg_7894;ESIpos_316;ESIpos_2573;ESIneg_6857;ESIpos_2152;ESIneg_1665;ESIneg_1663	ESIneg_801;ESIneg_1173;ESIneg_1294;ESIpos_988;ESIpos_987;ESIneg_1171;ESIneg_2663;ESIpos_1408;ESIpos_1405;ESIneg_2305;ESIpos_2574;ESIpos_2572;ESIpos_2570;ESIneg_803;ESIpos_2173;ESIpos_2294;ESIneg_802;ESIpos_7189;ESIneg_1287;ESIneg_4317;ESIneg_1289;ESIpos_1417;ESIpos_1416;ESIpos_1413;ESIpos_5338;ESIpos_2104;ESIpos_2101;ESIpos_2102;ESIpos_1370;ESIpos_3095;ESIneg_745;ESIneg_2042;ESIpos_1628;ESIneg_13…	HMDB0000216[U];HMDB0001229[?];HMDB0000134[U];HMDB0000939[?];HMDB0000181[U];HMDB0004067[?]	HMDB0006915;HMDB0000158;HMDB0001268;HMDB0000318;HMDB0006779;HMDB0001229;HMDB0000118;HMDB0000217;HMDB0000216;HMDB0001866;HMDB0000957;HMDB0000819;HMDB0000939;HMDB0004058;HMDB0000130;HMDB0000073;HMDB0002052;HMDB0001264;HMDB0000148;HMDB0001336;HMDB0000027;HMDB0000208;HMDB0000707;HMDB0004061;HMDB0005175;HMDB0006242;HMDB0000060;HMDB0001490;HMDB0000181;HMDB0002281;HMDB0000020;HMDB0000068;HMDB0003791;HMD…	2744.78	10	599	115	30239	0.000150378	0.0442111	=HYPERLINK("http://smpdb.ca/view/SMP0000218?analyze[compounds][PW_C000103]=5&analyze[compounds][PW_C000134]=5&analyze[compounds][PW_C000558]=5&analyze[compounds][PW_C000095]=5&analyze[compounds][PW_C000084]=5&analyze[compounds][PW_C001376]=5&analyze[compounds][PW_C000981]=5&analyze[compounds][PW_C000042]=5&analyze[compounds][PW_C000088]=1&analyze[compounds][PW_C002411]=5&analyze[compounds][PW_C00…
Cluster_3	SMP0000006	Tyrosine Metabolism	Metabolic	-	HMDB0000158;HMDB0000208;HMDB0000707;HMDB0000148;HMDB0001491;HMDB0000191;HMDB0000223;HMDB0001377;HMDB0000130;HMDB0001967;HMDB0012943;HMDB0002052;HMDB0001268;HMDB0002111;HMDB0000060;HMDB0000134;HMDB0000464;HMDB0000547;HMDB0000306;HMDB0005175;HMDB0000217;HMDB0000020;HMDB0000221;HMDB0000073;HMDB0000657;HMDB0000044;HMDB0000216;HMDB0001264;HMDB0013636;HMDB0000181;HMDB0000027;HMDB0002281;HMDB0001229;HMD…	TAT;GOT1;HPD;GSTZ1;FAH;DDC;ALDH3A1;TYR;DBH;DCT;PNMT;MAOA;ADH1A;HAAO;HGD;MIF;ABP1;COMT	ESIpos_1415;ESIpos_1414;ESIpos_2107;ESIneg_7894;ESIpos_316;ESIpos_2573;ESIneg_6857;ESIpos_2152;ESIneg_1665;ESIneg_1663	ESIneg_801;ESIneg_1173;ESIneg_1294;ESIpos_988;ESIpos_987;ESIneg_1171;ESIneg_2663;ESIpos_1408;ESIpos_1405;ESIneg_2305;ESIpos_2574;ESIpos_2572;ESIpos_2570;ESIneg_803;ESIpos_2173;ESIpos_2294;ESIneg_802;ESIpos_7189;ESIneg_1287;ESIneg_4317;ESIneg_1289;ESIpos_1417;ESIpos_1416;ESIpos_1413;ESIpos_5338;ESIpos_2104;ESIpos_2101;ESIpos_2102;ESIpos_1370;ESIpos_3095;ESIneg_745;ESIneg_2042;ESIpos_1628;ESIneg_13…	HMDB0000216[U];HMDB0001229[?];HMDB0000134[U];HMDB0000939[?];HMDB0000181[U];HMDB0004067[?]	HMDB0006915;HMDB0000158;HMDB0001268;HMDB0000318;HMDB0006779;HMDB0001229;HMDB0000118;HMDB0000217;HMDB0000216;HMDB0001866;HMDB0000957;HMDB0000819;HMDB0000939;HMDB0004058;HMDB0000130;HMDB0000073;HMDB0002052;HMDB0001264;HMDB0000148;HMDB0001336;HMDB0000027;HMDB0000208;HMDB0000707;HMDB0004061;HMDB0005175;HMDB0006242;HMDB0000060;HMDB0001490;HMDB0000181;HMDB0002281;HMDB0000020;HMDB0000068;HMDB0003791;HMD…	2744.78	10	599	115	30239	0.000150378	0.0443615	=HYPERLINK("http://smpdb.ca/view/SMP0000006?analyze[compounds][PW_C000103]=5&analyze[compounds][PW_C000134]=5&analyze[compounds][PW_C000558]=5&analyze[compounds][PW_C000095]=5&analyze[compounds][PW_C000084]=5&analyze[compounds][PW_C001376]=5&analyze[compounds][PW_C000981]=5&analyze[compounds][PW_C000042]=5&analyze[compounds][PW_C000088]=1&analyze[compounds][PW_C002411]=5&analyze[compounds][PW_C00…
Cluster_3	SMP0000498	Dopamine beta-Hydroxylase Deficiency	Disease	-	HMDB0000158;HMDB0000208;HMDB0000707;HMDB0000148;HMDB0001491;HMDB0000191;HMDB0000223;HMDB0001377;HMDB0000130;HMDB0001967;HMDB0012943;HMDB0002052;HMDB0001268;HMDB0002111;HMDB0000060;HMDB0000134;HMDB0000464;HMDB0000547;HMDB0000306;HMDB0005175;HMDB0000217;HMDB0000020;HMDB0000221;HMDB0000073;HMDB0000657;HMDB0000044;HMDB0000216;HMDB0001264;HMDB0013636;HMDB0000181;HMDB0000027;HMDB0002281;HMDB0001229;HMD…	TAT;GOT1;HPD;GSTZ1;FAH;DDC;ALDH3A1;TYR;DBH;DCT;PNMT;MAOA;ADH1A;HAAO;HGD;MIF;ABP1;COMT	ESIpos_1415;ESIpos_1414;ESIpos_2107;ESIneg_7894;ESIpos_316;ESIpos_2573;ESIneg_6857;ESIpos_2152;ESIneg_1665;ESIneg_1663	ESIneg_801;ESIneg_1173;ESIneg_1294;ESIpos_988;ESIpos_987;ESIneg_1171;ESIneg_2663;ESIpos_1408;ESIpos_1405;ESIneg_2305;ESIpos_2574;ESIpos_2572;ESIpos_2570;ESIneg_803;ESIpos_2173;ESIpos_2294;ESIneg_802;ESIpos_7189;ESIneg_1287;ESIneg_4317;ESIneg_1289;ESIpos_1417;ESIpos_1416;ESIpos_1413;ESIpos_5338;ESIpos_2104;ESIpos_2101;ESIpos_2102;ESIpos_1370;ESIpos_3095;ESIneg_745;ESIneg_2042;ESIpos_1628;ESIneg_13…	HMDB0000216[U];HMDB0001229[?];HMDB0000134[U];HMDB0000939[?];HMDB0000181[U];HMDB0004067[?]	HMDB0006915;HMDB0000158;HMDB0001268;HMDB0000318;HMDB0006779;HMDB0001229;HMDB0000118;HMDB0000217;HMDB0000216;HMDB0001866;HMDB0000957;HMDB0000819;HMDB0000939;HMDB0004058;HMDB0000130;HMDB0000073;HMDB0002052;HMDB0001264;HMDB0000148;HMDB0001336;HMDB0000027;HMDB0000208;HMDB0000707;HMDB0004061;HMDB0005175;HMDB0006242;HMDB0000060;HMDB0001490;HMDB0000181;HMDB0002281;HMDB0000020;HMDB0000068;HMDB0003791;HMD…	2744.78	10	599	115	30239	0.000150378	0.0445119	=HYPERLINK("http://smpdb.ca/view/SMP0000498?analyze[compounds][PW_C000103]=5&analyze[compounds][PW_C000134]=5&analyze[compounds][PW_C000558]=5&analyze[compounds][PW_C000095]=5&analyze[compounds][PW_C000084]=5&analyze[compounds][PW_C001376]=5&analyze[compounds][PW_C000981]=5&analyze[compounds][PW_C000042]=5&analyze[compounds][PW_C000088]=1&analyze[compounds][PW_C002411]=5&analyze[compounds][PW_C00…
Cluster_3	SMP0000494	Tyrosinemia, Transient, of the Newborn	Disease	-	HMDB0000158;HMDB0000208;HMDB0000707;HMDB0000148;HMDB0001491;HMDB0000191;HMDB0000223;HMDB0001377;HMDB0000130;HMDB0001967;HMDB0012943;HMDB0002052;HMDB0001268;HMDB0002111;HMDB0000060;HMDB0000134;HMDB0000464;HMDB0000547;HMDB0000306;HMDB0005175;HMDB0000217;HMDB0000020;HMDB0000221;HMDB0000073;HMDB0000657;HMDB0000044;HMDB0000216;HMDB0001264;HMDB0013636;HMDB0000181;HMDB0000027;HMDB0002281;HMDB0001229;HMD…	TAT;GOT1;HPD;GSTZ1;FAH;DDC;ALDH3A1;TYR;DBH;DCT;PNMT;MAOA;ADH1A;HAAO;HGD;MIF;ABP1;COMT	ESIpos_1415;ESIpos_1414;ESIpos_2107;ESIneg_7894;ESIpos_316;ESIpos_2573;ESIneg_6857;ESIpos_2152;ESIneg_1665;ESIneg_1663	ESIneg_801;ESIneg_1173;ESIneg_1294;ESIpos_988;ESIpos_987;ESIneg_1171;ESIneg_2663;ESIpos_1408;ESIpos_1405;ESIneg_2305;ESIpos_2574;ESIpos_2572;ESIpos_2570;ESIneg_803;ESIpos_2173;ESIpos_2294;ESIneg_802;ESIpos_7189;ESIneg_1287;ESIneg_4317;ESIneg_1289;ESIpos_1417;ESIpos_1416;ESIpos_1413;ESIpos_5338;ESIpos_2104;ESIpos_2101;ESIpos_2102;ESIpos_1370;ESIpos_3095;ESIneg_745;ESIneg_2042;ESIpos_1628;ESIneg_13…	HMDB0000216[U];HMDB0001229[?];HMDB0000134[U];HMDB0000939[?];HMDB0000181[U];HMDB0004067[?]	HMDB0006915;HMDB0000158;HMDB0001268;HMDB0000318;HMDB0006779;HMDB0001229;HMDB0000118;HMDB0000217;HMDB0000216;HMDB0001866;HMDB0000957;HMDB0000819;HMDB0000939;HMDB0004058;HMDB0000130;HMDB0000073;HMDB0002052;HMDB0001264;HMDB0000148;HMDB0001336;HMDB0000027;HMDB0000208;HMDB0000707;HMDB0004061;HMDB0005175;HMDB0006242;HMDB0000060;HMDB0001490;HMDB0000181;HMDB0002281;HMDB0000020;HMDB0000068;HMDB0003791;HMD…	2744.78	10	599	115	30239	0.000150378	0.0446623	=HYPERLINK("http://smpdb.ca/view/SMP0000494?analyze[compounds][PW_C000103]=5&analyze[compounds][PW_C000134]=5&analyze[compounds][PW_C000558]=5&analyze[compounds][PW_C000095]=5&analyze[compounds][PW_C000084]=5&analyze[compounds][PW_C001376]=5&analyze[compounds][PW_C000981]=5&analyze[compounds][PW_C000042]=5&analyze[compounds][PW_C000088]=1&analyze[compounds][PW_C002411]=5&analyze[compounds][PW_C00…
Cluster_3	SMP0000169	Alkaptonuria	Disease	-	HMDB0000158;HMDB0000208;HMDB0000707;HMDB0000148;HMDB0001491;HMDB0000191;HMDB0000223;HMDB0001377;HMDB0000130;HMDB0001967;HMDB0012943;HMDB0002052;HMDB0001268;HMDB0002111;HMDB0000060;HMDB0000134;HMDB0000464;HMDB0000547;HMDB0000306;HMDB0005175;HMDB0000217;HMDB0000020;HMDB0000221;HMDB0000073;HMDB0000657;HMDB0000044;HMDB0000216;HMDB0001264;HMDB0013636;HMDB0000181;HMDB0000027;HMDB0002281;HMDB0001229;HMD…	TAT;GOT1;HPD;GSTZ1;FAH;DDC;ALDH3A1;TYR;DBH;DCT;PNMT;MAOA;ADH1A;HAAO;HGD;MIF;ABP1;COMT	ESIpos_1415;ESIpos_1414;ESIpos_2107;ESIneg_7894;ESIpos_316;ESIpos_2573;ESIneg_6857;ESIpos_2152;ESIneg_1665;ESIneg_1663	ESIneg_801;ESIneg_1173;ESIneg_1294;ESIpos_988;ESIpos_987;ESIneg_1171;ESIneg_2663;ESIpos_1408;ESIpos_1405;ESIneg_2305;ESIpos_2574;ESIpos_2572;ESIpos_2570;ESIneg_803;ESIpos_2173;ESIpos_2294;ESIneg_802;ESIpos_7189;ESIneg_1287;ESIneg_4317;ESIneg_1289;ESIpos_1417;ESIpos_1416;ESIpos_1413;ESIpos_5338;ESIpos_2104;ESIpos_2101;ESIpos_2102;ESIpos_1370;ESIpos_3095;ESIneg_745;ESIneg_2042;ESIpos_1628;ESIneg_13…	HMDB0000216[U];HMDB0001229[?];HMDB0000134[U];HMDB0000939[?];HMDB0000181[U];HMDB0004067[?]	HMDB0006915;HMDB0000158;HMDB0001268;HMDB0000318;HMDB0006779;HMDB0001229;HMDB0000118;HMDB0000217;HMDB0000216;HMDB0001866;HMDB0000957;HMDB0000819;HMDB0000939;HMDB0004058;HMDB0000130;HMDB0000073;HMDB0002052;HMDB0001264;HMDB0000148;HMDB0001336;HMDB0000027;HMDB0000208;HMDB0000707;HMDB0004061;HMDB0005175;HMDB0006242;HMDB0000060;HMDB0001490;HMDB0000181;HMDB0002281;HMDB0000020;HMDB0000068;HMDB0003791;HMD…	2744.78	10	599	115	30239	0.000150378	0.0448127	=HYPERLINK("http://smpdb.ca/view/SMP0000169?analyze[compounds][PW_C000103]=5&analyze[compounds][PW_C000134]=5&analyze[compounds][PW_C000558]=5&analyze[compounds][PW_C000095]=5&analyze[compounds][PW_C000084]=5&analyze[compounds][PW_C001376]=5&analyze[compounds][PW_C000981]=5&analyze[compounds][PW_C000042]=5&analyze[compounds][PW_C000088]=1&analyze[compounds][PW_C002411]=5&analyze[compounds][PW_C00…
Cluster_11	hsa01210	2-Oxocarboxylic acid metabolism	Global and overview maps	C00073	C17254;C17232;C17252;C17228;C17250;C17224;C08401;C17220;C08409;C17216;C08412;C00036;C00049;C03283;C00026;C00322;C00025;C00077;C00956;C00047;C00624;C00437;C19886;C19889;C00022;C00141;C00183;C00233;C00123;C00109;C00671;C00407;C01180;C00073;C17213;C17217;C17221;C17225;C17229;C17233;C00158;C00417;C00311;C05379;C01251;C04002;C05662;C05533;C03082;C00441;C04133;C01250;C19887;C19888;C06010;C04181;C04272;…		ESIneg_944;ESIneg_426;ESIneg_347;ESIneg_743;ESIpos_348;ESIpos_744;ESIneg_343;ESIneg_352;ESIneg_780;ESIneg_2287;ESIpos_981;ESIpos_2630;ESIpos_2031;ESIneg_869	ESIpos_1090;ESIpos_1092;ESIneg_886;ESIneg_883;ESIneg_1331;ESIpos_1408;ESIneg_1333;ESIpos_1405;ESIneg_2426;ESIpos_2972;ESIpos_344;ESIpos_1083;ESIneg_407;ESIpos_2294;ESIneg_779;ESIneg_6573;ESIneg_778;ESIpos_6532;ESIneg_1567;ESIneg_7665;ESIneg_1565;ESIneg_7425;ESIneg_1329;ESIneg_1328;ESIpos_1774;ESIpos_1655;ESIneg_5806;ESIneg_418;ESIneg_986;ESIneg_740;ESIneg_982;ESIneg_1355;ESIneg_190;ESIneg_1238;ES…	C00671[U];C00183[U];C00073[U];C17229[?];C04181[U];C02631[U];C00233[U];C04350[U];C02226[U];C17221[U];C06010[U];C00956[U]	C00141;C00183;C17221;C17228;C17229;C04181;C14463;C00109;C00624;C06007;C00026;C00025;C06006;C00233;C00079;C00078;C00077;C00671;C02612;C17251;C00073;C17252;C17255;C17256;C17213;C19714;C17216;C17217;C06010;C04350;C04272;C00956;C00437;C00158;C00311;C00123;C00441;C00166;C08409;C02226;C08407;C02504;C17240;C17242;C00082;C03719;C17246;C17248;C17249;C16517;C00407;C20653;C01250;C01251;C04002;C05379;C00047;…	228.72	14	595	217	30137	0.000154326	0.0449089	=HYPERLINK("https://www.kegg.jp/kegg-bin/show_pathway?hsa01210/C00671%09%23FF0000,/C00183%09%23FF0000,/C00073%09%23FF0000,/C17229%09%23FFA200,/C04181%09%23FF0000,/C02631%09%23FF0000,/C00233%09%23FF0000,/C04350%09%23FF0000,/C02226%09%23FF0000,/C17221%09%23FF0000,/C06010%09%23FF0000,/C00956%09%23FF0000,=HYPERLINK("https://www.kegg.jp/kegg-bin/show_pathway?hsa01210/C01069%09%23D6C8E5,", "hsa01210")
Cluster_6	SMP0000628	Nicotine Metabolism Pathway	Drug Metabolism	-	HMDB0001934;HMDB0001126;HMDB0001010;HMDB0001046;HMDB0001297;HMDB0001390;HMDB0001204;HMDB0001411;HMDB0001427;HMDB0001377;HMDB0000221;HMDB0059597;HMDB0001497;HMDB0002111;HMDB0000217;HMDB0001248;HMDB0000935;HMDB0001272;HMDB0000295;HMDB0003178;HMDB0003125;HMDB0002206;HMDB0061344;HMDB0001013;HMDB0001487;HMDB0001426;HMDB0000902	FMO3;UGT1A4;UGT1A9;CYP2A6;CYP2B6;AOX1	ESIpos_1631;ESIneg_962;ESIpos_2053;ESIneg_6401	ESIpos_1635;ESIpos_1668;ESIneg_1307;ESIneg_12724;ESIpos_6695;ESIneg_11942;ESIpos_6879;ESIpos_1265;ESIneg_5983;ESIneg_14703;ESIneg_13408	HMDB0001934[U];HMDB0001427[U];HMDB0001204[?];HMDB0001046[U];HMDB0001390[U];HMDB0001411[U]	HMDB0001204;HMDB0000217;HMDB0003178;HMDB0000935;HMDB0001046;HMDB0001497;HMDB0001013;HMDB0001297	471.39	4	605	11	30343	0.000162829	0.0470575	=HYPERLINK("http://smpdb.ca/view/SMP0000628?analyze[compounds][PW_C008731]=1&analyze[compounds][PW_C000824]=1&analyze[compounds][PW_C001001]=5&analyze[compounds][PW_C001075]=1&analyze[compounds][PW_C000939]=2&analyze[compounds][PW_C001089]=1&analyze[compounds][PW_C001103]=1&analyze[compounds][PW_C001154]=5&analyze[compounds][PW_C000143]=5&analyze[compounds][PW_C000746]=5&analyze[compounds][PW_C00…
Cluster_7	SMP0000674	Anileridine Action Pathway	Drug Action	-	HMDB0015049;HMDB0000464;HMDB0000588;HMDB0000586;HMDB0000538;HMDB0002111;HMDB0001341;HMDB0001429;HMDB0000216;HMDB0000259;HMDB0000073	OPRM1;CACNA1A;CACNB1;CACNA2D2;SCN10A;SCN1B;KCND2;KCNIP2;ATP1A1;ATP1A2;ATP1A3;ATP1A4;ATP1B1;ATP1B2;ATP1B3;FXYD2;GRIN1;GRIN2A;GRIN3A;ADRA1A;HTR1A;SLC6A2;SLC6A4;SLC6A3;DRD1	ESIpos_1415;ESIpos_1414;ESIpos_1631;ESIneg_7005	ESIpos_1080;ESIpos_1635;ESIneg_1307;ESIneg_7001;ESIpos_1417;ESIneg_7004;ESIneg_1173;ESIpos_1413;ESIneg_7011;ESIneg_1171;ESIpos_2023	HMDB0000216[U];HMDB0000259[U];HMDB0015049[U]	HMDB0000259;HMDB0000216;HMDB0000073;HMDB0015049	471.39	4	605	11	30343	0.000162829	0.0472203	SMP0000674

## Sheet: B) Clustered Pathway List
Cluster_ID	Representative_Metabolite_Set_ID	Representative_Metabolite_Set_Name	Representative_Metabolite_Set_Category	Biomarkers	Aberrant_Features	Aberrant_Metabolites	Normal_Features	Normal_Metabolites	Largest_Fold_Change	Hypergeometric_Test_n11	Hypergeometric_Test_n12	Hypergeometric_Test_n21	Hypergeometric_Test_n22	Hypergeometric_Test_P_Value	Hypergeometric_Test_P_Value_Bonferoni_Holm	Similar_Clusters
Cluster_4	SMP0000456	Fatty Acid Biosynthesis	Metabolic	-	ESIneg_888;ESIneg_3011;ESIneg_177;ESIneg_352;ESIneg_2154;ESIpos_806;ESIpos_1448;ESIneg_1527;ESIpos_294;ESIpos_3702;ESIneg_2108;ESIpos_2447;ESIpos_1753;ESIpos_1176;ESIpos_1098;ESIpos_4650;ESIneg_408;ESIneg_923	HMDB0001568[U];HMDB0010726[U];HMDB0010725[U];HMDB0010727[U];HMDB0010728[U];HMDB0010721[U];HMDB0010722[U];HMDB0010719[U];HMDB0010718[U];HMDB0010734[U];HMDB0010717[U];HMDB0010730[U];HMDB0010731[U]	ESIneg_889;ESIneg_887;ESIneg_644;ESIneg_643;ESIneg_642;ESIneg_884;ESIneg_881;ESIneg_2542;ESIneg_121;ESIneg_120;ESIneg_2544;ESIneg_2543;ESIneg_1218;ESIpos_2457;ESIpos_3700;ESIpos_4119;ESIpos_1762;ESIpos_2453;ESIpos_2454;ESIneg_928;ESIpos_1760;ESIpos_2452;ESIpos_3024;ESIneg_927;ESIpos_2054;ESIneg_925;ESIpos_2051;ESIneg_924;ESIpos_2690;ESIneg_932;ESIneg_414;ESIneg_413;ESIneg_930;ESIpos_876;ESIpos_51…	HMDB0001568;HMDB0000357;HMDB0000511;HMDB0001423;HMDB0000535;HMDB0000638;HMDB0010722;HMDB0010721;HMDB0010724;HMDB0010726;HMDB0000691;HMDB0010725;HMDB0010728;HMDB0010727;HMDB0010729;HMDB0000806;HMDB0010731;HMDB0010730;HMDB0000060;HMDB0010733;HMDB0010732;HMDB0010735;HMDB0010734;HMDB0000482;HMDB0010717;HMDB0010719;HMDB0010718;HMDB0000220	26.2484	18	591	140	30214	2.17419e-09	6.8487e-07	Cluster_11
Cluster_10	hsa00760	Nicotinate and nicotinamide metabolism	Metabolism of cofactors and vitamins	-	ESIpos_348;ESIpos_744;ESIneg_962;ESIpos_316;ESIneg_150;ESIneg_1665;ESIneg_1663;ESIpos_1329;ESIpos_2107;ESIpos_1631;ESIpos_366;ESIpos_2573;ESIpos_2053	C19631[?];C00922[U];C21075[U];C16151[U];C16150[U];C01384[U];C02930[U];C15987[U];C00042[U];C02295[U];C01059[U];C03056[U];C00122[U]	ESIpos_868;ESIneg_800;ESIneg_79;ESIneg_645;ESIpos_425;ESIpos_865;ESIpos_743;ESIneg_14124;ESIpos_140;ESIpos_1208;ESIpos_1049;ESIpos_2574;ESIneg_808;ESIpos_742;ESIpos_2572;ESIpos_3463;ESIpos_2570;ESIneg_969;ESIpos_143;ESIneg_933;ESIneg_976;ESIneg_975;ESIneg_534;ESIneg_974;ESIneg_499;ESIneg_179;ESIneg_498;ESIpos_712;ESIneg_970;ESIneg_82;ESIneg_81;ESIpos_1256;ESIneg_3307;ESIpos_2104;ESIpos_1693;ESIpo…	C01059;C03458;C16390;C00042;C19567;C19569;C15986;C15987;C03150;C00922;C03056;C03652;C01297;C00006;C01056;C01596;C04226;C03722;C21075;C01004;C00232;C02930;C00253;C21154;C00153;C20361;C19631;C02918;C05380;C03043;C00857;C02295;C01185;C01020;C06178;C05842;C05843;C00334;C05841	2744.78	13	596	88	30266	8.54477e-08	2.68306e-05	Cluster_1;Cluster_3;Cluster_5;Cluster_6;Cluster_7;Cluster_9;Cluster_11
Cluster_1	SMP0000033	Methionine Metabolism	Metabolic	HMDB0000696;HMDB0002005	ESIneg_743;ESIneg_7894;ESIpos_348;ESIpos_744;ESIpos_674;ESIpos_981;ESIpos_1299;ESIneg_6857;ESIpos_4719	HMDB0000696[U];HMDB0002005[U];HMDB0000939[?];HMDB0001173[U];HMDB0000043[U];HMDB0000742[U]	ESIneg_107;ESIneg_525;ESIneg_79;ESIneg_105;ESIneg_6068;ESIpos_425;ESIpos_986;ESIpos_743;ESIneg_103;ESIneg_124;ESIneg_267;ESIneg_222;ESIneg_266;ESIpos_909;ESIpos_6306;ESIpos_2;ESIpos_3;ESIpos_1;ESIpos_140;ESIneg_5858;ESIneg_3637;ESIneg_3638;ESIneg_808;ESIpos_742;ESIpos_164;ESIpos_384;ESIpos_383;ESIpos_143;ESIneg_109;ESIpos_7189;ESIpos_138;ESIneg_477;ESIneg_82;ESIpos_6958;ESIneg_9328;ESIneg_81;ESIn…	HMDB0000005;HMDB0000742;HMDB0000972;HMDB0001257;HMDB0000696;HMDB0002005;HMDB0000988;HMDB0000719;HMDB0000939;HMDB0000092;HMDB0000097;HMDB0000271;HMDB0000050;HMDB0000574;HMDB0001553;HMDB0000045;HMDB0000187;HMDB0000043;HMDB0001396	45.7915	9	600	43	30311	6.58616e-07	0.000205488	Cluster_2;Cluster_3;Cluster_8;Cluster_10;Cluster_11
Cluster_8	hsa00270	Cysteine and methionine metabolism	Amino acid metabolism	C00073	ESIneg_944;ESIneg_743;ESIneg_7894;ESIneg_42;ESIpos_674;ESIpos_981;ESIneg_1540;ESIpos_126;ESIpos_1299;ESIneg_6857;ESIpos_4719	C00021[?];C02989[U];C00170[U];C01234[U];C00606[U];C00155[U];C01077[U];C00073[U]	ESIneg_79;ESIneg_6068;ESIpos_425;ESIpos_986;ESIpos_864;ESIneg_124;ESIpos_866;ESIpos_6306;ESIpos_1408;ESIneg_4641;ESIpos_1249;ESIpos_140;ESIpos_1405;ESIpos_2931;ESIpos_1402;ESIpos_2972;ESIpos_1643;ESIpos_344;ESIpos_384;ESIpos_383;ESIpos_143;ESIpos_7189;ESIneg_43;ESIneg_1365;ESIneg_82;ESIneg_1363;ESIneg_81;ESIpos_1459;ESIneg_1008;ESIpos_1774;ESIpos_2264;ESIpos_1694;ESIneg_938;ESIneg_937;ESIpos_394;…	C00441;C01137;C00263;C00021;C00065;C03539;C01118;C00041;C02989;C01817;C00506;C00109;C01077;C01234;C05824;C05526;C00793;C00155;C01005;C05823;C00097;C00073;C00051;C00491;C03082;C01180;C00979;C03089;C03145;C21015;C02356;C21016	77.0403	11	598	83	30271	2.12702e-06	0.000644486	Cluster_1;Cluster_2;Cluster_3;Cluster_11
Cluster_6	SMP0000431	Nicotine Action Pathway	Drug Action	-	ESIpos_1415;ESIpos_1414;ESIpos_1631;ESIneg_962;ESIpos_2053;ESIneg_6401	HMDB0001934[U];HMDB0000216[U];HMDB0001427[U];HMDB0001204[?];HMDB0000259[U];HMDB0001046[U];HMDB0001390[U];HMDB0001411[U]	ESIpos_1080;ESIpos_6695;ESIneg_1173;ESIneg_1171;ESIpos_6879;ESIneg_5983;ESIneg_14703;ESIneg_13408;ESIpos_1635;ESIpos_1668;ESIneg_1307;ESIneg_12724;ESIpos_1417;ESIneg_11942;ESIpos_1413;ESIpos_1265;ESIpos_2023	HMDB0000259;HMDB0001204;HMDB0000217;HMDB0000216;HMDB0003178;HMDB0000073;HMDB0000935;HMDB0001046;HMDB0001497;HMDB0001013;HMDB0001297	471.39	6	603	17	30337	4.08275e-06	0.00123299	Cluster_3;Cluster_5;Cluster_7;Cluster_9;Cluster_10
Cluster_2	SMP0000065	Ubiquinone Biosynthesis	Metabolic	-	ESIneg_503;ESIneg_502;ESIneg_7894;ESIneg_6857	HMDB0000939[?];HMDB0000500[U]	ESIpos_7189;ESIpos_11460;ESIpos_11914;ESIpos_11758;ESIneg_14703	HMDB0000977;HMDB0000217;HMDB0006820;HMDB0001063;HMDB0000939	1383.36	4	605	5	30349	1.69203e-05	0.005093	Cluster_1;Cluster_3;Cluster_8;Cluster_9
Cluster_5	SMP0000426	Fluoxetine Action Pathway	Drug Action	-	ESIpos_1415;ESIpos_1414;ESIpos_1631;ESIneg_5805;ESIneg_5455	HMDB0000216[U];HMDB0000259[U];HMDB0014615[U];HMDB0060551[U]	ESIpos_1080;ESIneg_1173;ESIneg_1171;ESIpos_9806;ESIpos_9807;ESIneg_13408;ESIpos_1635;ESIneg_1307;ESIneg_12724;ESIpos_1417;ESIpos_1413;ESIneg_10541;ESIpos_2023	HMDB0000259;HMDB0000216;HMDB0060607;HMDB0003178;HMDB0000073	471.39	5	604	13	30341	1.92079e-05	0.00576237	Cluster_3;Cluster_6;Cluster_7;Cluster_9;Cluster_10
Cluster_9	hsa00350	Tyrosine metabolism	Amino acid metabolism	-	ESIpos_1415;ESIpos_1414;ESIneg_503;ESIpos_2107;ESIneg_502;ESIneg_12;ESIpos_316;ESIpos_366;ESIpos_2573;ESIpos_2152;ESIneg_1665;ESIneg_1663	C01384[U];C00822[?];C00042[U];C05585[U];C00146[U];C00122[U];C05604[?];C00547[U];C00355[U]	ESIneg_801;ESIneg_488;ESIneg_1173;ESIpos_988;ESIneg_487;ESIpos_987;ESIneg_1171;ESIneg_2663;ESIneg_1577;ESIneg_2305;ESIpos_2574;ESIpos_2572;ESIpos_2570;ESIpos_5286;ESIneg_803;ESIpos_2294;ESIneg_802;ESIneg_6178;ESIneg_2130;ESIneg_3981;ESIneg_2136;ESIpos_1417;ESIpos_1416;ESIneg_1568;ESIpos_1413;ESIpos_2104;ESIpos_2101;ESIpos_2102;ESIneg_819;ESIneg_6182;ESIpos_1370;ESIpos_726;ESIneg_229;ESIneg_745;ES…	C06044;C05593;C00628;C04185;C05350;C06201;C05595;C05594;C04186;C00547;C00822;C05596;C00788;C02442;C00544;C00146;C01036;C05604;C00232;C17935;C03063;C01161;C05600;C00355;C00164;C00042;C03758;C00082;C10447;C04043;C03672;C04045;C05577;C04642;C01693;C05576;C05579;C00642;C05578;C01179;C04368;C01850;C00530;C03765;C01829;C05580;C05582;C05581;C01061;C04052;C05583;C00811;C05587;C05589	2744.78	12	597	138	30216	3.51169e-05	0.0104999	Cluster_2;Cluster_3;Cluster_5;Cluster_6;Cluster_7;Cluster_10
Cluster_3	SMP0000006	Tyrosine Metabolism	Metabolic	-	ESIpos_1415;ESIpos_1414;ESIpos_2107;ESIneg_7894;ESIpos_316;ESIpos_2573;ESIneg_6857;ESIpos_2152;ESIneg_1665;ESIneg_1663	HMDB0000216[U];HMDB0001229[?];HMDB0000134[U];HMDB0000939[?];HMDB0000181[U];HMDB0004067[?]	ESIneg_801;ESIneg_1173;ESIneg_1294;ESIpos_988;ESIpos_987;ESIneg_1171;ESIneg_2663;ESIpos_1408;ESIpos_1405;ESIneg_2305;ESIpos_2574;ESIpos_2572;ESIpos_2570;ESIneg_803;ESIpos_2173;ESIpos_2294;ESIneg_802;ESIpos_7189;ESIneg_1287;ESIneg_4317;ESIneg_1289;ESIpos_1417;ESIpos_1416;ESIpos_1413;ESIpos_5338;ESIpos_2104;ESIpos_2101;ESIpos_2102;ESIpos_1370;ESIpos_3095;ESIneg_745;ESIneg_2042;ESIpos_1628;ESIneg_13…	HMDB0006915;HMDB0000158;HMDB0001268;HMDB0000318;HMDB0006779;HMDB0001229;HMDB0000118;HMDB0000217;HMDB0000216;HMDB0001866;HMDB0000957;HMDB0000819;HMDB0000939;HMDB0004058;HMDB0000130;HMDB0000073;HMDB0002052;HMDB0001264;HMDB0000148;HMDB0001336;HMDB0000027;HMDB0000208;HMDB0000707;HMDB0004061;HMDB0005175;HMDB0006242;HMDB0000060;HMDB0001490;HMDB0000181;HMDB0002281;HMDB0000020;HMDB0000068;HMDB0003791;HMD…	2744.78	10	599	115	30239	0.000150378	0.0443615	Cluster_1;Cluster_2;Cluster_5;Cluster_6;Cluster_7;Cluster_8;Cluster_9;Cluster_10
Cluster_11	hsa01210	2-Oxocarboxylic acid metabolism	Global and overview maps	C00073	ESIneg_944;ESIneg_426;ESIneg_347;ESIneg_743;ESIpos_348;ESIpos_744;ESIneg_343;ESIneg_352;ESIneg_780;ESIneg_2287;ESIpos_981;ESIpos_2630;ESIpos_2031;ESIneg_869	C00671[U];C00183[U];C00073[U];C17229[?];C04181[U];C02631[U];C00233[U];C04350[U];C02226[U];C17221[U];C06010[U];C00956[U]	ESIpos_1090;ESIpos_1092;ESIneg_886;ESIneg_883;ESIneg_1331;ESIpos_1408;ESIneg_1333;ESIpos_1405;ESIneg_2426;ESIpos_2972;ESIpos_344;ESIpos_1083;ESIneg_407;ESIpos_2294;ESIneg_779;ESIneg_6573;ESIneg_778;ESIpos_6532;ESIneg_1567;ESIneg_7665;ESIneg_1565;ESIneg_7425;ESIneg_1329;ESIneg_1328;ESIpos_1774;ESIpos_1655;ESIneg_5806;ESIneg_418;ESIneg_986;ESIneg_740;ESIneg_982;ESIneg_1355;ESIneg_190;ESIneg_1238;ES…	C00141;C00183;C17221;C17228;C17229;C04181;C14463;C00109;C00624;C06007;C00026;C00025;C06006;C00233;C00079;C00078;C00077;C00671;C02612;C17251;C00073;C17252;C17255;C17256;C17213;C19714;C17216;C17217;C06010;C04350;C04272;C00956;C00437;C00158;C00311;C00123;C00441;C00166;C08409;C02226;C08407;C02504;C17240;C17242;C00082;C03719;C17246;C17248;C17249;C16517;C00407;C20653;C01250;C01251;C04002;C05379;C00047;…	228.72	14	595	217	30137	0.000154326	0.0449089	Cluster_1;Cluster_4;Cluster_8;Cluster_10
Cluster_7	SMP0000674	Anileridine Action Pathway	Drug Action	-	ESIpos_1415;ESIpos_1414;ESIpos_1631;ESIneg_7005	HMDB0000216[U];HMDB0000259[U];HMDB0015049[U]	ESIpos_1080;ESIpos_1635;ESIneg_1307;ESIneg_7001;ESIpos_1417;ESIneg_7004;ESIneg_1173;ESIpos_1413;ESIneg_7011;ESIneg_1171;ESIpos_2023	HMDB0000259;HMDB0000216;HMDB0000073;HMDB0015049	471.39	4	605	11	30343	0.000162829	0.0472203	Cluster_3;Cluster_5;Cluster_6;Cluster_9;Cluster_10

## Sheet: C) Feature Table hsa00270
Metabolite_ID	Known biomarker (Our diagnostic metabolite panel + IEMbase)	Metabolite_Name	Feature_Mass	Adduct	Query_Mass	Metabolite_Mass	Feature_RT	Metabolite_RT_On_Our_Setup	Result	Notes
C00073	TRUE	L-Methionine	150.058	M+H	149.051	149.051	1.12	1.13	True Positive
C00073	TRUE	L-Methionine	148.044	M-H	149.051	149.051	1.04	1.06	True Positive
C01234	FALSE	1-Aminocyclopropanecarboxylic acid	102.055	M+H	101.048	101.048	1.12	NA	False Positive	Incorrect metabolite annotation, is actually an insource fragment of Methionine. (See sheet D for more details.)
C02989	TRUE	L-Methionine S-oxide	166.053	M+H	165.046	165.046	0.63	0.62	True Positive
C00170	FALSE	5'-Methylthioadenosine	298.097	M+H	297.089	297.09	5.1	NA	Likely True Positive	Potentially a novel biomarker, confirmation needed with orthogonal methods.
C00155	TRUE	Homocysteine	136.043	M+H	135.035	135.035	0.73	0.82	True Positive
C01234	FALSE	1-Aminocyclopropanecarboxylic acid	100.04	M-H	101.048	101.048	1.04	NA	False Positive	Incorrect metabolite annotation, is actually an insource fragment of Methionine. (See sheet D for more details.)
C01077	FALSE	O-Acetyl-L-homoserine	160.061	M-H	161.069	161.069	1	NA	False Positive	Incorrect alignment. (See sheet E for more details.)
C00606	FALSE	3-Sulfinoalanine	187.978	M+Cl	153.009	153.01	3.81	NA	Likely False Positive	Likely an incorrect metabolite annotation, the fact that only the M+Cl is found, implies this feature is actually a sugar. (See sheet F for more details.)
C00021	TRUE	S-Adenosylhomocysteine	383.114	M-H	384.121	384.122	3.09	Cannot be measured	False Positive	S-Adenosylhomocysteine cannot be measured in negative mode with our LC-MS setup.
C00021	TRUE	S-Adenosylhomocysteine	419.09	M+Cl	384.12	384.122	7.55	5.17	False Positive	Incorrect metabolite annotation, Feature RT does not match expected RT.
