# Supplementary material for: Application of metabolite set enrichment analysis on untargeted metabolomics data prioritises relevant pathways and detects novel biomarkers for inherited metabolic disorders
Source: J Inherit Metab Dis. 2022 May 22;45(4):682–95. doi: 10.1002/jimd.12522 (PMC9544878; doi:10.1002/jimd.12522)
Supplement: Supplementary file 6 — TABLE S5 Pathways enriched for nine different IEMs, mostly nonsteroidal anti‐inflammatory drugs (NSAIDs) table [file JIMD-45-682-s005.xlsx]

## Sheet: Aberrant Metabolites
Pathway_ID	Pathway_Name	Pathway_Category	RadboudUMC_4	RadboudUMC_6	RadboudUMC_7a	RadboudUMC_8	RadboudUMC_9	RadboudUMC_10	RadboudUMC_11	RadboudUMC_12	RadboudUMC_13	RadboudUMC_20	RadboudUMC_23	RadboudUMC_28	RadboudUMC_30	RadboudUMC_33	RadboudUMC_35	RadboudUMC_36	RadboudUMC_40	RadboudUMC_43	RadboudUMC_44	RadboudUMC_45	RadboudUMC_46	RadboudUMC_50b	RadboudUMC_54
SMP0000075	Arachidonic Acid Metabolism	Metabolic	-	-	-	HMDB0002752[U];HMDB0001452[U];HMDB0001220[U];HMDB0001509[U];HMDB0002886[U];HMDB0060095[U];HMDB0002710[U];HMDB0003235[U];HMDB0003252[U];HMDB0001335[U];HMDB0004238[U];HMDB0004236[U];HMDB0004234[U];HMDB0004241[U];HMDB0004242[U];HMDB0006059[U];HMDB0001381[U];HMDB0001403[U]	HMDB0004684[U];HMDB0003876[U];HMDB0004680[U];HMDB0001452[U];HMDB0011135[U];HMDB0001139[U];HMDB0011137[U];HMDB0001509[U];HMDB0001085[U];HMDB0001335[U];HMDB0002190[U];HMDB0004238[U];HMDB0004236[U];HMDB0004244[U];HMDB0004234[U];HMDB0001381[U];HMDB0005998[U];HMDB0004693[U];HMDB0004699[U];HMDB0002752[U];HMDB0002232[U];HMDB0011136[U];HMDB0001220[U];HMDB0002886[U];HMDB0011134[U];HMDB0060095[U];HMDB00027…	HMDB0004684[U];HMDB0003876[U];HMDB0004680[U];HMDB0001452[U];HMDB0011135[U];HMDB0001509[U];HMDB0001139[U];HMDB0011137[U];HMDB0005079[U];HMDB0001085[U];HMDB0001335[U];HMDB0002190[U];HMDB0004238[U];HMDB0001337[U];HMDB0004236[U];HMDB0004244[U];HMDB0004234[U];HMDB0004242[U];HMDB0013633[U];HMDB0001381[U];HMDB0005998[U];HMDB0004693[U];HMDB0004699[U];HMDB0010217[U];HMDB0002752[U];HMDB0002232[U];HMDB00111…	HMDB0004684[U];HMDB0003876[U];HMDB0004680[U];HMDB0010379[U];HMDB0011135[U];HMDB0001139[U];HMDB0011137[U];HMDB0007883[U];HMDB0001085[U];HMDB0002190[U];HMDB0004238[U];HMDB0001337[U];HMDB0004236[U];HMDB0004244[U];HMDB0004234[U];HMDB0013633[U];HMDB0005998[U];HMDB0004693[U];HMDB0004699[U];HMDB0010217[U];HMDB0002752[U];HMDB0002232[U];HMDB0011136[U];HMDB0011134[U];HMDB0060095[U];HMDB0002710[U];HMDB00042…	-	-	HMDB0003876[U];HMDB0004680[U];HMDB0001452[U];HMDB0011135[U];HMDB0001509[U];HMDB0001085[U];HMDB0001335[U];HMDB0002190[U];HMDB0004238[U];HMDB0001337[U];HMDB0004236[U];HMDB0004244[U];HMDB0004234[U];HMDB0004242[U];HMDB0013633[U];HMDB0001381[U];HMDB0005998[U];HMDB0004693[U];HMDB0004699[U];HMDB0010217[U];HMDB0002752[U];HMDB0002232[U];HMDB0011136[U];HMDB0001220[U];HMDB0002886[U];HMDB0011134[U];HMDB00600…	HMDB0004684[U];HMDB0003876[U];HMDB0004680[U];HMDB0001452[U];HMDB0011135[U];HMDB0001509[U];HMDB0001139[U];HMDB0011137[U];HMDB0005079[U];HMDB0001085[U];HMDB0001335[U];HMDB0002190[U];HMDB0004238[U];HMDB0001337[U];HMDB0004236[U];HMDB0004244[U];HMDB0004234[U];HMDB0004242[U];HMDB0013633[U];HMDB0001381[U];HMDB0005998[U];HMDB0004693[U];HMDB0004699[U];HMDB0010217[U];HMDB0002752[U];HMDB0002232[U];HMDB00111…	-	HMDB0004684[U];HMDB0002752[U];HMDB0001452[U];HMDB0001220[U];HMDB0001509[U];HMDB0001139[U];HMDB0011137[U];HMDB0002886[U];HMDB0060095[U];HMDB0003235[U];HMDB0002710[U];HMDB0003252[U];HMDB0001335[U];HMDB0004694[U];HMDB0004238[U];HMDB0004236[U];HMDB0004241[U];HMDB0004242[U];HMDB0004234[U];HMDB0006059[U];HMDB0001381[U];HMDB0001403[U]	-	HMDB0004684[U];HMDB0003876[U];HMDB0004680[U];HMDB0001452[U];HMDB0011135[U];HMDB0001509[U];HMDB0001139[U];HMDB0011137[U];HMDB0001085[U];HMDB0001335[U];HMDB0002190[U];HMDB0004238[U];HMDB0001337[U];HMDB0004236[U];HMDB0004244[U];HMDB0004234[U];HMDB0004242[U];HMDB0013633[U];HMDB0001381[U];HMDB0005998[U];HMDB0004693[U];HMDB0004699[U];HMDB0010217[U];HMDB0002752[U];HMDB0002232[U];HMDB0011136[U];HMDB00012…	HMDB0004684[U];HMDB0003876[U];HMDB0004680[U];HMDB0001139[U];HMDB0011137[U];HMDB0002190[U];HMDB0004238[U];HMDB0001337[U];HMDB0004236[U];HMDB0004234[U];HMDB0013633[U];HMDB0005998[U];HMDB0010217[U];HMDB0002752[U];HMDB0002232[U];HMDB0011136[U];HMDB0002886[U];HMDB0011134[U];HMDB0060095[U];HMDB0002710[U];HMDB0003252[U];HMDB0004264[U];HMDB0004694[U];HMDB0004673[U];HMDB0004679[U]	-	HMDB0004684[U];HMDB0004680[U];HMDB0001452[U];HMDB0011135[U];HMDB0001139[U];HMDB0001337[U];HMDB0002710[?];HMDB0004244[U];HMDB0001381[U];HMDB0013633[U];HMDB0005998[U];HMDB0004693[U];HMDB0002752[?];HMDB0010217[U];HMDB0000221[U];HMDB0011136[U];HMDB0003178[U];HMDB0004236[?];HMDB0002886[U];HMDB0003235[U];HMDB0003252[U];HMDB0004264[U];HMDB0004694[U];HMDB0004673[U];HMDB0000148[U];HMDB0004243[U];HMDB00050…	HMDB0010217[U];HMDB0004684[U];HMDB0002752[U];HMDB0011135[U];HMDB0001139[U];HMDB0011137[U];HMDB0002886[U];HMDB0060095[U];HMDB0002710[U];HMDB0003252[U];HMDB0001085[U];HMDB0004694[U];HMDB0004238[U];HMDB0001337[U];HMDB0004236[U];HMDB0004243[U];HMDB0004244[U];HMDB0004234[U];HMDB0005050[U];HMDB0013633[U];HMDB0004692[U];HMDB0004693[U];HMDB0004699[U]	HMDB0004684[U];HMDB0003876[U];HMDB0004680[U];HMDB0001452[U];HMDB0011135[U];HMDB0001139[U];HMDB0011137[U];HMDB0001509[U];HMDB0001085[U];HMDB0001335[U];HMDB0002190[U];HMDB0004238[U];HMDB0001337[U];HMDB0004236[U];HMDB0004244[U];HMDB0004234[U];HMDB0013633[U];HMDB0001381[U];HMDB0005998[U];HMDB0004693[U];HMDB0004699[U];HMDB0010217[U];HMDB0002752[U];HMDB0002232[U];HMDB0011136[U];HMDB0001220[U];HMDB00028…	HMDB0004684[U];HMDB0001452[U];HMDB0011135[U];HMDB0001139[U];HMDB0011137[U];HMDB0001509[U];HMDB0001085[U];HMDB0001335[U];HMDB0004238[U];HMDB0004236[U];HMDB0004244[U];HMDB0004234[U];HMDB0001381[U];HMDB0004693[U];HMDB0004699[U];HMDB0002752[U];HMDB0001220[U];HMDB0002886[U];HMDB0060095[U];HMDB0002710[U];HMDB0003252[U];HMDB0004694[U];HMDB0004243[U];HMDB0005050[U];HMDB0004692[U];HMDB0001403[U]	HMDB0004684[U];HMDB0001452[U];HMDB0001509[U];HMDB0001139[U];HMDB0011137[U];HMDB0001335[U];HMDB0004238[U];HMDB0004236[U];HMDB0004234[U];HMDB0004242[U];HMDB0001381[U];HMDB0002311[U];HMDB0002343[U];HMDB0002752[U];HMDB0002265[U];HMDB0001220[U];HMDB0002886[U];HMDB0060095[U];HMDB0002710[U];HMDB0003235[U];HMDB0003252[U];HMDB0004694[U];HMDB0004241[U];HMDB0006059[U];HMDB0001403[U];HMDB0002314[U]	HMDB0004684[U];HMDB0003876[U];HMDB0004680[U];HMDB0001452[U];HMDB0011135[U];HMDB0001509[U];HMDB0001139[U];HMDB0011137[U];HMDB0005079[U];HMDB0001085[U];HMDB0001335[U];HMDB0002190[U];HMDB0004238[U];HMDB0001337[U];HMDB0004236[U];HMDB0004244[U];HMDB0004242[U];HMDB0004234[U];HMDB0013633[U];HMDB0001381[U];HMDB0005998[U];HMDB0004693[U];HMDB0004699[U];HMDB0010217[U];HMDB0002752[U];HMDB0002232[U];HMDB00111…
SMP0000077	Piroxicam Action Pathway	Drug Action	-	-	-	HMDB0002752[U];HMDB0001452[U];HMDB0001220[U];HMDB0001509[U];HMDB0002886[U];HMDB0060095[U];HMDB0002710[U];HMDB0003235[U];HMDB0003252[U];HMDB0001335[U];HMDB0004238[U];HMDB0004236[U];HMDB0004234[U];HMDB0004241[U];HMDB0004242[U];HMDB0006059[U];HMDB0001381[U];HMDB0001403[U]	HMDB0004684[U];HMDB0003876[U];HMDB0004680[U];HMDB0001452[U];HMDB0011135[U];HMDB0001139[U];HMDB0011137[U];HMDB0001509[U];HMDB0001085[U];HMDB0001335[U];HMDB0002190[U];HMDB0004238[U];HMDB0004236[U];HMDB0004244[U];HMDB0004234[U];HMDB0001381[U];HMDB0005998[U];HMDB0004693[U];HMDB0004699[U];HMDB0002752[U];HMDB0002232[U];HMDB0011136[U];HMDB0001220[U];HMDB0002886[U];HMDB0011134[U];HMDB0060095[U];HMDB00027…	HMDB0004684[U];HMDB0003876[U];HMDB0004680[U];HMDB0001452[U];HMDB0011135[U];HMDB0001509[U];HMDB0001139[U];HMDB0011137[U];HMDB0005079[U];HMDB0001085[U];HMDB0001335[U];HMDB0002190[U];HMDB0004238[U];HMDB0001337[U];HMDB0004236[U];HMDB0004244[U];HMDB0004234[U];HMDB0004242[U];HMDB0013633[U];HMDB0001381[U];HMDB0005998[U];HMDB0004693[U];HMDB0004699[U];HMDB0010217[U];HMDB0002752[U];HMDB0002232[U];HMDB00111…	HMDB0004684[U];HMDB0003876[U];HMDB0004680[U];HMDB0010379[U];HMDB0011135[U];HMDB0001139[U];HMDB0011137[U];HMDB0007883[U];HMDB0001085[U];HMDB0002190[U];HMDB0004238[U];HMDB0001337[U];HMDB0004236[U];HMDB0004244[U];HMDB0004234[U];HMDB0013633[U];HMDB0005998[U];HMDB0004693[U];HMDB0004699[U];HMDB0010217[U];HMDB0002752[U];HMDB0002232[U];HMDB0011136[U];HMDB0011134[U];HMDB0060095[U];HMDB0002710[U];HMDB00042…	-	-	HMDB0003876[U];HMDB0004680[U];HMDB0001452[U];HMDB0011135[U];HMDB0001509[U];HMDB0001085[U];HMDB0001335[U];HMDB0002190[U];HMDB0004238[U];HMDB0001337[U];HMDB0004236[U];HMDB0004244[U];HMDB0004234[U];HMDB0004242[U];HMDB0013633[U];HMDB0001381[U];HMDB0005998[U];HMDB0004693[U];HMDB0004699[U];HMDB0010217[U];HMDB0002752[U];HMDB0002232[U];HMDB0011136[U];HMDB0001220[U];HMDB0002886[U];HMDB0011134[U];HMDB00600…	HMDB0004684[U];HMDB0003876[U];HMDB0004680[U];HMDB0001452[U];HMDB0011135[U];HMDB0001509[U];HMDB0001139[U];HMDB0011137[U];HMDB0005079[U];HMDB0001085[U];HMDB0001335[U];HMDB0002190[U];HMDB0004238[U];HMDB0001337[U];HMDB0004236[U];HMDB0004244[U];HMDB0004234[U];HMDB0004242[U];HMDB0013633[U];HMDB0001381[U];HMDB0005998[U];HMDB0004693[U];HMDB0004699[U];HMDB0010217[U];HMDB0002752[U];HMDB0002232[U];HMDB00111…	-	HMDB0004684[U];HMDB0002752[U];HMDB0001452[U];HMDB0001220[U];HMDB0001509[U];HMDB0001139[U];HMDB0011137[U];HMDB0002886[U];HMDB0060095[U];HMDB0003235[U];HMDB0002710[U];HMDB0003252[U];HMDB0001335[U];HMDB0004694[U];HMDB0004238[U];HMDB0004236[U];HMDB0004241[U];HMDB0004242[U];HMDB0004234[U];HMDB0006059[U];HMDB0001381[U];HMDB0001403[U]	-	HMDB0004684[U];HMDB0003876[U];HMDB0004680[U];HMDB0001452[U];HMDB0011135[U];HMDB0001509[U];HMDB0001139[U];HMDB0011137[U];HMDB0001085[U];HMDB0001335[U];HMDB0002190[U];HMDB0004238[U];HMDB0001337[U];HMDB0004236[U];HMDB0004244[U];HMDB0004234[U];HMDB0004242[U];HMDB0013633[U];HMDB0001381[U];HMDB0005998[U];HMDB0004693[U];HMDB0004699[U];HMDB0010217[U];HMDB0002752[U];HMDB0002232[U];HMDB0011136[U];HMDB00012…	HMDB0004684[U];HMDB0003876[U];HMDB0004680[U];HMDB0001139[U];HMDB0011137[U];HMDB0002190[U];HMDB0004238[U];HMDB0001337[U];HMDB0004236[U];HMDB0004234[U];HMDB0013633[U];HMDB0005998[U];HMDB0010217[U];HMDB0002752[U];HMDB0002232[U];HMDB0011136[U];HMDB0002886[U];HMDB0011134[U];HMDB0060095[U];HMDB0002710[U];HMDB0003252[U];HMDB0004264[U];HMDB0004694[U];HMDB0004673[U];HMDB0004679[U]	-	HMDB0004684[U];HMDB0004680[U];HMDB0001452[U];HMDB0011135[U];HMDB0001139[U];HMDB0001337[U];HMDB0002710[?];HMDB0004244[U];HMDB0001381[U];HMDB0013633[U];HMDB0005998[U];HMDB0004693[U];HMDB0002752[?];HMDB0010217[U];HMDB0000221[U];HMDB0011136[U];HMDB0003178[U];HMDB0004236[?];HMDB0002886[U];HMDB0003235[U];HMDB0003252[U];HMDB0004264[U];HMDB0004694[U];HMDB0004673[U];HMDB0000148[U];HMDB0004243[U];HMDB00050…	HMDB0010217[U];HMDB0004684[U];HMDB0002752[U];HMDB0011135[U];HMDB0001139[U];HMDB0011137[U];HMDB0002886[U];HMDB0060095[U];HMDB0002710[U];HMDB0003252[U];HMDB0001085[U];HMDB0004694[U];HMDB0004238[U];HMDB0001337[U];HMDB0004236[U];HMDB0004243[U];HMDB0004244[U];HMDB0004234[U];HMDB0005050[U];HMDB0013633[U];HMDB0004692[U];HMDB0004693[U];HMDB0004699[U]	HMDB0004684[U];HMDB0003876[U];HMDB0004680[U];HMDB0001452[U];HMDB0011135[U];HMDB0001139[U];HMDB0011137[U];HMDB0001509[U];HMDB0001085[U];HMDB0001335[U];HMDB0002190[U];HMDB0004238[U];HMDB0001337[U];HMDB0004236[U];HMDB0004244[U];HMDB0004234[U];HMDB0013633[U];HMDB0001381[U];HMDB0005998[U];HMDB0004693[U];HMDB0004699[U];HMDB0010217[U];HMDB0002752[U];HMDB0002232[U];HMDB0011136[U];HMDB0001220[U];HMDB00028…	HMDB0004684[U];HMDB0001452[U];HMDB0011135[U];HMDB0001139[U];HMDB0011137[U];HMDB0001509[U];HMDB0001085[U];HMDB0001335[U];HMDB0004238[U];HMDB0004236[U];HMDB0004244[U];HMDB0004234[U];HMDB0001381[U];HMDB0004693[U];HMDB0004699[U];HMDB0002752[U];HMDB0001220[U];HMDB0002886[U];HMDB0060095[U];HMDB0002710[U];HMDB0003252[U];HMDB0004694[U];HMDB0004243[U];HMDB0005050[U];HMDB0004692[U];HMDB0001403[U]	HMDB0004684[U];HMDB0001452[U];HMDB0001509[U];HMDB0001139[U];HMDB0011137[U];HMDB0001335[U];HMDB0004238[U];HMDB0004236[U];HMDB0004234[U];HMDB0004242[U];HMDB0001381[U];HMDB0002311[U];HMDB0002343[U];HMDB0002752[U];HMDB0002265[U];HMDB0001220[U];HMDB0002886[U];HMDB0060095[U];HMDB0002710[U];HMDB0003235[U];HMDB0003252[U];HMDB0004694[U];HMDB0004241[U];HMDB0006059[U];HMDB0001403[U];HMDB0002314[U]	HMDB0004684[U];HMDB0003876[U];HMDB0004680[U];HMDB0001452[U];HMDB0011135[U];HMDB0001509[U];HMDB0001139[U];HMDB0011137[U];HMDB0005079[U];HMDB0001085[U];HMDB0001335[U];HMDB0002190[U];HMDB0004238[U];HMDB0001337[U];HMDB0004236[U];HMDB0004244[U];HMDB0004242[U];HMDB0004234[U];HMDB0013633[U];HMDB0001381[U];HMDB0005998[U];HMDB0004693[U];HMDB0004699[U];HMDB0010217[U];HMDB0002752[U];HMDB0002232[U];HMDB00111…
SMP0000083	Acetylsalicylic Acid Action Pathway	Drug Action	-	-	-	HMDB0002752[U];HMDB0001452[U];HMDB0001220[U];HMDB0001509[U];HMDB0002886[U];HMDB0060095[U];HMDB0002710[U];HMDB0003235[U];HMDB0003252[U];HMDB0001335[U];HMDB0004238[U];HMDB0004236[U];HMDB0004234[U];HMDB0004241[U];HMDB0004242[U];HMDB0006059[U];HMDB0001381[U];HMDB0001403[U]	HMDB0004684[U];HMDB0003876[U];HMDB0004680[U];HMDB0001452[U];HMDB0011135[U];HMDB0001139[U];HMDB0011137[U];HMDB0001509[U];HMDB0001085[U];HMDB0001335[U];HMDB0002190[U];HMDB0004238[U];HMDB0004236[U];HMDB0004244[U];HMDB0004234[U];HMDB0001381[U];HMDB0005998[U];HMDB0004693[U];HMDB0004699[U];HMDB0002752[U];HMDB0002232[U];HMDB0011136[U];HMDB0001220[U];HMDB0002886[U];HMDB0011134[U];HMDB0060095[U];HMDB00027…	HMDB0004684[U];HMDB0003876[U];HMDB0004680[U];HMDB0001452[U];HMDB0011135[U];HMDB0001509[U];HMDB0001139[U];HMDB0011137[U];HMDB0005079[U];HMDB0001085[U];HMDB0001335[U];HMDB0002190[U];HMDB0004238[U];HMDB0001337[U];HMDB0004236[U];HMDB0004244[U];HMDB0004234[U];HMDB0004242[U];HMDB0013633[U];HMDB0001381[U];HMDB0005998[U];HMDB0004693[U];HMDB0004699[U];HMDB0010217[U];HMDB0002752[U];HMDB0002232[U];HMDB00111…	HMDB0004684[U];HMDB0003876[U];HMDB0004680[U];HMDB0010379[U];HMDB0011135[U];HMDB0001139[U];HMDB0011137[U];HMDB0007883[U];HMDB0001085[U];HMDB0002190[U];HMDB0004238[U];HMDB0001337[U];HMDB0004236[U];HMDB0004244[U];HMDB0004234[U];HMDB0013633[U];HMDB0005998[U];HMDB0004693[U];HMDB0004699[U];HMDB0010217[U];HMDB0002752[U];HMDB0002232[U];HMDB0011136[U];HMDB0011134[U];HMDB0060095[U];HMDB0002710[U];HMDB00042…	-	-	HMDB0003876[U];HMDB0004680[U];HMDB0001452[U];HMDB0011135[U];HMDB0001509[U];HMDB0001085[U];HMDB0001335[U];HMDB0002190[U];HMDB0004238[U];HMDB0001337[U];HMDB0004236[U];HMDB0004244[U];HMDB0004234[U];HMDB0004242[U];HMDB0013633[U];HMDB0001381[U];HMDB0005998[U];HMDB0004693[U];HMDB0004699[U];HMDB0010217[U];HMDB0002752[U];HMDB0002232[U];HMDB0011136[U];HMDB0001220[U];HMDB0002886[U];HMDB0011134[U];HMDB00600…	HMDB0004684[U];HMDB0003876[U];HMDB0004680[U];HMDB0001452[U];HMDB0011135[U];HMDB0001509[U];HMDB0001139[U];HMDB0011137[U];HMDB0005079[U];HMDB0001085[U];HMDB0001335[U];HMDB0002190[U];HMDB0004238[U];HMDB0001337[U];HMDB0004236[U];HMDB0004244[U];HMDB0004234[U];HMDB0004242[U];HMDB0013633[U];HMDB0001381[U];HMDB0005998[U];HMDB0004693[U];HMDB0004699[U];HMDB0010217[U];HMDB0002752[U];HMDB0002232[U];HMDB00111…	-	HMDB0004684[U];HMDB0002752[U];HMDB0001452[U];HMDB0001220[U];HMDB0001509[U];HMDB0001139[U];HMDB0011137[U];HMDB0002886[U];HMDB0060095[U];HMDB0003235[U];HMDB0002710[U];HMDB0003252[U];HMDB0001335[U];HMDB0004694[U];HMDB0004238[U];HMDB0004236[U];HMDB0004241[U];HMDB0004242[U];HMDB0004234[U];HMDB0006059[U];HMDB0001381[U];HMDB0001403[U]	-	HMDB0004684[U];HMDB0003876[U];HMDB0004680[U];HMDB0001452[U];HMDB0011135[U];HMDB0001509[U];HMDB0001139[U];HMDB0011137[U];HMDB0001085[U];HMDB0001335[U];HMDB0002190[U];HMDB0004238[U];HMDB0001337[U];HMDB0004236[U];HMDB0004244[U];HMDB0004234[U];HMDB0004242[U];HMDB0013633[U];HMDB0001381[U];HMDB0005998[U];HMDB0004693[U];HMDB0004699[U];HMDB0010217[U];HMDB0002752[U];HMDB0002232[U];HMDB0011136[U];HMDB00012…	HMDB0004684[U];HMDB0003876[U];HMDB0004680[U];HMDB0001139[U];HMDB0011137[U];HMDB0002190[U];HMDB0004238[U];HMDB0001337[U];HMDB0004236[U];HMDB0004234[U];HMDB0013633[U];HMDB0005998[U];HMDB0010217[U];HMDB0002752[U];HMDB0002232[U];HMDB0011136[U];HMDB0002886[U];HMDB0011134[U];HMDB0060095[U];HMDB0002710[U];HMDB0003252[U];HMDB0004264[U];HMDB0004694[U];HMDB0004673[U];HMDB0004679[U]	-	HMDB0004684[U];HMDB0004680[U];HMDB0001452[U];HMDB0011135[U];HMDB0001139[U];HMDB0001337[U];HMDB0002710[?];HMDB0004244[U];HMDB0001381[U];HMDB0013633[U];HMDB0005998[U];HMDB0004693[U];HMDB0002752[?];HMDB0010217[U];HMDB0000221[U];HMDB0011136[U];HMDB0003178[U];HMDB0004236[?];HMDB0002886[U];HMDB0003235[U];HMDB0003252[U];HMDB0004264[U];HMDB0004694[U];HMDB0004673[U];HMDB0000148[U];HMDB0004243[U];HMDB00050…	HMDB0010217[U];HMDB0004684[U];HMDB0002752[U];HMDB0011135[U];HMDB0001139[U];HMDB0011137[U];HMDB0002886[U];HMDB0060095[U];HMDB0002710[U];HMDB0003252[U];HMDB0001085[U];HMDB0004694[U];HMDB0004238[U];HMDB0001337[U];HMDB0004236[U];HMDB0004243[U];HMDB0004244[U];HMDB0004234[U];HMDB0005050[U];HMDB0013633[U];HMDB0004692[U];HMDB0004693[U];HMDB0004699[U]	HMDB0004684[U];HMDB0003876[U];HMDB0004680[U];HMDB0001452[U];HMDB0011135[U];HMDB0001139[U];HMDB0011137[U];HMDB0001509[U];HMDB0001085[U];HMDB0001335[U];HMDB0002190[U];HMDB0004238[U];HMDB0001337[U];HMDB0004236[U];HMDB0004244[U];HMDB0004234[U];HMDB0013633[U];HMDB0001381[U];HMDB0005998[U];HMDB0004693[U];HMDB0004699[U];HMDB0010217[U];HMDB0002752[U];HMDB0002232[U];HMDB0011136[U];HMDB0001220[U];HMDB00028…	HMDB0004684[U];HMDB0001452[U];HMDB0011135[U];HMDB0001139[U];HMDB0011137[U];HMDB0001509[U];HMDB0001085[U];HMDB0001335[U];HMDB0004238[U];HMDB0004236[U];HMDB0004244[U];HMDB0004234[U];HMDB0001381[U];HMDB0004693[U];HMDB0004699[U];HMDB0002752[U];HMDB0001220[U];HMDB0002886[U];HMDB0060095[U];HMDB0002710[U];HMDB0003252[U];HMDB0004694[U];HMDB0004243[U];HMDB0005050[U];HMDB0004692[U];HMDB0001403[U]	HMDB0004684[U];HMDB0001452[U];HMDB0001509[U];HMDB0001139[U];HMDB0011137[U];HMDB0001335[U];HMDB0004238[U];HMDB0004236[U];HMDB0004234[U];HMDB0004242[U];HMDB0001381[U];HMDB0002311[U];HMDB0002343[U];HMDB0002752[U];HMDB0002265[U];HMDB0001220[U];HMDB0002886[U];HMDB0060095[U];HMDB0002710[U];HMDB0003235[U];HMDB0003252[U];HMDB0004694[U];HMDB0004241[U];HMDB0006059[U];HMDB0001403[U];HMDB0002314[U]	HMDB0004684[U];HMDB0003876[U];HMDB0004680[U];HMDB0001452[U];HMDB0011135[U];HMDB0001509[U];HMDB0001139[U];HMDB0011137[U];HMDB0005079[U];HMDB0001085[U];HMDB0001335[U];HMDB0002190[U];HMDB0004238[U];HMDB0001337[U];HMDB0004236[U];HMDB0004244[U];HMDB0004242[U];HMDB0004234[U];HMDB0013633[U];HMDB0001381[U];HMDB0005998[U];HMDB0004693[U];HMDB0004699[U];HMDB0010217[U];HMDB0002752[U];HMDB0002232[U];HMDB00111…
SMP0000084	Etodolac Action Pathway	Drug Action	-	-	-	HMDB0002752[U];HMDB0001452[U];HMDB0001220[U];HMDB0001509[U];HMDB0002886[U];HMDB0060095[U];HMDB0002710[U];HMDB0003235[U];HMDB0003252[U];HMDB0001335[U];HMDB0004238[U];HMDB0004236[U];HMDB0004234[U];HMDB0004241[U];HMDB0004242[U];HMDB0006059[U];HMDB0001381[U];HMDB0001403[U]	HMDB0004684[U];HMDB0003876[U];HMDB0004680[U];HMDB0001452[U];HMDB0011135[U];HMDB0001139[U];HMDB0011137[U];HMDB0001509[U];HMDB0001085[U];HMDB0001335[U];HMDB0002190[U];HMDB0004238[U];HMDB0004236[U];HMDB0004244[U];HMDB0004234[U];HMDB0001381[U];HMDB0005998[U];HMDB0004693[U];HMDB0004699[U];HMDB0002752[U];HMDB0002232[U];HMDB0011136[U];HMDB0001220[U];HMDB0002886[U];HMDB0011134[U];HMDB0060095[U];HMDB00027…	HMDB0004684[U];HMDB0003876[U];HMDB0004680[U];HMDB0001452[U];HMDB0011135[U];HMDB0001509[U];HMDB0001139[U];HMDB0011137[U];HMDB0005079[U];HMDB0001085[U];HMDB0001335[U];HMDB0002190[U];HMDB0004238[U];HMDB0001337[U];HMDB0004236[U];HMDB0004244[U];HMDB0004234[U];HMDB0004242[U];HMDB0013633[U];HMDB0001381[U];HMDB0005998[U];HMDB0004693[U];HMDB0004699[U];HMDB0010217[U];HMDB0002752[U];HMDB0002232[U];HMDB00111…	HMDB0004684[U];HMDB0003876[U];HMDB0004680[U];HMDB0010379[U];HMDB0011135[U];HMDB0001139[U];HMDB0011137[U];HMDB0007883[U];HMDB0001085[U];HMDB0002190[U];HMDB0004238[U];HMDB0001337[U];HMDB0004236[U];HMDB0004244[U];HMDB0004234[U];HMDB0013633[U];HMDB0005998[U];HMDB0004693[U];HMDB0004699[U];HMDB0010217[U];HMDB0002752[U];HMDB0002232[U];HMDB0011136[U];HMDB0011134[U];HMDB0060095[U];HMDB0002710[U];HMDB00042…	-	-	HMDB0003876[U];HMDB0004680[U];HMDB0001452[U];HMDB0011135[U];HMDB0001509[U];HMDB0001085[U];HMDB0001335[U];HMDB0002190[U];HMDB0004238[U];HMDB0001337[U];HMDB0004236[U];HMDB0004244[U];HMDB0004234[U];HMDB0004242[U];HMDB0013633[U];HMDB0001381[U];HMDB0005998[U];HMDB0004693[U];HMDB0004699[U];HMDB0010217[U];HMDB0002752[U];HMDB0002232[U];HMDB0011136[U];HMDB0001220[U];HMDB0002886[U];HMDB0011134[U];HMDB00600…	HMDB0004684[U];HMDB0003876[U];HMDB0004680[U];HMDB0001452[U];HMDB0011135[U];HMDB0001509[U];HMDB0001139[U];HMDB0011137[U];HMDB0005079[U];HMDB0001085[U];HMDB0001335[U];HMDB0002190[U];HMDB0004238[U];HMDB0001337[U];HMDB0004236[U];HMDB0004244[U];HMDB0004234[U];HMDB0004242[U];HMDB0013633[U];HMDB0001381[U];HMDB0005998[U];HMDB0004693[U];HMDB0004699[U];HMDB0010217[U];HMDB0002752[U];HMDB0002232[U];HMDB00111…	-	HMDB0004684[U];HMDB0002752[U];HMDB0001452[U];HMDB0001220[U];HMDB0001509[U];HMDB0001139[U];HMDB0011137[U];HMDB0002886[U];HMDB0060095[U];HMDB0003235[U];HMDB0002710[U];HMDB0003252[U];HMDB0001335[U];HMDB0004694[U];HMDB0004238[U];HMDB0004236[U];HMDB0004241[U];HMDB0004242[U];HMDB0004234[U];HMDB0006059[U];HMDB0001381[U];HMDB0001403[U]	-	HMDB0004684[U];HMDB0003876[U];HMDB0004680[U];HMDB0001452[U];HMDB0011135[U];HMDB0001509[U];HMDB0001139[U];HMDB0011137[U];HMDB0001085[U];HMDB0001335[U];HMDB0002190[U];HMDB0004238[U];HMDB0001337[U];HMDB0004236[U];HMDB0004244[U];HMDB0004234[U];HMDB0004242[U];HMDB0013633[U];HMDB0001381[U];HMDB0005998[U];HMDB0004693[U];HMDB0004699[U];HMDB0010217[U];HMDB0002752[U];HMDB0002232[U];HMDB0011136[U];HMDB00012…	HMDB0004684[U];HMDB0003876[U];HMDB0004680[U];HMDB0001139[U];HMDB0011137[U];HMDB0002190[U];HMDB0004238[U];HMDB0001337[U];HMDB0004236[U];HMDB0004234[U];HMDB0013633[U];HMDB0005998[U];HMDB0010217[U];HMDB0002752[U];HMDB0002232[U];HMDB0011136[U];HMDB0002886[U];HMDB0011134[U];HMDB0060095[U];HMDB0002710[U];HMDB0003252[U];HMDB0004264[U];HMDB0004694[U];HMDB0004673[U];HMDB0004679[U]	-	HMDB0004684[U];HMDB0004680[U];HMDB0001452[U];HMDB0011135[U];HMDB0001139[U];HMDB0001337[U];HMDB0002710[?];HMDB0004244[U];HMDB0001381[U];HMDB0013633[U];HMDB0005998[U];HMDB0004693[U];HMDB0002752[?];HMDB0010217[U];HMDB0000221[U];HMDB0011136[U];HMDB0003178[U];HMDB0004236[?];HMDB0002886[U];HMDB0003235[U];HMDB0003252[U];HMDB0004264[U];HMDB0004694[U];HMDB0004673[U];HMDB0000148[U];HMDB0004243[U];HMDB00050…	HMDB0010217[U];HMDB0004684[U];HMDB0002752[U];HMDB0011135[U];HMDB0001139[U];HMDB0011137[U];HMDB0002886[U];HMDB0060095[U];HMDB0002710[U];HMDB0003252[U];HMDB0001085[U];HMDB0004694[U];HMDB0004238[U];HMDB0001337[U];HMDB0004236[U];HMDB0004243[U];HMDB0004244[U];HMDB0004234[U];HMDB0005050[U];HMDB0013633[U];HMDB0004692[U];HMDB0004693[U];HMDB0004699[U]	HMDB0004684[U];HMDB0003876[U];HMDB0004680[U];HMDB0001452[U];HMDB0011135[U];HMDB0001139[U];HMDB0011137[U];HMDB0001509[U];HMDB0001085[U];HMDB0001335[U];HMDB0002190[U];HMDB0004238[U];HMDB0001337[U];HMDB0004236[U];HMDB0004244[U];HMDB0004234[U];HMDB0013633[U];HMDB0001381[U];HMDB0005998[U];HMDB0004693[U];HMDB0004699[U];HMDB0010217[U];HMDB0002752[U];HMDB0002232[U];HMDB0011136[U];HMDB0001220[U];HMDB00028…	HMDB0004684[U];HMDB0001452[U];HMDB0011135[U];HMDB0001139[U];HMDB0011137[U];HMDB0001509[U];HMDB0001085[U];HMDB0001335[U];HMDB0004238[U];HMDB0004236[U];HMDB0004244[U];HMDB0004234[U];HMDB0001381[U];HMDB0004693[U];HMDB0004699[U];HMDB0002752[U];HMDB0001220[U];HMDB0002886[U];HMDB0060095[U];HMDB0002710[U];HMDB0003252[U];HMDB0004694[U];HMDB0004243[U];HMDB0005050[U];HMDB0004692[U];HMDB0001403[U]	HMDB0004684[U];HMDB0001452[U];HMDB0001509[U];HMDB0001139[U];HMDB0011137[U];HMDB0001335[U];HMDB0004238[U];HMDB0004236[U];HMDB0004234[U];HMDB0004242[U];HMDB0001381[U];HMDB0002311[U];HMDB0002343[U];HMDB0002752[U];HMDB0002265[U];HMDB0001220[U];HMDB0002886[U];HMDB0060095[U];HMDB0002710[U];HMDB0003235[U];HMDB0003252[U];HMDB0004694[U];HMDB0004241[U];HMDB0006059[U];HMDB0001403[U];HMDB0002314[U]	HMDB0004684[U];HMDB0003876[U];HMDB0004680[U];HMDB0001452[U];HMDB0011135[U];HMDB0001509[U];HMDB0001139[U];HMDB0011137[U];HMDB0005079[U];HMDB0001085[U];HMDB0001335[U];HMDB0002190[U];HMDB0004238[U];HMDB0001337[U];HMDB0004236[U];HMDB0004244[U];HMDB0004242[U];HMDB0004234[U];HMDB0013633[U];HMDB0001381[U];HMDB0005998[U];HMDB0004693[U];HMDB0004699[U];HMDB0010217[U];HMDB0002752[U];HMDB0002232[U];HMDB00111…
SMP0000085	Ketoprofen Action Pathway	Drug Action	-	-	-	HMDB0002752[U];HMDB0001452[U];HMDB0001220[U];HMDB0001509[U];HMDB0002886[U];HMDB0060095[U];HMDB0002710[U];HMDB0003235[U];HMDB0003252[U];HMDB0001335[U];HMDB0004238[U];HMDB0004236[U];HMDB0004234[U];HMDB0004241[U];HMDB0004242[U];HMDB0006059[U];HMDB0001381[U];HMDB0001403[U]	HMDB0004684[U];HMDB0003876[U];HMDB0004680[U];HMDB0001452[U];HMDB0011135[U];HMDB0001139[U];HMDB0011137[U];HMDB0001509[U];HMDB0001085[U];HMDB0001335[U];HMDB0002190[U];HMDB0004238[U];HMDB0004236[U];HMDB0004244[U];HMDB0004234[U];HMDB0001381[U];HMDB0005998[U];HMDB0004693[U];HMDB0004699[U];HMDB0002752[U];HMDB0002232[U];HMDB0011136[U];HMDB0001220[U];HMDB0002886[U];HMDB0011134[U];HMDB0060095[U];HMDB00027…	HMDB0004684[U];HMDB0003876[U];HMDB0004680[U];HMDB0001452[U];HMDB0011135[U];HMDB0001509[U];HMDB0001139[U];HMDB0011137[U];HMDB0005079[U];HMDB0001085[U];HMDB0001335[U];HMDB0002190[U];HMDB0004238[U];HMDB0001337[U];HMDB0004236[U];HMDB0004244[U];HMDB0004234[U];HMDB0004242[U];HMDB0013633[U];HMDB0001381[U];HMDB0005998[U];HMDB0004693[U];HMDB0004699[U];HMDB0010217[U];HMDB0002752[U];HMDB0002232[U];HMDB00111…	HMDB0004684[U];HMDB0003876[U];HMDB0004680[U];HMDB0010379[U];HMDB0011135[U];HMDB0001139[U];HMDB0011137[U];HMDB0007883[U];HMDB0001085[U];HMDB0002190[U];HMDB0004238[U];HMDB0001337[U];HMDB0004236[U];HMDB0004244[U];HMDB0004234[U];HMDB0013633[U];HMDB0005998[U];HMDB0004693[U];HMDB0004699[U];HMDB0010217[U];HMDB0002752[U];HMDB0002232[U];HMDB0011136[U];HMDB0011134[U];HMDB0060095[U];HMDB0002710[U];HMDB00042…	-	-	HMDB0003876[U];HMDB0004680[U];HMDB0001452[U];HMDB0011135[U];HMDB0001509[U];HMDB0001085[U];HMDB0001335[U];HMDB0002190[U];HMDB0004238[U];HMDB0001337[U];HMDB0004236[U];HMDB0004244[U];HMDB0004234[U];HMDB0004242[U];HMDB0013633[U];HMDB0001381[U];HMDB0005998[U];HMDB0004693[U];HMDB0004699[U];HMDB0010217[U];HMDB0002752[U];HMDB0002232[U];HMDB0011136[U];HMDB0001220[U];HMDB0002886[U];HMDB0011134[U];HMDB00600…	HMDB0004684[U];HMDB0003876[U];HMDB0004680[U];HMDB0001452[U];HMDB0011135[U];HMDB0001509[U];HMDB0001139[U];HMDB0011137[U];HMDB0005079[U];HMDB0001085[U];HMDB0001335[U];HMDB0002190[U];HMDB0004238[U];HMDB0001337[U];HMDB0004236[U];HMDB0004244[U];HMDB0004234[U];HMDB0004242[U];HMDB0013633[U];HMDB0001381[U];HMDB0005998[U];HMDB0004693[U];HMDB0004699[U];HMDB0010217[U];HMDB0002752[U];HMDB0002232[U];HMDB00111…	-	HMDB0004684[U];HMDB0002752[U];HMDB0001452[U];HMDB0001220[U];HMDB0001509[U];HMDB0001139[U];HMDB0011137[U];HMDB0002886[U];HMDB0060095[U];HMDB0003235[U];HMDB0002710[U];HMDB0003252[U];HMDB0001335[U];HMDB0004694[U];HMDB0004238[U];HMDB0004236[U];HMDB0004241[U];HMDB0004242[U];HMDB0004234[U];HMDB0006059[U];HMDB0001381[U];HMDB0001403[U]	-	HMDB0004684[U];HMDB0003876[U];HMDB0004680[U];HMDB0001452[U];HMDB0011135[U];HMDB0001509[U];HMDB0001139[U];HMDB0011137[U];HMDB0001085[U];HMDB0001335[U];HMDB0002190[U];HMDB0004238[U];HMDB0001337[U];HMDB0004236[U];HMDB0004244[U];HMDB0004234[U];HMDB0004242[U];HMDB0013633[U];HMDB0001381[U];HMDB0005998[U];HMDB0004693[U];HMDB0004699[U];HMDB0010217[U];HMDB0002752[U];HMDB0002232[U];HMDB0011136[U];HMDB00012…	HMDB0004684[U];HMDB0003876[U];HMDB0004680[U];HMDB0001139[U];HMDB0011137[U];HMDB0002190[U];HMDB0004238[U];HMDB0001337[U];HMDB0004236[U];HMDB0004234[U];HMDB0013633[U];HMDB0005998[U];HMDB0010217[U];HMDB0002752[U];HMDB0002232[U];HMDB0011136[U];HMDB0002886[U];HMDB0011134[U];HMDB0060095[U];HMDB0002710[U];HMDB0003252[U];HMDB0004264[U];HMDB0004694[U];HMDB0004673[U];HMDB0004679[U]	-	HMDB0004684[U];HMDB0004680[U];HMDB0001452[U];HMDB0011135[U];HMDB0001139[U];HMDB0001337[U];HMDB0002710[?];HMDB0004244[U];HMDB0001381[U];HMDB0013633[U];HMDB0005998[U];HMDB0004693[U];HMDB0002752[?];HMDB0010217[U];HMDB0000221[U];HMDB0011136[U];HMDB0003178[U];HMDB0004236[?];HMDB0002886[U];HMDB0003235[U];HMDB0003252[U];HMDB0004264[U];HMDB0004694[U];HMDB0004673[U];HMDB0000148[U];HMDB0004243[U];HMDB00050…	HMDB0010217[U];HMDB0004684[U];HMDB0002752[U];HMDB0011135[U];HMDB0001139[U];HMDB0011137[U];HMDB0002886[U];HMDB0060095[U];HMDB0002710[U];HMDB0003252[U];HMDB0001085[U];HMDB0004694[U];HMDB0004238[U];HMDB0001337[U];HMDB0004236[U];HMDB0004243[U];HMDB0004244[U];HMDB0004234[U];HMDB0005050[U];HMDB0013633[U];HMDB0004692[U];HMDB0004693[U];HMDB0004699[U]	HMDB0004684[U];HMDB0003876[U];HMDB0004680[U];HMDB0001452[U];HMDB0011135[U];HMDB0001139[U];HMDB0011137[U];HMDB0001509[U];HMDB0001085[U];HMDB0001335[U];HMDB0002190[U];HMDB0004238[U];HMDB0001337[U];HMDB0004236[U];HMDB0004244[U];HMDB0004234[U];HMDB0013633[U];HMDB0001381[U];HMDB0005998[U];HMDB0004693[U];HMDB0004699[U];HMDB0010217[U];HMDB0002752[U];HMDB0002232[U];HMDB0011136[U];HMDB0001220[U];HMDB00028…	HMDB0004684[U];HMDB0001452[U];HMDB0011135[U];HMDB0001139[U];HMDB0011137[U];HMDB0001509[U];HMDB0001085[U];HMDB0001335[U];HMDB0004238[U];HMDB0004236[U];HMDB0004244[U];HMDB0004234[U];HMDB0001381[U];HMDB0004693[U];HMDB0004699[U];HMDB0002752[U];HMDB0001220[U];HMDB0002886[U];HMDB0060095[U];HMDB0002710[U];HMDB0003252[U];HMDB0004694[U];HMDB0004243[U];HMDB0005050[U];HMDB0004692[U];HMDB0001403[U]	HMDB0004684[U];HMDB0001452[U];HMDB0001509[U];HMDB0001139[U];HMDB0011137[U];HMDB0001335[U];HMDB0004238[U];HMDB0004236[U];HMDB0004234[U];HMDB0004242[U];HMDB0001381[U];HMDB0002311[U];HMDB0002343[U];HMDB0002752[U];HMDB0002265[U];HMDB0001220[U];HMDB0002886[U];HMDB0060095[U];HMDB0002710[U];HMDB0003235[U];HMDB0003252[U];HMDB0004694[U];HMDB0004241[U];HMDB0006059[U];HMDB0001403[U];HMDB0002314[U]	HMDB0004684[U];HMDB0003876[U];HMDB0004680[U];HMDB0001452[U];HMDB0011135[U];HMDB0001509[U];HMDB0001139[U];HMDB0011137[U];HMDB0005079[U];HMDB0001085[U];HMDB0001335[U];HMDB0002190[U];HMDB0004238[U];HMDB0001337[U];HMDB0004236[U];HMDB0004244[U];HMDB0004242[U];HMDB0004234[U];HMDB0013633[U];HMDB0001381[U];HMDB0005998[U];HMDB0004693[U];HMDB0004699[U];HMDB0010217[U];HMDB0002752[U];HMDB0002232[U];HMDB00111…
SMP0000087	Rofecoxib Action Pathway	Drug Action	-	-	-	HMDB0002752[U];HMDB0001452[U];HMDB0001220[U];HMDB0001509[U];HMDB0002886[U];HMDB0060095[U];HMDB0002710[U];HMDB0003235[U];HMDB0003252[U];HMDB0001335[U];HMDB0004238[U];HMDB0004236[U];HMDB0004234[U];HMDB0004241[U];HMDB0004242[U];HMDB0006059[U];HMDB0001381[U];HMDB0001403[U]	HMDB0004684[U];HMDB0003876[U];HMDB0004680[U];HMDB0001452[U];HMDB0011135[U];HMDB0001139[U];HMDB0011137[U];HMDB0001509[U];HMDB0001085[U];HMDB0001335[U];HMDB0002190[U];HMDB0004238[U];HMDB0004236[U];HMDB0004244[U];HMDB0004234[U];HMDB0001381[U];HMDB0005998[U];HMDB0004693[U];HMDB0004699[U];HMDB0002752[U];HMDB0002232[U];HMDB0011136[U];HMDB0001220[U];HMDB0002886[U];HMDB0011134[U];HMDB0060095[U];HMDB00027…	HMDB0004684[U];HMDB0003876[U];HMDB0004680[U];HMDB0001452[U];HMDB0011135[U];HMDB0001509[U];HMDB0001139[U];HMDB0011137[U];HMDB0005079[U];HMDB0001085[U];HMDB0001335[U];HMDB0002190[U];HMDB0004238[U];HMDB0001337[U];HMDB0004236[U];HMDB0004244[U];HMDB0004234[U];HMDB0004242[U];HMDB0013633[U];HMDB0001381[U];HMDB0005998[U];HMDB0004693[U];HMDB0004699[U];HMDB0010217[U];HMDB0002752[U];HMDB0002232[U];HMDB00111…	HMDB0004684[U];HMDB0003876[U];HMDB0004680[U];HMDB0010379[U];HMDB0011135[U];HMDB0001139[U];HMDB0011137[U];HMDB0007883[U];HMDB0001085[U];HMDB0002190[U];HMDB0004238[U];HMDB0001337[U];HMDB0004236[U];HMDB0004244[U];HMDB0004234[U];HMDB0013633[U];HMDB0005998[U];HMDB0004693[U];HMDB0004699[U];HMDB0010217[U];HMDB0002752[U];HMDB0002232[U];HMDB0011136[U];HMDB0011134[U];HMDB0060095[U];HMDB0002710[U];HMDB00042…	-	-	HMDB0003876[U];HMDB0004680[U];HMDB0001452[U];HMDB0011135[U];HMDB0001509[U];HMDB0001085[U];HMDB0001335[U];HMDB0002190[U];HMDB0004238[U];HMDB0001337[U];HMDB0004236[U];HMDB0004244[U];HMDB0004234[U];HMDB0004242[U];HMDB0013633[U];HMDB0001381[U];HMDB0005998[U];HMDB0004693[U];HMDB0004699[U];HMDB0010217[U];HMDB0002752[U];HMDB0002232[U];HMDB0011136[U];HMDB0001220[U];HMDB0002886[U];HMDB0011134[U];HMDB00600…	HMDB0004684[U];HMDB0003876[U];HMDB0004680[U];HMDB0001452[U];HMDB0011135[U];HMDB0001509[U];HMDB0001139[U];HMDB0011137[U];HMDB0005079[U];HMDB0001085[U];HMDB0001335[U];HMDB0002190[U];HMDB0004238[U];HMDB0001337[U];HMDB0004236[U];HMDB0004244[U];HMDB0004234[U];HMDB0004242[U];HMDB0013633[U];HMDB0001381[U];HMDB0005998[U];HMDB0004693[U];HMDB0004699[U];HMDB0010217[U];HMDB0002752[U];HMDB0002232[U];HMDB00111…	-	HMDB0004684[U];HMDB0002752[U];HMDB0001452[U];HMDB0001220[U];HMDB0001509[U];HMDB0001139[U];HMDB0011137[U];HMDB0002886[U];HMDB0060095[U];HMDB0003235[U];HMDB0002710[U];HMDB0003252[U];HMDB0001335[U];HMDB0004694[U];HMDB0004238[U];HMDB0004236[U];HMDB0004241[U];HMDB0004242[U];HMDB0004234[U];HMDB0006059[U];HMDB0001381[U];HMDB0001403[U]	-	HMDB0004684[U];HMDB0003876[U];HMDB0004680[U];HMDB0001452[U];HMDB0011135[U];HMDB0001509[U];HMDB0001139[U];HMDB0011137[U];HMDB0001085[U];HMDB0001335[U];HMDB0002190[U];HMDB0004238[U];HMDB0001337[U];HMDB0004236[U];HMDB0004244[U];HMDB0004234[U];HMDB0004242[U];HMDB0013633[U];HMDB0001381[U];HMDB0005998[U];HMDB0004693[U];HMDB0004699[U];HMDB0010217[U];HMDB0002752[U];HMDB0002232[U];HMDB0011136[U];HMDB00012…	HMDB0004684[U];HMDB0003876[U];HMDB0004680[U];HMDB0001139[U];HMDB0011137[U];HMDB0002190[U];HMDB0004238[U];HMDB0001337[U];HMDB0004236[U];HMDB0004234[U];HMDB0013633[U];HMDB0005998[U];HMDB0010217[U];HMDB0002752[U];HMDB0002232[U];HMDB0011136[U];HMDB0002886[U];HMDB0011134[U];HMDB0060095[U];HMDB0002710[U];HMDB0003252[U];HMDB0004264[U];HMDB0004694[U];HMDB0004673[U];HMDB0004679[U]	-	HMDB0004684[U];HMDB0004680[U];HMDB0001452[U];HMDB0011135[U];HMDB0001139[U];HMDB0001337[U];HMDB0002710[?];HMDB0004244[U];HMDB0001381[U];HMDB0013633[U];HMDB0005998[U];HMDB0004693[U];HMDB0002752[?];HMDB0010217[U];HMDB0000221[U];HMDB0011136[U];HMDB0003178[U];HMDB0004236[?];HMDB0002886[U];HMDB0003235[U];HMDB0003252[U];HMDB0004264[U];HMDB0004694[U];HMDB0004673[U];HMDB0000148[U];HMDB0004243[U];HMDB00050…	HMDB0010217[U];HMDB0004684[U];HMDB0002752[U];HMDB0011135[U];HMDB0001139[U];HMDB0011137[U];HMDB0002886[U];HMDB0060095[U];HMDB0002710[U];HMDB0003252[U];HMDB0001085[U];HMDB0004694[U];HMDB0004238[U];HMDB0001337[U];HMDB0004236[U];HMDB0004243[U];HMDB0004244[U];HMDB0004234[U];HMDB0005050[U];HMDB0013633[U];HMDB0004692[U];HMDB0004693[U];HMDB0004699[U]	HMDB0004684[U];HMDB0003876[U];HMDB0004680[U];HMDB0001452[U];HMDB0011135[U];HMDB0001139[U];HMDB0011137[U];HMDB0001509[U];HMDB0001085[U];HMDB0001335[U];HMDB0002190[U];HMDB0004238[U];HMDB0001337[U];HMDB0004236[U];HMDB0004244[U];HMDB0004234[U];HMDB0013633[U];HMDB0001381[U];HMDB0005998[U];HMDB0004693[U];HMDB0004699[U];HMDB0010217[U];HMDB0002752[U];HMDB0002232[U];HMDB0011136[U];HMDB0001220[U];HMDB00028…	HMDB0004684[U];HMDB0001452[U];HMDB0011135[U];HMDB0001139[U];HMDB0011137[U];HMDB0001509[U];HMDB0001085[U];HMDB0001335[U];HMDB0004238[U];HMDB0004236[U];HMDB0004244[U];HMDB0004234[U];HMDB0001381[U];HMDB0004693[U];HMDB0004699[U];HMDB0002752[U];HMDB0001220[U];HMDB0002886[U];HMDB0060095[U];HMDB0002710[U];HMDB0003252[U];HMDB0004694[U];HMDB0004243[U];HMDB0005050[U];HMDB0004692[U];HMDB0001403[U]	HMDB0004684[U];HMDB0001452[U];HMDB0001509[U];HMDB0001139[U];HMDB0011137[U];HMDB0001335[U];HMDB0004238[U];HMDB0004236[U];HMDB0004234[U];HMDB0004242[U];HMDB0001381[U];HMDB0002311[U];HMDB0002343[U];HMDB0002752[U];HMDB0002265[U];HMDB0001220[U];HMDB0002886[U];HMDB0060095[U];HMDB0002710[U];HMDB0003235[U];HMDB0003252[U];HMDB0004694[U];HMDB0004241[U];HMDB0006059[U];HMDB0001403[U];HMDB0002314[U]	HMDB0004684[U];HMDB0003876[U];HMDB0004680[U];HMDB0001452[U];HMDB0011135[U];HMDB0001509[U];HMDB0001139[U];HMDB0011137[U];HMDB0005079[U];HMDB0001085[U];HMDB0001335[U];HMDB0002190[U];HMDB0004238[U];HMDB0001337[U];HMDB0004236[U];HMDB0004244[U];HMDB0004242[U];HMDB0004234[U];HMDB0013633[U];HMDB0001381[U];HMDB0005998[U];HMDB0004693[U];HMDB0004699[U];HMDB0010217[U];HMDB0002752[U];HMDB0002232[U];HMDB00111…
SMP0000093	Diclofenac Action Pathway	Drug Action	-	-	-	HMDB0002752[U];HMDB0001452[U];HMDB0001220[U];HMDB0001509[U];HMDB0002886[U];HMDB0060095[U];HMDB0002710[U];HMDB0003235[U];HMDB0003252[U];HMDB0001335[U];HMDB0004238[U];HMDB0004236[U];HMDB0004234[U];HMDB0004241[U];HMDB0004242[U];HMDB0006059[U];HMDB0001381[U];HMDB0001403[U]	HMDB0004684[U];HMDB0003876[U];HMDB0004680[U];HMDB0001452[U];HMDB0011135[U];HMDB0001139[U];HMDB0011137[U];HMDB0001509[U];HMDB0001085[U];HMDB0001335[U];HMDB0002190[U];HMDB0004238[U];HMDB0004236[U];HMDB0004244[U];HMDB0004234[U];HMDB0001381[U];HMDB0005998[U];HMDB0004693[U];HMDB0004699[U];HMDB0002752[U];HMDB0002232[U];HMDB0011136[U];HMDB0001220[U];HMDB0002886[U];HMDB0011134[U];HMDB0060095[U];HMDB00027…	HMDB0004684[U];HMDB0003876[U];HMDB0004680[U];HMDB0001452[U];HMDB0011135[U];HMDB0001509[U];HMDB0001139[U];HMDB0011137[U];HMDB0005079[U];HMDB0001085[U];HMDB0001335[U];HMDB0002190[U];HMDB0004238[U];HMDB0001337[U];HMDB0004236[U];HMDB0004244[U];HMDB0004234[U];HMDB0004242[U];HMDB0013633[U];HMDB0001381[U];HMDB0005998[U];HMDB0004693[U];HMDB0004699[U];HMDB0010217[U];HMDB0002752[U];HMDB0002232[U];HMDB00111…	HMDB0004684[U];HMDB0003876[U];HMDB0004680[U];HMDB0010379[U];HMDB0011135[U];HMDB0001139[U];HMDB0011137[U];HMDB0007883[U];HMDB0001085[U];HMDB0002190[U];HMDB0004238[U];HMDB0001337[U];HMDB0004236[U];HMDB0004244[U];HMDB0004234[U];HMDB0013633[U];HMDB0005998[U];HMDB0004693[U];HMDB0004699[U];HMDB0010217[U];HMDB0002752[U];HMDB0002232[U];HMDB0011136[U];HMDB0011134[U];HMDB0060095[U];HMDB0002710[U];HMDB00042…	-	-	HMDB0003876[U];HMDB0004680[U];HMDB0001452[U];HMDB0011135[U];HMDB0001509[U];HMDB0001085[U];HMDB0001335[U];HMDB0002190[U];HMDB0004238[U];HMDB0001337[U];HMDB0004236[U];HMDB0004244[U];HMDB0004234[U];HMDB0004242[U];HMDB0013633[U];HMDB0001381[U];HMDB0005998[U];HMDB0004693[U];HMDB0004699[U];HMDB0010217[U];HMDB0002752[U];HMDB0002232[U];HMDB0011136[U];HMDB0001220[U];HMDB0002886[U];HMDB0011134[U];HMDB00600…	HMDB0004684[U];HMDB0003876[U];HMDB0004680[U];HMDB0001452[U];HMDB0011135[U];HMDB0001509[U];HMDB0001139[U];HMDB0011137[U];HMDB0005079[U];HMDB0001085[U];HMDB0001335[U];HMDB0002190[U];HMDB0004238[U];HMDB0001337[U];HMDB0004236[U];HMDB0004244[U];HMDB0004234[U];HMDB0004242[U];HMDB0013633[U];HMDB0001381[U];HMDB0005998[U];HMDB0004693[U];HMDB0004699[U];HMDB0010217[U];HMDB0002752[U];HMDB0002232[U];HMDB00111…	-	HMDB0004684[U];HMDB0002752[U];HMDB0001452[U];HMDB0001220[U];HMDB0001509[U];HMDB0001139[U];HMDB0011137[U];HMDB0002886[U];HMDB0060095[U];HMDB0003235[U];HMDB0002710[U];HMDB0003252[U];HMDB0001335[U];HMDB0004694[U];HMDB0004238[U];HMDB0004236[U];HMDB0004241[U];HMDB0004242[U];HMDB0004234[U];HMDB0006059[U];HMDB0001381[U];HMDB0001403[U]	-	HMDB0004684[U];HMDB0003876[U];HMDB0004680[U];HMDB0001452[U];HMDB0011135[U];HMDB0001509[U];HMDB0001139[U];HMDB0011137[U];HMDB0001085[U];HMDB0001335[U];HMDB0002190[U];HMDB0004238[U];HMDB0001337[U];HMDB0004236[U];HMDB0004244[U];HMDB0004234[U];HMDB0004242[U];HMDB0013633[U];HMDB0001381[U];HMDB0005998[U];HMDB0004693[U];HMDB0004699[U];HMDB0010217[U];HMDB0002752[U];HMDB0002232[U];HMDB0011136[U];HMDB00012…	HMDB0004684[U];HMDB0003876[U];HMDB0004680[U];HMDB0001139[U];HMDB0011137[U];HMDB0002190[U];HMDB0004238[U];HMDB0001337[U];HMDB0004236[U];HMDB0004234[U];HMDB0013633[U];HMDB0005998[U];HMDB0010217[U];HMDB0002752[U];HMDB0002232[U];HMDB0011136[U];HMDB0002886[U];HMDB0011134[U];HMDB0060095[U];HMDB0002710[U];HMDB0003252[U];HMDB0004264[U];HMDB0004694[U];HMDB0004673[U];HMDB0004679[U]	-	HMDB0004684[U];HMDB0004680[U];HMDB0001452[U];HMDB0011135[U];HMDB0001139[U];HMDB0001337[U];HMDB0002710[?];HMDB0004244[U];HMDB0001381[U];HMDB0013633[U];HMDB0005998[U];HMDB0004693[U];HMDB0002752[?];HMDB0010217[U];HMDB0000221[U];HMDB0011136[U];HMDB0003178[U];HMDB0004236[?];HMDB0002886[U];HMDB0003235[U];HMDB0003252[U];HMDB0004264[U];HMDB0004694[U];HMDB0004673[U];HMDB0000148[U];HMDB0004243[U];HMDB00050…	HMDB0010217[U];HMDB0004684[U];HMDB0002752[U];HMDB0011135[U];HMDB0001139[U];HMDB0011137[U];HMDB0002886[U];HMDB0060095[U];HMDB0002710[U];HMDB0003252[U];HMDB0001085[U];HMDB0004694[U];HMDB0004238[U];HMDB0001337[U];HMDB0004236[U];HMDB0004243[U];HMDB0004244[U];HMDB0004234[U];HMDB0005050[U];HMDB0013633[U];HMDB0004692[U];HMDB0004693[U];HMDB0004699[U]	HMDB0004684[U];HMDB0003876[U];HMDB0004680[U];HMDB0001452[U];HMDB0011135[U];HMDB0001139[U];HMDB0011137[U];HMDB0001509[U];HMDB0001085[U];HMDB0001335[U];HMDB0002190[U];HMDB0004238[U];HMDB0001337[U];HMDB0004236[U];HMDB0004244[U];HMDB0004234[U];HMDB0013633[U];HMDB0001381[U];HMDB0005998[U];HMDB0004693[U];HMDB0004699[U];HMDB0010217[U];HMDB0002752[U];HMDB0002232[U];HMDB0011136[U];HMDB0001220[U];HMDB00028…	HMDB0004684[U];HMDB0001452[U];HMDB0011135[U];HMDB0001139[U];HMDB0011137[U];HMDB0001509[U];HMDB0001085[U];HMDB0001335[U];HMDB0004238[U];HMDB0004236[U];HMDB0004244[U];HMDB0004234[U];HMDB0001381[U];HMDB0004693[U];HMDB0004699[U];HMDB0002752[U];HMDB0001220[U];HMDB0002886[U];HMDB0060095[U];HMDB0002710[U];HMDB0003252[U];HMDB0004694[U];HMDB0004243[U];HMDB0005050[U];HMDB0004692[U];HMDB0001403[U]	HMDB0004684[U];HMDB0001452[U];HMDB0001509[U];HMDB0001139[U];HMDB0011137[U];HMDB0001335[U];HMDB0004238[U];HMDB0004236[U];HMDB0004234[U];HMDB0004242[U];HMDB0001381[U];HMDB0002311[U];HMDB0002343[U];HMDB0002752[U];HMDB0002265[U];HMDB0001220[U];HMDB0002886[U];HMDB0060095[U];HMDB0002710[U];HMDB0003235[U];HMDB0003252[U];HMDB0004694[U];HMDB0004241[U];HMDB0006059[U];HMDB0001403[U];HMDB0002314[U]	HMDB0004684[U];HMDB0003876[U];HMDB0004680[U];HMDB0001452[U];HMDB0011135[U];HMDB0001509[U];HMDB0001139[U];HMDB0011137[U];HMDB0005079[U];HMDB0001085[U];HMDB0001335[U];HMDB0002190[U];HMDB0004238[U];HMDB0001337[U];HMDB0004236[U];HMDB0004244[U];HMDB0004242[U];HMDB0004234[U];HMDB0013633[U];HMDB0001381[U];HMDB0005998[U];HMDB0004693[U];HMDB0004699[U];HMDB0010217[U];HMDB0002752[U];HMDB0002232[U];HMDB00111…
SMP0000094	Sulindac Action Pathway	Drug Action	-	-	-	HMDB0002752[U];HMDB0001452[U];HMDB0001220[U];HMDB0001509[U];HMDB0002886[U];HMDB0060095[U];HMDB0002710[U];HMDB0003235[U];HMDB0003252[U];HMDB0001335[U];HMDB0004238[U];HMDB0004236[U];HMDB0004234[U];HMDB0004241[U];HMDB0004242[U];HMDB0006059[U];HMDB0001381[U];HMDB0001403[U]	HMDB0004684[U];HMDB0003876[U];HMDB0004680[U];HMDB0001452[U];HMDB0011135[U];HMDB0001139[U];HMDB0011137[U];HMDB0001509[U];HMDB0001085[U];HMDB0001335[U];HMDB0002190[U];HMDB0004238[U];HMDB0004236[U];HMDB0004244[U];HMDB0004234[U];HMDB0001381[U];HMDB0005998[U];HMDB0004693[U];HMDB0004699[U];HMDB0002752[U];HMDB0002232[U];HMDB0011136[U];HMDB0001220[U];HMDB0002886[U];HMDB0011134[U];HMDB0060095[U];HMDB00027…	HMDB0004684[U];HMDB0003876[U];HMDB0004680[U];HMDB0001452[U];HMDB0011135[U];HMDB0001509[U];HMDB0001139[U];HMDB0011137[U];HMDB0005079[U];HMDB0001085[U];HMDB0001335[U];HMDB0002190[U];HMDB0004238[U];HMDB0001337[U];HMDB0004236[U];HMDB0004244[U];HMDB0004234[U];HMDB0004242[U];HMDB0013633[U];HMDB0001381[U];HMDB0005998[U];HMDB0004693[U];HMDB0004699[U];HMDB0010217[U];HMDB0002752[U];HMDB0002232[U];HMDB00111…	HMDB0004684[U];HMDB0003876[U];HMDB0004680[U];HMDB0014743[U];HMDB0010379[U];HMDB0011135[U];HMDB0001139[U];HMDB0011137[U];HMDB0007883[U];HMDB0001085[U];HMDB0002190[U];HMDB0004238[U];HMDB0001337[U];HMDB0004236[U];HMDB0004244[U];HMDB0004234[U];HMDB0013633[U];HMDB0005998[U];HMDB0004693[U];HMDB0004699[U];HMDB0010217[U];HMDB0002752[U];HMDB0002232[U];HMDB0011136[U];HMDB0011134[U];HMDB0060095[U];HMDB00027…	-	-	HMDB0003876[U];HMDB0004680[U];HMDB0001452[U];HMDB0011135[U];HMDB0001509[U];HMDB0001085[U];HMDB0001335[U];HMDB0002190[U];HMDB0004238[U];HMDB0001337[U];HMDB0004236[U];HMDB0004244[U];HMDB0004234[U];HMDB0004242[U];HMDB0013633[U];HMDB0001381[U];HMDB0005998[U];HMDB0004693[U];HMDB0004699[U];HMDB0010217[U];HMDB0002752[U];HMDB0002232[U];HMDB0011136[U];HMDB0001220[U];HMDB0002886[U];HMDB0011134[U];HMDB00600…	HMDB0004684[U];HMDB0003876[U];HMDB0004680[U];HMDB0001452[U];HMDB0011135[U];HMDB0001509[U];HMDB0001139[U];HMDB0011137[U];HMDB0005079[U];HMDB0001085[U];HMDB0001335[U];HMDB0002190[U];HMDB0004238[U];HMDB0001337[U];HMDB0004236[U];HMDB0004244[U];HMDB0004234[U];HMDB0004242[U];HMDB0013633[U];HMDB0001381[U];HMDB0005998[U];HMDB0004693[U];HMDB0004699[U];HMDB0010217[U];HMDB0002752[U];HMDB0002232[U];HMDB00111…	-	HMDB0004684[U];HMDB0002752[U];HMDB0001452[U];HMDB0001220[U];HMDB0001509[U];HMDB0001139[U];HMDB0011137[U];HMDB0002886[U];HMDB0060095[U];HMDB0003235[U];HMDB0002710[U];HMDB0003252[U];HMDB0001335[U];HMDB0004694[U];HMDB0004238[U];HMDB0004236[U];HMDB0004241[U];HMDB0004242[U];HMDB0004234[U];HMDB0006059[U];HMDB0001381[U];HMDB0001403[U]	-	HMDB0004684[U];HMDB0003876[U];HMDB0004680[U];HMDB0001452[U];HMDB0011135[U];HMDB0001509[U];HMDB0001139[U];HMDB0011137[U];HMDB0001085[U];HMDB0001335[U];HMDB0002190[U];HMDB0004238[U];HMDB0001337[U];HMDB0004236[U];HMDB0004244[U];HMDB0004234[U];HMDB0004242[U];HMDB0013633[U];HMDB0001381[U];HMDB0005998[U];HMDB0004693[U];HMDB0004699[U];HMDB0010217[U];HMDB0002752[U];HMDB0002232[U];HMDB0011136[U];HMDB00012…	HMDB0004684[U];HMDB0003876[U];HMDB0004680[U];HMDB0001139[U];HMDB0011137[U];HMDB0002190[U];HMDB0004238[U];HMDB0001337[U];HMDB0004236[U];HMDB0004234[U];HMDB0013633[U];HMDB0005998[U];HMDB0010217[U];HMDB0002752[U];HMDB0002232[U];HMDB0011136[U];HMDB0002886[U];HMDB0011134[U];HMDB0060095[U];HMDB0002710[U];HMDB0003252[U];HMDB0004264[U];HMDB0004694[U];HMDB0004673[U];HMDB0004679[U]	-	HMDB0004684[U];HMDB0004680[U];HMDB0001452[U];HMDB0011135[U];HMDB0001139[U];HMDB0001337[U];HMDB0002710[?];HMDB0004244[U];HMDB0001381[U];HMDB0013633[U];HMDB0005998[U];HMDB0004693[U];HMDB0002752[?];HMDB0010217[U];HMDB0000221[U];HMDB0011136[U];HMDB0003178[U];HMDB0004236[?];HMDB0002886[U];HMDB0003235[U];HMDB0003252[U];HMDB0004264[U];HMDB0004694[U];HMDB0004673[U];HMDB0000148[U];HMDB0004243[U];HMDB00050…	HMDB0010217[U];HMDB0004684[U];HMDB0002752[U];HMDB0011135[U];HMDB0001139[U];HMDB0011137[U];HMDB0002886[U];HMDB0060095[U];HMDB0002710[U];HMDB0003252[U];HMDB0001085[U];HMDB0004694[U];HMDB0004238[U];HMDB0001337[U];HMDB0004236[U];HMDB0004243[U];HMDB0004244[U];HMDB0004234[U];HMDB0005050[U];HMDB0013633[U];HMDB0004692[U];HMDB0004693[U];HMDB0004699[U]	HMDB0004684[U];HMDB0003876[U];HMDB0004680[U];HMDB0001452[U];HMDB0011135[U];HMDB0001139[U];HMDB0011137[U];HMDB0001509[U];HMDB0001085[U];HMDB0001335[U];HMDB0002190[U];HMDB0004238[U];HMDB0001337[U];HMDB0004236[U];HMDB0004244[U];HMDB0004234[U];HMDB0013633[U];HMDB0001381[U];HMDB0005998[U];HMDB0004693[U];HMDB0004699[U];HMDB0010217[U];HMDB0002752[U];HMDB0002232[U];HMDB0011136[U];HMDB0001220[U];HMDB00028…	HMDB0004684[U];HMDB0001452[U];HMDB0014743[U];HMDB0011135[U];HMDB0001139[U];HMDB0011137[U];HMDB0001509[U];HMDB0001085[U];HMDB0001335[U];HMDB0004238[U];HMDB0004236[U];HMDB0004244[U];HMDB0004234[U];HMDB0001381[U];HMDB0004693[U];HMDB0004699[U];HMDB0002752[U];HMDB0001220[U];HMDB0002886[U];HMDB0060095[U];HMDB0002710[U];HMDB0003252[U];HMDB0004694[U];HMDB0004243[U];HMDB0005050[U];HMDB0004692[U];HMDB00014…	HMDB0004684[U];HMDB0001452[U];HMDB0001509[U];HMDB0001139[U];HMDB0011137[U];HMDB0001335[U];HMDB0004238[U];HMDB0004236[U];HMDB0004234[U];HMDB0004242[U];HMDB0001381[U];HMDB0002311[U];HMDB0002343[U];HMDB0002752[U];HMDB0002265[U];HMDB0001220[U];HMDB0002886[U];HMDB0060095[U];HMDB0002710[U];HMDB0003235[U];HMDB0003252[U];HMDB0004694[U];HMDB0004241[U];HMDB0006059[U];HMDB0001403[U];HMDB0002314[U]	HMDB0004684[U];HMDB0003876[U];HMDB0004680[U];HMDB0001452[U];HMDB0011135[U];HMDB0001509[U];HMDB0001139[U];HMDB0011137[U];HMDB0005079[U];HMDB0001085[U];HMDB0001335[U];HMDB0002190[U];HMDB0004238[U];HMDB0001337[U];HMDB0004236[U];HMDB0004244[U];HMDB0004242[U];HMDB0004234[U];HMDB0013633[U];HMDB0001381[U];HMDB0005998[U];HMDB0004693[U];HMDB0004699[U];HMDB0010217[U];HMDB0002752[U];HMDB0002232[U];HMDB00111…
SMP0000096	Celecoxib Action Pathway	Drug Action	-	-	-	HMDB0002752[U];HMDB0001452[U];HMDB0001220[U];HMDB0001509[U];HMDB0002886[U];HMDB0060095[U];HMDB0002710[U];HMDB0003235[U];HMDB0003252[U];HMDB0001335[U];HMDB0004238[U];HMDB0004236[U];HMDB0004234[U];HMDB0004241[U];HMDB0004242[U];HMDB0006059[U];HMDB0001381[U];HMDB0001403[U]	HMDB0004684[U];HMDB0003876[U];HMDB0004680[U];HMDB0001452[U];HMDB0011135[U];HMDB0001139[U];HMDB0011137[U];HMDB0001509[U];HMDB0001085[U];HMDB0001335[U];HMDB0002190[U];HMDB0004238[U];HMDB0004236[U];HMDB0004244[U];HMDB0004234[U];HMDB0001381[U];HMDB0005998[U];HMDB0004693[U];HMDB0004699[U];HMDB0002752[U];HMDB0002232[U];HMDB0011136[U];HMDB0001220[U];HMDB0002886[U];HMDB0011134[U];HMDB0060095[U];HMDB00027…	HMDB0004684[U];HMDB0003876[U];HMDB0004680[U];HMDB0001452[U];HMDB0011135[U];HMDB0001509[U];HMDB0001139[U];HMDB0011137[U];HMDB0005079[U];HMDB0001085[U];HMDB0001335[U];HMDB0002190[U];HMDB0004238[U];HMDB0001337[U];HMDB0004236[U];HMDB0004244[U];HMDB0004234[U];HMDB0004242[U];HMDB0013633[U];HMDB0001381[U];HMDB0005998[U];HMDB0004693[U];HMDB0004699[U];HMDB0010217[U];HMDB0002752[U];HMDB0002232[U];HMDB00111…	HMDB0004684[U];HMDB0003876[U];HMDB0004680[U];HMDB0010379[U];HMDB0011135[U];HMDB0001139[U];HMDB0011137[U];HMDB0007883[U];HMDB0001085[U];HMDB0002190[U];HMDB0004238[U];HMDB0001337[U];HMDB0004236[U];HMDB0004244[U];HMDB0004234[U];HMDB0013633[U];HMDB0005998[U];HMDB0004693[U];HMDB0004699[U];HMDB0010217[U];HMDB0002752[U];HMDB0060571[?];HMDB0002232[U];HMDB0011136[U];HMDB0011134[U];HMDB0060095[U];HMDB00027…	-	-	HMDB0003876[U];HMDB0004680[U];HMDB0001452[U];HMDB0011135[U];HMDB0001509[U];HMDB0001085[U];HMDB0001335[U];HMDB0002190[U];HMDB0004238[U];HMDB0001337[U];HMDB0004236[U];HMDB0004244[U];HMDB0004234[U];HMDB0004242[U];HMDB0013633[U];HMDB0001381[U];HMDB0005998[U];HMDB0004693[U];HMDB0004699[U];HMDB0010217[U];HMDB0002752[U];HMDB0002232[U];HMDB0011136[U];HMDB0001220[U];HMDB0002886[U];HMDB0011134[U];HMDB00600…	HMDB0004684[U];HMDB0003876[U];HMDB0004680[U];HMDB0001452[U];HMDB0011135[U];HMDB0001509[U];HMDB0001139[U];HMDB0011137[U];HMDB0005079[U];HMDB0001085[U];HMDB0001335[U];HMDB0002190[U];HMDB0004238[U];HMDB0001337[U];HMDB0004236[U];HMDB0004244[U];HMDB0004234[U];HMDB0004242[U];HMDB0013633[U];HMDB0001381[U];HMDB0005998[U];HMDB0004693[U];HMDB0004699[U];HMDB0010217[U];HMDB0002752[U];HMDB0002232[U];HMDB00111…	-	HMDB0004684[U];HMDB0002752[U];HMDB0001452[U];HMDB0001220[U];HMDB0001509[U];HMDB0001139[U];HMDB0011137[U];HMDB0002886[U];HMDB0060095[U];HMDB0003235[U];HMDB0002710[U];HMDB0003252[U];HMDB0001335[U];HMDB0004694[U];HMDB0004238[U];HMDB0004236[U];HMDB0004241[U];HMDB0004242[U];HMDB0004234[U];HMDB0006059[U];HMDB0001381[U];HMDB0001403[U]	-	HMDB0004684[U];HMDB0003876[U];HMDB0004680[U];HMDB0001452[U];HMDB0011135[U];HMDB0001509[U];HMDB0001139[U];HMDB0011137[U];HMDB0001085[U];HMDB0001335[U];HMDB0002190[U];HMDB0004238[U];HMDB0001337[U];HMDB0004236[U];HMDB0004244[U];HMDB0004234[U];HMDB0004242[U];HMDB0013633[U];HMDB0001381[U];HMDB0005998[U];HMDB0004693[U];HMDB0004699[U];HMDB0010217[U];HMDB0002752[U];HMDB0002232[U];HMDB0011136[U];HMDB00012…	HMDB0004684[U];HMDB0003876[U];HMDB0004680[U];HMDB0001139[U];HMDB0011137[U];HMDB0002190[U];HMDB0004238[U];HMDB0001337[U];HMDB0004236[U];HMDB0004234[U];HMDB0013633[U];HMDB0005998[U];HMDB0010217[U];HMDB0002752[U];HMDB0002232[U];HMDB0011136[U];HMDB0002886[U];HMDB0011134[U];HMDB0060095[U];HMDB0002710[U];HMDB0003252[U];HMDB0004264[U];HMDB0004694[U];HMDB0004673[U];HMDB0004679[U]	-	HMDB0004684[U];HMDB0004680[U];HMDB0001452[U];HMDB0011135[U];HMDB0001139[U];HMDB0001337[U];HMDB0002710[?];HMDB0004244[U];HMDB0001381[U];HMDB0013633[U];HMDB0005998[U];HMDB0004693[U];HMDB0002752[?];HMDB0010217[U];HMDB0000221[U];HMDB0011136[U];HMDB0003178[U];HMDB0004236[?];HMDB0002886[U];HMDB0003235[U];HMDB0003252[U];HMDB0004264[U];HMDB0004694[U];HMDB0004673[U];HMDB0000148[U];HMDB0004243[U];HMDB00050…	HMDB0010217[U];HMDB0004684[U];HMDB0002752[U];HMDB0011135[U];HMDB0001139[U];HMDB0011137[U];HMDB0002886[U];HMDB0060095[U];HMDB0002710[U];HMDB0003252[U];HMDB0001085[U];HMDB0004694[U];HMDB0004238[U];HMDB0001337[U];HMDB0004236[U];HMDB0004243[U];HMDB0004244[U];HMDB0004234[U];HMDB0005050[U];HMDB0013633[U];HMDB0004692[U];HMDB0004693[U];HMDB0004699[U]	HMDB0004684[U];HMDB0003876[U];HMDB0004680[U];HMDB0001452[U];HMDB0011135[U];HMDB0001139[U];HMDB0011137[U];HMDB0001509[U];HMDB0001085[U];HMDB0001335[U];HMDB0002190[U];HMDB0004238[U];HMDB0001337[U];HMDB0004236[U];HMDB0004244[U];HMDB0004234[U];HMDB0013633[U];HMDB0001381[U];HMDB0005998[U];HMDB0004693[U];HMDB0004699[U];HMDB0010217[U];HMDB0002752[U];HMDB0002232[U];HMDB0011136[U];HMDB0001220[U];HMDB00028…	HMDB0004684[U];HMDB0001452[U];HMDB0011135[U];HMDB0001139[U];HMDB0011137[U];HMDB0001509[U];HMDB0001085[U];HMDB0001335[U];HMDB0004238[U];HMDB0004236[U];HMDB0004244[U];HMDB0004234[U];HMDB0001381[U];HMDB0004693[U];HMDB0004699[U];HMDB0002752[U];HMDB0001220[U];HMDB0002886[U];HMDB0060095[U];HMDB0002710[U];HMDB0003252[U];HMDB0004694[U];HMDB0013995[U];HMDB0004243[U];HMDB0005050[U];HMDB0004692[U];HMDB00014…	HMDB0004684[U];HMDB0001452[U];HMDB0001509[U];HMDB0001139[U];HMDB0011137[U];HMDB0001335[U];HMDB0004238[U];HMDB0004236[U];HMDB0004234[U];HMDB0004242[U];HMDB0001381[U];HMDB0002311[U];HMDB0002343[U];HMDB0002752[U];HMDB0002265[U];HMDB0001220[U];HMDB0002886[U];HMDB0060095[U];HMDB0002710[U];HMDB0003235[U];HMDB0003252[U];HMDB0004694[U];HMDB0004241[U];HMDB0006059[U];HMDB0001403[U];HMDB0002314[U]	HMDB0004684[U];HMDB0003876[U];HMDB0004680[U];HMDB0001452[U];HMDB0011135[U];HMDB0001509[U];HMDB0001139[U];HMDB0011137[U];HMDB0005079[U];HMDB0001085[U];HMDB0001335[U];HMDB0002190[U];HMDB0004238[U];HMDB0001337[U];HMDB0004236[U];HMDB0004244[U];HMDB0004242[U];HMDB0004234[U];HMDB0013633[U];HMDB0001381[U];HMDB0005998[U];HMDB0004693[U];HMDB0004699[U];HMDB0010217[U];HMDB0002752[U];HMDB0002232[U];HMDB00111…
SMP0000098	Ketorolac Action Pathway	Drug Action	-	-	-	HMDB0002752[U];HMDB0001452[U];HMDB0001220[U];HMDB0001509[U];HMDB0002886[U];HMDB0060095[U];HMDB0002710[U];HMDB0003235[U];HMDB0003252[U];HMDB0001335[U];HMDB0004238[U];HMDB0004236[U];HMDB0004234[U];HMDB0004241[U];HMDB0004242[U];HMDB0006059[U];HMDB0001381[U];HMDB0001403[U]	HMDB0004684[U];HMDB0003876[U];HMDB0004680[U];HMDB0001452[U];HMDB0011135[U];HMDB0001139[U];HMDB0011137[U];HMDB0001509[U];HMDB0001085[U];HMDB0001335[U];HMDB0002190[U];HMDB0004238[U];HMDB0004236[U];HMDB0004244[U];HMDB0004234[U];HMDB0001381[U];HMDB0005998[U];HMDB0004693[U];HMDB0004699[U];HMDB0002752[U];HMDB0002232[U];HMDB0011136[U];HMDB0001220[U];HMDB0002886[U];HMDB0011134[U];HMDB0060095[U];HMDB00027…	HMDB0004684[U];HMDB0003876[U];HMDB0004680[U];HMDB0001452[U];HMDB0011135[U];HMDB0001509[U];HMDB0001139[U];HMDB0011137[U];HMDB0005079[U];HMDB0001085[U];HMDB0001335[U];HMDB0002190[U];HMDB0004238[U];HMDB0001337[U];HMDB0004236[U];HMDB0004244[U];HMDB0004234[U];HMDB0004242[U];HMDB0013633[U];HMDB0001381[U];HMDB0005998[U];HMDB0004693[U];HMDB0004699[U];HMDB0010217[U];HMDB0002752[U];HMDB0002232[U];HMDB00111…	HMDB0004684[U];HMDB0003876[U];HMDB0004680[U];HMDB0010379[U];HMDB0011135[U];HMDB0001139[U];HMDB0011137[U];HMDB0007883[U];HMDB0001085[U];HMDB0002190[U];HMDB0004238[U];HMDB0001337[U];HMDB0004236[U];HMDB0004244[U];HMDB0004234[U];HMDB0013633[U];HMDB0005998[U];HMDB0004693[U];HMDB0004699[U];HMDB0010217[U];HMDB0002752[U];HMDB0002232[U];HMDB0011136[U];HMDB0011134[U];HMDB0060095[U];HMDB0002710[U];HMDB00042…	-	-	HMDB0003876[U];HMDB0004680[U];HMDB0001452[U];HMDB0011135[U];HMDB0001509[U];HMDB0001085[U];HMDB0001335[U];HMDB0002190[U];HMDB0004238[U];HMDB0001337[U];HMDB0004236[U];HMDB0004244[U];HMDB0004234[U];HMDB0004242[U];HMDB0013633[U];HMDB0001381[U];HMDB0005998[U];HMDB0004693[U];HMDB0004699[U];HMDB0010217[U];HMDB0002752[U];HMDB0002232[U];HMDB0011136[U];HMDB0001220[U];HMDB0002886[U];HMDB0011134[U];HMDB00600…	HMDB0004684[U];HMDB0003876[U];HMDB0004680[U];HMDB0001452[U];HMDB0011135[U];HMDB0001509[U];HMDB0001139[U];HMDB0011137[U];HMDB0005079[U];HMDB0001085[U];HMDB0001335[U];HMDB0002190[U];HMDB0004238[U];HMDB0001337[U];HMDB0004236[U];HMDB0004244[U];HMDB0004234[U];HMDB0004242[U];HMDB0013633[U];HMDB0001381[U];HMDB0005998[U];HMDB0004693[U];HMDB0004699[U];HMDB0010217[U];HMDB0002752[U];HMDB0002232[U];HMDB00111…	-	HMDB0004684[U];HMDB0002752[U];HMDB0001452[U];HMDB0001220[U];HMDB0001509[U];HMDB0001139[U];HMDB0011137[U];HMDB0002886[U];HMDB0060095[U];HMDB0003235[U];HMDB0002710[U];HMDB0003252[U];HMDB0001335[U];HMDB0004694[U];HMDB0004238[U];HMDB0004236[U];HMDB0004241[U];HMDB0004242[U];HMDB0004234[U];HMDB0006059[U];HMDB0001381[U];HMDB0001403[U]	-	HMDB0004684[U];HMDB0003876[U];HMDB0004680[U];HMDB0001452[U];HMDB0011135[U];HMDB0001509[U];HMDB0001139[U];HMDB0011137[U];HMDB0001085[U];HMDB0001335[U];HMDB0002190[U];HMDB0004238[U];HMDB0001337[U];HMDB0004236[U];HMDB0004244[U];HMDB0004234[U];HMDB0004242[U];HMDB0013633[U];HMDB0001381[U];HMDB0005998[U];HMDB0004693[U];HMDB0004699[U];HMDB0010217[U];HMDB0002752[U];HMDB0002232[U];HMDB0011136[U];HMDB00012…	HMDB0004684[U];HMDB0003876[U];HMDB0004680[U];HMDB0001139[U];HMDB0011137[U];HMDB0002190[U];HMDB0004238[U];HMDB0001337[U];HMDB0004236[U];HMDB0004234[U];HMDB0013633[U];HMDB0005998[U];HMDB0010217[U];HMDB0002752[U];HMDB0002232[U];HMDB0011136[U];HMDB0002886[U];HMDB0011134[U];HMDB0060095[U];HMDB0002710[U];HMDB0003252[U];HMDB0004264[U];HMDB0004694[U];HMDB0004673[U];HMDB0004679[U]	-	HMDB0004684[U];HMDB0004680[U];HMDB0001452[U];HMDB0011135[U];HMDB0001139[U];HMDB0001337[U];HMDB0002710[?];HMDB0004244[U];HMDB0001381[U];HMDB0013633[U];HMDB0005998[U];HMDB0004693[U];HMDB0002752[?];HMDB0010217[U];HMDB0000221[U];HMDB0011136[U];HMDB0003178[U];HMDB0004236[?];HMDB0002886[U];HMDB0003235[U];HMDB0003252[U];HMDB0004264[U];HMDB0004694[U];HMDB0004673[U];HMDB0000148[U];HMDB0004243[U];HMDB00050…	HMDB0010217[U];HMDB0004684[U];HMDB0002752[U];HMDB0011135[U];HMDB0001139[U];HMDB0011137[U];HMDB0002886[U];HMDB0060095[U];HMDB0002710[U];HMDB0003252[U];HMDB0001085[U];HMDB0004694[U];HMDB0004238[U];HMDB0001337[U];HMDB0004236[U];HMDB0004243[U];HMDB0004244[U];HMDB0004234[U];HMDB0005050[U];HMDB0013633[U];HMDB0004692[U];HMDB0004693[U];HMDB0004699[U]	HMDB0004684[U];HMDB0003876[U];HMDB0004680[U];HMDB0001452[U];HMDB0011135[U];HMDB0001139[U];HMDB0011137[U];HMDB0001509[U];HMDB0001085[U];HMDB0001335[U];HMDB0002190[U];HMDB0004238[U];HMDB0001337[U];HMDB0004236[U];HMDB0004244[U];HMDB0004234[U];HMDB0013633[U];HMDB0001381[U];HMDB0005998[U];HMDB0004693[U];HMDB0004699[U];HMDB0010217[U];HMDB0002752[U];HMDB0002232[U];HMDB0011136[U];HMDB0001220[U];HMDB00028…	HMDB0004684[U];HMDB0001452[U];HMDB0011135[U];HMDB0001139[U];HMDB0011137[U];HMDB0001509[U];HMDB0001085[U];HMDB0001335[U];HMDB0004238[U];HMDB0004236[U];HMDB0004244[U];HMDB0004234[U];HMDB0001381[U];HMDB0004693[U];HMDB0004699[U];HMDB0002752[U];HMDB0001220[U];HMDB0002886[U];HMDB0060095[U];HMDB0002710[U];HMDB0003252[U];HMDB0004694[U];HMDB0004243[U];HMDB0005050[U];HMDB0004692[U];HMDB0001403[U]	HMDB0004684[U];HMDB0001452[U];HMDB0001509[U];HMDB0001139[U];HMDB0011137[U];HMDB0001335[U];HMDB0004238[U];HMDB0004236[U];HMDB0004234[U];HMDB0004242[U];HMDB0001381[U];HMDB0002311[U];HMDB0002343[U];HMDB0002752[U];HMDB0002265[U];HMDB0001220[U];HMDB0002886[U];HMDB0060095[U];HMDB0002710[U];HMDB0003235[U];HMDB0003252[U];HMDB0004694[U];HMDB0004241[U];HMDB0006059[U];HMDB0001403[U];HMDB0002314[U]	HMDB0004684[U];HMDB0003876[U];HMDB0004680[U];HMDB0001452[U];HMDB0011135[U];HMDB0001509[U];HMDB0001139[U];HMDB0011137[U];HMDB0005079[U];HMDB0001085[U];HMDB0001335[U];HMDB0002190[U];HMDB0004238[U];HMDB0001337[U];HMDB0004236[U];HMDB0004244[U];HMDB0004242[U];HMDB0004234[U];HMDB0013633[U];HMDB0001381[U];HMDB0005998[U];HMDB0004693[U];HMDB0004699[U];HMDB0010217[U];HMDB0002752[U];HMDB0002232[U];HMDB00111…
SMP0000101	Suprofen Action Pathway	Drug Action	-	-	-	HMDB0002752[U];HMDB0001452[U];HMDB0001220[U];HMDB0001509[U];HMDB0002886[U];HMDB0060095[U];HMDB0002710[U];HMDB0003235[U];HMDB0003252[U];HMDB0001335[U];HMDB0004238[U];HMDB0004236[U];HMDB0004234[U];HMDB0004241[U];HMDB0004242[U];HMDB0006059[U];HMDB0001381[U];HMDB0001403[U]	HMDB0004684[U];HMDB0003876[U];HMDB0004680[U];HMDB0001452[U];HMDB0011135[U];HMDB0001139[U];HMDB0011137[U];HMDB0001509[U];HMDB0001085[U];HMDB0001335[U];HMDB0002190[U];HMDB0004238[U];HMDB0004236[U];HMDB0004244[U];HMDB0004234[U];HMDB0001381[U];HMDB0005998[U];HMDB0004693[U];HMDB0004699[U];HMDB0002752[U];HMDB0002232[U];HMDB0011136[U];HMDB0001220[U];HMDB0002886[U];HMDB0011134[U];HMDB0060095[U];HMDB00027…	HMDB0004684[U];HMDB0003876[U];HMDB0004680[U];HMDB0001452[U];HMDB0011135[U];HMDB0001509[U];HMDB0001139[U];HMDB0011137[U];HMDB0005079[U];HMDB0001085[U];HMDB0001335[U];HMDB0002190[U];HMDB0004238[U];HMDB0001337[U];HMDB0004236[U];HMDB0004244[U];HMDB0004234[U];HMDB0004242[U];HMDB0013633[U];HMDB0001381[U];HMDB0005998[U];HMDB0004693[U];HMDB0004699[U];HMDB0010217[U];HMDB0002752[U];HMDB0002232[U];HMDB00111…	HMDB0004684[U];HMDB0003876[U];HMDB0004680[U];HMDB0010379[U];HMDB0011135[U];HMDB0001139[U];HMDB0011137[U];HMDB0007883[U];HMDB0001085[U];HMDB0002190[U];HMDB0004238[U];HMDB0001337[U];HMDB0004236[U];HMDB0004244[U];HMDB0004234[U];HMDB0013633[U];HMDB0005998[U];HMDB0004693[U];HMDB0004699[U];HMDB0010217[U];HMDB0002752[U];HMDB0002232[U];HMDB0011136[U];HMDB0011134[U];HMDB0060095[U];HMDB0002710[U];HMDB00042…	-	-	HMDB0003876[U];HMDB0004680[U];HMDB0001452[U];HMDB0011135[U];HMDB0001509[U];HMDB0001085[U];HMDB0001335[U];HMDB0002190[U];HMDB0004238[U];HMDB0001337[U];HMDB0004236[U];HMDB0004244[U];HMDB0004234[U];HMDB0004242[U];HMDB0013633[U];HMDB0001381[U];HMDB0005998[U];HMDB0004693[U];HMDB0004699[U];HMDB0010217[U];HMDB0002752[U];HMDB0002232[U];HMDB0011136[U];HMDB0001220[U];HMDB0002886[U];HMDB0011134[U];HMDB00600…	HMDB0004684[U];HMDB0003876[U];HMDB0004680[U];HMDB0001452[U];HMDB0011135[U];HMDB0001509[U];HMDB0001139[U];HMDB0011137[U];HMDB0005079[U];HMDB0001085[U];HMDB0001335[U];HMDB0002190[U];HMDB0004238[U];HMDB0001337[U];HMDB0004236[U];HMDB0004244[U];HMDB0004234[U];HMDB0004242[U];HMDB0013633[U];HMDB0001381[U];HMDB0005998[U];HMDB0004693[U];HMDB0004699[U];HMDB0010217[U];HMDB0002752[U];HMDB0002232[U];HMDB00111…	-	HMDB0004684[U];HMDB0002752[U];HMDB0001452[U];HMDB0001220[U];HMDB0001509[U];HMDB0001139[U];HMDB0011137[U];HMDB0002886[U];HMDB0060095[U];HMDB0003235[U];HMDB0002710[U];HMDB0003252[U];HMDB0001335[U];HMDB0004694[U];HMDB0004238[U];HMDB0004236[U];HMDB0004241[U];HMDB0004242[U];HMDB0004234[U];HMDB0006059[U];HMDB0001381[U];HMDB0001403[U]	-	HMDB0004684[U];HMDB0003876[U];HMDB0004680[U];HMDB0001452[U];HMDB0011135[U];HMDB0001509[U];HMDB0001139[U];HMDB0011137[U];HMDB0001085[U];HMDB0001335[U];HMDB0002190[U];HMDB0004238[U];HMDB0001337[U];HMDB0004236[U];HMDB0004244[U];HMDB0004234[U];HMDB0004242[U];HMDB0013633[U];HMDB0001381[U];HMDB0005998[U];HMDB0004693[U];HMDB0004699[U];HMDB0010217[U];HMDB0002752[U];HMDB0002232[U];HMDB0011136[U];HMDB00012…	HMDB0004684[U];HMDB0003876[U];HMDB0004680[U];HMDB0001139[U];HMDB0011137[U];HMDB0002190[U];HMDB0004238[U];HMDB0001337[U];HMDB0004236[U];HMDB0004234[U];HMDB0013633[U];HMDB0005998[U];HMDB0010217[U];HMDB0002752[U];HMDB0002232[U];HMDB0011136[U];HMDB0002886[U];HMDB0011134[U];HMDB0060095[U];HMDB0002710[U];HMDB0003252[U];HMDB0004264[U];HMDB0004694[U];HMDB0004673[U];HMDB0004679[U]	-	HMDB0004684[U];HMDB0004680[U];HMDB0001452[U];HMDB0011135[U];HMDB0001139[U];HMDB0001337[U];HMDB0002710[?];HMDB0004244[U];HMDB0001381[U];HMDB0013633[U];HMDB0005998[U];HMDB0004693[U];HMDB0002752[?];HMDB0010217[U];HMDB0000221[U];HMDB0011136[U];HMDB0003178[U];HMDB0004236[?];HMDB0002886[U];HMDB0003235[U];HMDB0003252[U];HMDB0004264[U];HMDB0004694[U];HMDB0004673[U];HMDB0000148[U];HMDB0004243[U];HMDB00050…	HMDB0010217[U];HMDB0004684[U];HMDB0002752[U];HMDB0011135[U];HMDB0001139[U];HMDB0011137[U];HMDB0002886[U];HMDB0060095[U];HMDB0002710[U];HMDB0003252[U];HMDB0001085[U];HMDB0004694[U];HMDB0004238[U];HMDB0001337[U];HMDB0004236[U];HMDB0004243[U];HMDB0004244[U];HMDB0004234[U];HMDB0005050[U];HMDB0013633[U];HMDB0004692[U];HMDB0004693[U];HMDB0004699[U]	HMDB0004684[U];HMDB0003876[U];HMDB0004680[U];HMDB0001452[U];HMDB0011135[U];HMDB0001139[U];HMDB0011137[U];HMDB0001509[U];HMDB0001085[U];HMDB0001335[U];HMDB0002190[U];HMDB0004238[U];HMDB0001337[U];HMDB0004236[U];HMDB0004244[U];HMDB0004234[U];HMDB0013633[U];HMDB0001381[U];HMDB0005998[U];HMDB0004693[U];HMDB0004699[U];HMDB0010217[U];HMDB0002752[U];HMDB0002232[U];HMDB0011136[U];HMDB0001220[U];HMDB00028…	HMDB0004684[U];HMDB0001452[U];HMDB0011135[U];HMDB0001139[U];HMDB0011137[U];HMDB0001509[U];HMDB0001085[U];HMDB0001335[U];HMDB0004238[U];HMDB0004236[U];HMDB0004244[U];HMDB0004234[U];HMDB0001381[U];HMDB0004693[U];HMDB0004699[U];HMDB0002752[U];HMDB0001220[U];HMDB0002886[U];HMDB0060095[U];HMDB0002710[U];HMDB0003252[U];HMDB0004694[U];HMDB0004243[U];HMDB0005050[U];HMDB0004692[U];HMDB0001403[U]	HMDB0004684[U];HMDB0001452[U];HMDB0001509[U];HMDB0001139[U];HMDB0011137[U];HMDB0001335[U];HMDB0004238[U];HMDB0004236[U];HMDB0004234[U];HMDB0004242[U];HMDB0001381[U];HMDB0002311[U];HMDB0002343[U];HMDB0002752[U];HMDB0002265[U];HMDB0001220[U];HMDB0002886[U];HMDB0060095[U];HMDB0002710[U];HMDB0003235[U];HMDB0003252[U];HMDB0004694[U];HMDB0004241[U];HMDB0006059[U];HMDB0001403[U];HMDB0002314[U]	HMDB0004684[U];HMDB0003876[U];HMDB0004680[U];HMDB0001452[U];HMDB0011135[U];HMDB0001509[U];HMDB0001139[U];HMDB0011137[U];HMDB0005079[U];HMDB0001085[U];HMDB0001335[U];HMDB0002190[U];HMDB0004238[U];HMDB0001337[U];HMDB0004236[U];HMDB0004244[U];HMDB0004242[U];HMDB0004234[U];HMDB0013633[U];HMDB0001381[U];HMDB0005998[U];HMDB0004693[U];HMDB0004699[U];HMDB0010217[U];HMDB0002752[U];HMDB0002232[U];HMDB00111…
SMP0000102	Bromfenac Action Pathway	Drug Action	-	-	-	HMDB0002752[U];HMDB0001452[U];HMDB0001220[U];HMDB0001509[U];HMDB0002886[U];HMDB0060095[U];HMDB0002710[U];HMDB0003235[U];HMDB0003252[U];HMDB0001335[U];HMDB0004238[U];HMDB0004236[U];HMDB0004234[U];HMDB0004241[U];HMDB0004242[U];HMDB0006059[U];HMDB0001381[U];HMDB0001403[U]	HMDB0004684[U];HMDB0003876[U];HMDB0004680[U];HMDB0001452[U];HMDB0011135[U];HMDB0001139[U];HMDB0011137[U];HMDB0001509[U];HMDB0001085[U];HMDB0001335[U];HMDB0002190[U];HMDB0004238[U];HMDB0004236[U];HMDB0004244[U];HMDB0004234[U];HMDB0001381[U];HMDB0005998[U];HMDB0004693[U];HMDB0004699[U];HMDB0002752[U];HMDB0002232[U];HMDB0011136[U];HMDB0001220[U];HMDB0002886[U];HMDB0011134[U];HMDB0060095[U];HMDB00027…	HMDB0004684[U];HMDB0003876[U];HMDB0004680[U];HMDB0001452[U];HMDB0011135[U];HMDB0001509[U];HMDB0001139[U];HMDB0011137[U];HMDB0005079[U];HMDB0001085[U];HMDB0001335[U];HMDB0002190[U];HMDB0004238[U];HMDB0001337[U];HMDB0004236[U];HMDB0004244[U];HMDB0004234[U];HMDB0004242[U];HMDB0013633[U];HMDB0001381[U];HMDB0005998[U];HMDB0004693[U];HMDB0004699[U];HMDB0010217[U];HMDB0002752[U];HMDB0002232[U];HMDB00111…	HMDB0004684[U];HMDB0003876[U];HMDB0004680[U];HMDB0010379[U];HMDB0011135[U];HMDB0001139[U];HMDB0011137[U];HMDB0007883[U];HMDB0001085[U];HMDB0002190[U];HMDB0004238[U];HMDB0001337[U];HMDB0004236[U];HMDB0004244[U];HMDB0004234[U];HMDB0013633[U];HMDB0005998[U];HMDB0004693[U];HMDB0004699[U];HMDB0010217[U];HMDB0002752[U];HMDB0002232[U];HMDB0011136[U];HMDB0011134[U];HMDB0060095[U];HMDB0002710[U];HMDB00042…	-	-	HMDB0003876[U];HMDB0004680[U];HMDB0001452[U];HMDB0011135[U];HMDB0001509[U];HMDB0001085[U];HMDB0001335[U];HMDB0002190[U];HMDB0004238[U];HMDB0001337[U];HMDB0004236[U];HMDB0004244[U];HMDB0004234[U];HMDB0004242[U];HMDB0013633[U];HMDB0001381[U];HMDB0005998[U];HMDB0004693[U];HMDB0004699[U];HMDB0010217[U];HMDB0002752[U];HMDB0002232[U];HMDB0011136[U];HMDB0001220[U];HMDB0002886[U];HMDB0011134[U];HMDB00600…	HMDB0004684[U];HMDB0003876[U];HMDB0004680[U];HMDB0001452[U];HMDB0011135[U];HMDB0001509[U];HMDB0001139[U];HMDB0011137[U];HMDB0005079[U];HMDB0001085[U];HMDB0001335[U];HMDB0002190[U];HMDB0004238[U];HMDB0001337[U];HMDB0004236[U];HMDB0004244[U];HMDB0004234[U];HMDB0004242[U];HMDB0013633[U];HMDB0001381[U];HMDB0005998[U];HMDB0004693[U];HMDB0004699[U];HMDB0010217[U];HMDB0002752[U];HMDB0002232[U];HMDB00111…	-	HMDB0004684[U];HMDB0002752[U];HMDB0001452[U];HMDB0001220[U];HMDB0001509[U];HMDB0001139[U];HMDB0011137[U];HMDB0002886[U];HMDB0060095[U];HMDB0003235[U];HMDB0002710[U];HMDB0003252[U];HMDB0001335[U];HMDB0004694[U];HMDB0004238[U];HMDB0004236[U];HMDB0004241[U];HMDB0004242[U];HMDB0004234[U];HMDB0006059[U];HMDB0001381[U];HMDB0001403[U]	-	HMDB0004684[U];HMDB0003876[U];HMDB0004680[U];HMDB0001452[U];HMDB0011135[U];HMDB0001509[U];HMDB0001139[U];HMDB0011137[U];HMDB0001085[U];HMDB0001335[U];HMDB0002190[U];HMDB0004238[U];HMDB0001337[U];HMDB0004236[U];HMDB0004244[U];HMDB0004234[U];HMDB0004242[U];HMDB0013633[U];HMDB0001381[U];HMDB0005998[U];HMDB0004693[U];HMDB0004699[U];HMDB0010217[U];HMDB0002752[U];HMDB0002232[U];HMDB0011136[U];HMDB00012…	HMDB0004684[U];HMDB0003876[U];HMDB0004680[U];HMDB0001139[U];HMDB0011137[U];HMDB0002190[U];HMDB0004238[U];HMDB0001337[U];HMDB0004236[U];HMDB0004234[U];HMDB0013633[U];HMDB0005998[U];HMDB0010217[U];HMDB0002752[U];HMDB0002232[U];HMDB0011136[U];HMDB0002886[U];HMDB0011134[U];HMDB0060095[U];HMDB0002710[U];HMDB0003252[U];HMDB0004264[U];HMDB0004694[U];HMDB0004673[U];HMDB0004679[U]	-	HMDB0004684[U];HMDB0004680[U];HMDB0001452[U];HMDB0011135[U];HMDB0001139[U];HMDB0001337[U];HMDB0002710[?];HMDB0004244[U];HMDB0001381[U];HMDB0013633[U];HMDB0005998[U];HMDB0004693[U];HMDB0002752[?];HMDB0010217[U];HMDB0000221[U];HMDB0011136[U];HMDB0003178[U];HMDB0004236[?];HMDB0002886[U];HMDB0003235[U];HMDB0003252[U];HMDB0004264[U];HMDB0004694[U];HMDB0004673[U];HMDB0000148[U];HMDB0004243[U];HMDB00050…	HMDB0010217[U];HMDB0004684[U];HMDB0002752[U];HMDB0011135[U];HMDB0001139[U];HMDB0011137[U];HMDB0002886[U];HMDB0060095[U];HMDB0002710[U];HMDB0003252[U];HMDB0001085[U];HMDB0004694[U];HMDB0004238[U];HMDB0001337[U];HMDB0004236[U];HMDB0004243[U];HMDB0004244[U];HMDB0004234[U];HMDB0005050[U];HMDB0013633[U];HMDB0004692[U];HMDB0004693[U];HMDB0004699[U]	HMDB0004684[U];HMDB0003876[U];HMDB0004680[U];HMDB0001452[U];HMDB0011135[U];HMDB0001139[U];HMDB0011137[U];HMDB0001509[U];HMDB0001085[U];HMDB0001335[U];HMDB0002190[U];HMDB0004238[U];HMDB0001337[U];HMDB0004236[U];HMDB0004244[U];HMDB0004234[U];HMDB0013633[U];HMDB0001381[U];HMDB0005998[U];HMDB0004693[U];HMDB0004699[U];HMDB0010217[U];HMDB0002752[U];HMDB0002232[U];HMDB0011136[U];HMDB0001220[U];HMDB00028…	HMDB0004684[U];HMDB0001452[U];HMDB0011135[U];HMDB0001139[U];HMDB0011137[U];HMDB0001509[U];HMDB0001085[U];HMDB0001335[U];HMDB0004238[U];HMDB0004236[U];HMDB0004244[U];HMDB0004234[U];HMDB0001381[U];HMDB0004693[U];HMDB0004699[U];HMDB0002752[U];HMDB0001220[U];HMDB0002886[U];HMDB0060095[U];HMDB0002710[U];HMDB0003252[U];HMDB0004694[U];HMDB0004243[U];HMDB0005050[U];HMDB0004692[U];HMDB0001403[U]	HMDB0004684[U];HMDB0001452[U];HMDB0001509[U];HMDB0001139[U];HMDB0011137[U];HMDB0001335[U];HMDB0004238[U];HMDB0004236[U];HMDB0004234[U];HMDB0004242[U];HMDB0001381[U];HMDB0002311[U];HMDB0002343[U];HMDB0002752[U];HMDB0002265[U];HMDB0001220[U];HMDB0002886[U];HMDB0060095[U];HMDB0002710[U];HMDB0003235[U];HMDB0003252[U];HMDB0004694[U];HMDB0004241[U];HMDB0006059[U];HMDB0001403[U];HMDB0002314[U]	HMDB0004684[U];HMDB0003876[U];HMDB0004680[U];HMDB0001452[U];HMDB0011135[U];HMDB0001509[U];HMDB0001139[U];HMDB0011137[U];HMDB0005079[U];HMDB0001085[U];HMDB0001335[U];HMDB0002190[U];HMDB0004238[U];HMDB0001337[U];HMDB0004236[U];HMDB0004244[U];HMDB0004242[U];HMDB0004234[U];HMDB0013633[U];HMDB0001381[U];HMDB0005998[U];HMDB0004693[U];HMDB0004699[U];HMDB0010217[U];HMDB0002752[U];HMDB0002232[U];HMDB00111…
SMP0000104	Indomethacin Action Pathway	Drug Action	-	-	-	HMDB0002752[U];HMDB0001452[U];HMDB0001220[U];HMDB0001509[U];HMDB0002886[U];HMDB0060095[U];HMDB0002710[U];HMDB0003235[U];HMDB0003252[U];HMDB0001335[U];HMDB0004238[U];HMDB0004236[U];HMDB0004234[U];HMDB0004241[U];HMDB0004242[U];HMDB0006059[U];HMDB0001381[U];HMDB0001403[U]	HMDB0004684[U];HMDB0003876[U];HMDB0004680[U];HMDB0001452[U];HMDB0011135[U];HMDB0001139[U];HMDB0011137[U];HMDB0001509[U];HMDB0001085[U];HMDB0001335[U];HMDB0002190[U];HMDB0004238[U];HMDB0004236[U];HMDB0004244[U];HMDB0004234[U];HMDB0001381[U];HMDB0005998[U];HMDB0004693[U];HMDB0004699[U];HMDB0002752[U];HMDB0002232[U];HMDB0011136[U];HMDB0001220[U];HMDB0002886[U];HMDB0011134[U];HMDB0060095[U];HMDB00027…	HMDB0004684[U];HMDB0003876[U];HMDB0004680[U];HMDB0001452[U];HMDB0011135[U];HMDB0001509[U];HMDB0001139[U];HMDB0011137[U];HMDB0005079[U];HMDB0001085[U];HMDB0001335[U];HMDB0002190[U];HMDB0004238[U];HMDB0001337[U];HMDB0004236[U];HMDB0004244[U];HMDB0004234[U];HMDB0004242[U];HMDB0013633[U];HMDB0001381[U];HMDB0005998[U];HMDB0004693[U];HMDB0004699[U];HMDB0010217[U];HMDB0002752[U];HMDB0002232[U];HMDB00111…	HMDB0004684[U];HMDB0003876[U];HMDB0004680[U];HMDB0010379[U];HMDB0011135[U];HMDB0001139[U];HMDB0011137[U];HMDB0007883[U];HMDB0001085[U];HMDB0002190[U];HMDB0004238[U];HMDB0001337[U];HMDB0004236[U];HMDB0004244[U];HMDB0004234[U];HMDB0013633[U];HMDB0005998[U];HMDB0004693[U];HMDB0004699[U];HMDB0010217[U];HMDB0002752[U];HMDB0002232[U];HMDB0011136[U];HMDB0011134[U];HMDB0060095[U];HMDB0002710[U];HMDB00042…	-	-	HMDB0003876[U];HMDB0004680[U];HMDB0001452[U];HMDB0011135[U];HMDB0001509[U];HMDB0001085[U];HMDB0001335[U];HMDB0002190[U];HMDB0004238[U];HMDB0001337[U];HMDB0004236[U];HMDB0004244[U];HMDB0004234[U];HMDB0004242[U];HMDB0013633[U];HMDB0001381[U];HMDB0005998[U];HMDB0004693[U];HMDB0004699[U];HMDB0010217[U];HMDB0002752[U];HMDB0002232[U];HMDB0011136[U];HMDB0001220[U];HMDB0002886[U];HMDB0011134[U];HMDB00600…	HMDB0004684[U];HMDB0003876[U];HMDB0004680[U];HMDB0001452[U];HMDB0011135[U];HMDB0001509[U];HMDB0001139[U];HMDB0011137[U];HMDB0005079[U];HMDB0001085[U];HMDB0001335[U];HMDB0002190[U];HMDB0004238[U];HMDB0001337[U];HMDB0004236[U];HMDB0004244[U];HMDB0004234[U];HMDB0004242[U];HMDB0013633[U];HMDB0001381[U];HMDB0005998[U];HMDB0004693[U];HMDB0004699[U];HMDB0010217[U];HMDB0002752[U];HMDB0002232[U];HMDB00111…	-	HMDB0004684[U];HMDB0002752[U];HMDB0001452[U];HMDB0001220[U];HMDB0001509[U];HMDB0001139[U];HMDB0011137[U];HMDB0002886[U];HMDB0060095[U];HMDB0003235[U];HMDB0002710[U];HMDB0003252[U];HMDB0001335[U];HMDB0004694[U];HMDB0004238[U];HMDB0004236[U];HMDB0004241[U];HMDB0004242[U];HMDB0004234[U];HMDB0006059[U];HMDB0001381[U];HMDB0001403[U]	-	HMDB0004684[U];HMDB0003876[U];HMDB0004680[U];HMDB0001452[U];HMDB0011135[U];HMDB0001509[U];HMDB0001139[U];HMDB0011137[U];HMDB0001085[U];HMDB0001335[U];HMDB0002190[U];HMDB0004238[U];HMDB0001337[U];HMDB0004236[U];HMDB0004244[U];HMDB0004234[U];HMDB0004242[U];HMDB0013633[U];HMDB0001381[U];HMDB0005998[U];HMDB0004693[U];HMDB0004699[U];HMDB0010217[U];HMDB0002752[U];HMDB0002232[U];HMDB0011136[U];HMDB00012…	HMDB0004684[U];HMDB0003876[U];HMDB0004680[U];HMDB0001139[U];HMDB0011137[U];HMDB0002190[U];HMDB0004238[U];HMDB0001337[U];HMDB0004236[U];HMDB0004234[U];HMDB0013633[U];HMDB0005998[U];HMDB0010217[U];HMDB0002752[U];HMDB0002232[U];HMDB0011136[U];HMDB0002886[U];HMDB0011134[U];HMDB0060095[U];HMDB0002710[U];HMDB0003252[U];HMDB0004264[U];HMDB0004694[U];HMDB0004673[U];HMDB0004679[U]	-	HMDB0004684[U];HMDB0004680[U];HMDB0001452[U];HMDB0011135[U];HMDB0001139[U];HMDB0001337[U];HMDB0002710[?];HMDB0004244[U];HMDB0001381[U];HMDB0013633[U];HMDB0005998[U];HMDB0004693[U];HMDB0002752[?];HMDB0010217[U];HMDB0000221[U];HMDB0011136[U];HMDB0003178[U];HMDB0004236[?];HMDB0002886[U];HMDB0003235[U];HMDB0003252[U];HMDB0004264[U];HMDB0004694[U];HMDB0004673[U];HMDB0000148[U];HMDB0004243[U];HMDB00050…	HMDB0010217[U];HMDB0004684[U];HMDB0002752[U];HMDB0011135[U];HMDB0001139[U];HMDB0011137[U];HMDB0002886[U];HMDB0060095[U];HMDB0002710[U];HMDB0003252[U];HMDB0001085[U];HMDB0004694[U];HMDB0004238[U];HMDB0001337[U];HMDB0004236[U];HMDB0004243[U];HMDB0004244[U];HMDB0004234[U];HMDB0005050[U];HMDB0013633[U];HMDB0004692[U];HMDB0004693[U];HMDB0004699[U]	HMDB0004684[U];HMDB0003876[U];HMDB0004680[U];HMDB0001452[U];HMDB0011135[U];HMDB0001139[U];HMDB0011137[U];HMDB0001509[U];HMDB0001085[U];HMDB0001335[U];HMDB0002190[U];HMDB0004238[U];HMDB0001337[U];HMDB0004236[U];HMDB0004244[U];HMDB0004234[U];HMDB0013633[U];HMDB0001381[U];HMDB0005998[U];HMDB0004693[U];HMDB0004699[U];HMDB0010217[U];HMDB0002752[U];HMDB0002232[U];HMDB0011136[U];HMDB0001220[U];HMDB00028…	HMDB0004684[U];HMDB0001452[U];HMDB0011135[U];HMDB0001139[U];HMDB0011137[U];HMDB0001509[U];HMDB0001085[U];HMDB0001335[U];HMDB0004238[U];HMDB0004236[U];HMDB0004244[U];HMDB0004234[U];HMDB0001381[U];HMDB0004693[U];HMDB0004699[U];HMDB0002752[U];HMDB0001220[U];HMDB0002886[U];HMDB0060095[U];HMDB0002710[U];HMDB0003252[U];HMDB0004694[U];HMDB0004243[U];HMDB0005050[U];HMDB0004692[U];HMDB0001403[U]	HMDB0004684[U];HMDB0001452[U];HMDB0001509[U];HMDB0001139[U];HMDB0011137[U];HMDB0001335[U];HMDB0004238[U];HMDB0004236[U];HMDB0004234[U];HMDB0004242[U];HMDB0001381[U];HMDB0002311[U];HMDB0002343[U];HMDB0002752[U];HMDB0002265[U];HMDB0001220[U];HMDB0002886[U];HMDB0060095[U];HMDB0002710[U];HMDB0003235[U];HMDB0003252[U];HMDB0004694[U];HMDB0004241[U];HMDB0006059[U];HMDB0001403[U];HMDB0002314[U]	HMDB0004684[U];HMDB0003876[U];HMDB0004680[U];HMDB0001452[U];HMDB0011135[U];HMDB0001509[U];HMDB0001139[U];HMDB0011137[U];HMDB0005079[U];HMDB0001085[U];HMDB0001335[U];HMDB0002190[U];HMDB0004238[U];HMDB0001337[U];HMDB0004236[U];HMDB0004244[U];HMDB0004242[U];HMDB0004234[U];HMDB0013633[U];HMDB0001381[U];HMDB0005998[U];HMDB0004693[U];HMDB0004699[U];HMDB0010217[U];HMDB0002752[U];HMDB0002232[U];HMDB00111…
SMP0000106	Meloxicam Action Pathway	Drug Action	-	-	-	HMDB0002752[U];HMDB0001452[U];HMDB0001220[U];HMDB0001509[U];HMDB0002886[U];HMDB0060095[U];HMDB0002710[U];HMDB0003235[U];HMDB0003252[U];HMDB0001335[U];HMDB0004238[U];HMDB0004236[U];HMDB0004234[U];HMDB0004241[U];HMDB0004242[U];HMDB0006059[U];HMDB0001381[U];HMDB0001403[U]	HMDB0004684[U];HMDB0003876[U];HMDB0004680[U];HMDB0001452[U];HMDB0011135[U];HMDB0001139[U];HMDB0011137[U];HMDB0001509[U];HMDB0001085[U];HMDB0001335[U];HMDB0002190[U];HMDB0004238[U];HMDB0004236[U];HMDB0004244[U];HMDB0004234[U];HMDB0001381[U];HMDB0005998[U];HMDB0004693[U];HMDB0004699[U];HMDB0002752[U];HMDB0002232[U];HMDB0011136[U];HMDB0001220[U];HMDB0002886[U];HMDB0011134[U];HMDB0060095[U];HMDB00027…	HMDB0004684[U];HMDB0003876[U];HMDB0004680[U];HMDB0001452[U];HMDB0011135[U];HMDB0001509[U];HMDB0001139[U];HMDB0011137[U];HMDB0005079[U];HMDB0001085[U];HMDB0001335[U];HMDB0002190[U];HMDB0004238[U];HMDB0001337[U];HMDB0004236[U];HMDB0004244[U];HMDB0004234[U];HMDB0004242[U];HMDB0013633[U];HMDB0001381[U];HMDB0005998[U];HMDB0004693[U];HMDB0004699[U];HMDB0010217[U];HMDB0002752[U];HMDB0002232[U];HMDB00111…	HMDB0004684[U];HMDB0003876[U];HMDB0004680[U];HMDB0010379[U];HMDB0011135[U];HMDB0001139[U];HMDB0011137[U];HMDB0007883[U];HMDB0001085[U];HMDB0002190[U];HMDB0004238[U];HMDB0001337[U];HMDB0004236[U];HMDB0004244[U];HMDB0004234[U];HMDB0013633[U];HMDB0005998[U];HMDB0004693[U];HMDB0004699[U];HMDB0010217[U];HMDB0002752[U];HMDB0002232[U];HMDB0011136[U];HMDB0011134[U];HMDB0060095[U];HMDB0002710[U];HMDB00042…	-	-	HMDB0003876[U];HMDB0004680[U];HMDB0001452[U];HMDB0011135[U];HMDB0001509[U];HMDB0001085[U];HMDB0001335[U];HMDB0002190[U];HMDB0004238[U];HMDB0001337[U];HMDB0004236[U];HMDB0004244[U];HMDB0004234[U];HMDB0004242[U];HMDB0013633[U];HMDB0001381[U];HMDB0005998[U];HMDB0004693[U];HMDB0004699[U];HMDB0010217[U];HMDB0002752[U];HMDB0002232[U];HMDB0011136[U];HMDB0001220[U];HMDB0002886[U];HMDB0011134[U];HMDB00600…	HMDB0004684[U];HMDB0003876[U];HMDB0004680[U];HMDB0001452[U];HMDB0011135[U];HMDB0001509[U];HMDB0001139[U];HMDB0011137[U];HMDB0005079[U];HMDB0001085[U];HMDB0001335[U];HMDB0002190[U];HMDB0004238[U];HMDB0001337[U];HMDB0004236[U];HMDB0004244[U];HMDB0004234[U];HMDB0004242[U];HMDB0013633[U];HMDB0001381[U];HMDB0005998[U];HMDB0004693[U];HMDB0004699[U];HMDB0010217[U];HMDB0002752[U];HMDB0002232[U];HMDB00111…	-	HMDB0004684[U];HMDB0002752[U];HMDB0001452[U];HMDB0001220[U];HMDB0001509[U];HMDB0001139[U];HMDB0011137[U];HMDB0002886[U];HMDB0060095[U];HMDB0003235[U];HMDB0002710[U];HMDB0003252[U];HMDB0001335[U];HMDB0004694[U];HMDB0004238[U];HMDB0004236[U];HMDB0004241[U];HMDB0004242[U];HMDB0004234[U];HMDB0006059[U];HMDB0001381[U];HMDB0001403[U]	-	HMDB0004684[U];HMDB0003876[U];HMDB0004680[U];HMDB0001452[U];HMDB0011135[U];HMDB0001509[U];HMDB0001139[U];HMDB0011137[U];HMDB0001085[U];HMDB0001335[U];HMDB0002190[U];HMDB0004238[U];HMDB0001337[U];HMDB0004236[U];HMDB0004244[U];HMDB0004234[U];HMDB0004242[U];HMDB0013633[U];HMDB0001381[U];HMDB0005998[U];HMDB0004693[U];HMDB0004699[U];HMDB0010217[U];HMDB0002752[U];HMDB0002232[U];HMDB0011136[U];HMDB00012…	HMDB0004684[U];HMDB0003876[U];HMDB0004680[U];HMDB0001139[U];HMDB0011137[U];HMDB0002190[U];HMDB0004238[U];HMDB0001337[U];HMDB0004236[U];HMDB0004234[U];HMDB0013633[U];HMDB0005998[U];HMDB0010217[U];HMDB0002752[U];HMDB0002232[U];HMDB0011136[U];HMDB0002886[U];HMDB0011134[U];HMDB0060095[U];HMDB0002710[U];HMDB0003252[U];HMDB0004264[U];HMDB0004694[U];HMDB0004673[U];HMDB0004679[U]	-	HMDB0004684[U];HMDB0004680[U];HMDB0001452[U];HMDB0011135[U];HMDB0001139[U];HMDB0001337[U];HMDB0002710[?];HMDB0004244[U];HMDB0001381[U];HMDB0013633[U];HMDB0005998[U];HMDB0004693[U];HMDB0002752[?];HMDB0010217[U];HMDB0000221[U];HMDB0011136[U];HMDB0003178[U];HMDB0004236[?];HMDB0002886[U];HMDB0003235[U];HMDB0003252[U];HMDB0004264[U];HMDB0004694[U];HMDB0004673[U];HMDB0000148[U];HMDB0004243[U];HMDB00050…	HMDB0010217[U];HMDB0004684[U];HMDB0002752[U];HMDB0011135[U];HMDB0001139[U];HMDB0011137[U];HMDB0002886[U];HMDB0060095[U];HMDB0002710[U];HMDB0003252[U];HMDB0001085[U];HMDB0004694[U];HMDB0004238[U];HMDB0001337[U];HMDB0004236[U];HMDB0004243[U];HMDB0004244[U];HMDB0004234[U];HMDB0005050[U];HMDB0013633[U];HMDB0004692[U];HMDB0004693[U];HMDB0004699[U]	HMDB0004684[U];HMDB0003876[U];HMDB0004680[U];HMDB0001452[U];HMDB0011135[U];HMDB0001139[U];HMDB0011137[U];HMDB0001509[U];HMDB0001085[U];HMDB0001335[U];HMDB0002190[U];HMDB0004238[U];HMDB0001337[U];HMDB0004236[U];HMDB0004244[U];HMDB0004234[U];HMDB0013633[U];HMDB0001381[U];HMDB0005998[U];HMDB0004693[U];HMDB0004699[U];HMDB0010217[U];HMDB0002752[U];HMDB0002232[U];HMDB0011136[U];HMDB0001220[U];HMDB00028…	HMDB0004684[U];HMDB0001452[U];HMDB0011135[U];HMDB0001139[U];HMDB0011137[U];HMDB0001509[U];HMDB0001085[U];HMDB0001335[U];HMDB0004238[U];HMDB0004236[U];HMDB0004244[U];HMDB0004234[U];HMDB0001381[U];HMDB0004693[U];HMDB0004699[U];HMDB0002752[U];HMDB0001220[U];HMDB0002886[U];HMDB0060095[U];HMDB0002710[U];HMDB0003252[U];HMDB0004694[U];HMDB0004243[U];HMDB0005050[U];HMDB0004692[U];HMDB0001403[U]	HMDB0004684[U];HMDB0001452[U];HMDB0001509[U];HMDB0001139[U];HMDB0011137[U];HMDB0001335[U];HMDB0004238[U];HMDB0004236[U];HMDB0004234[U];HMDB0004242[U];HMDB0001381[U];HMDB0002311[U];HMDB0002343[U];HMDB0002752[U];HMDB0002265[U];HMDB0001220[U];HMDB0002886[U];HMDB0060095[U];HMDB0002710[U];HMDB0003235[U];HMDB0003252[U];HMDB0004694[U];HMDB0004241[U];HMDB0006059[U];HMDB0001403[U];HMDB0002314[U]	HMDB0004684[U];HMDB0003876[U];HMDB0004680[U];HMDB0001452[U];HMDB0011135[U];HMDB0001509[U];HMDB0001139[U];HMDB0011137[U];HMDB0005079[U];HMDB0001085[U];HMDB0001335[U];HMDB0002190[U];HMDB0004238[U];HMDB0001337[U];HMDB0004236[U];HMDB0004244[U];HMDB0004242[U];HMDB0004234[U];HMDB0013633[U];HMDB0001381[U];HMDB0005998[U];HMDB0004693[U];HMDB0004699[U];HMDB0010217[U];HMDB0002752[U];HMDB0002232[U];HMDB00111…
SMP0000109	Mefenamic Acid Action Pathway	Drug Action	-	-	-	HMDB0002752[U];HMDB0001452[U];HMDB0001220[U];HMDB0001509[U];HMDB0002886[U];HMDB0060095[U];HMDB0002710[U];HMDB0003235[U];HMDB0003252[U];HMDB0001335[U];HMDB0004238[U];HMDB0004236[U];HMDB0004234[U];HMDB0004241[U];HMDB0004242[U];HMDB0006059[U];HMDB0001381[U];HMDB0001403[U]	HMDB0004684[U];HMDB0003876[U];HMDB0004680[U];HMDB0001452[U];HMDB0011135[U];HMDB0001139[U];HMDB0011137[U];HMDB0001509[U];HMDB0001085[U];HMDB0001335[U];HMDB0002190[U];HMDB0004238[U];HMDB0004236[U];HMDB0004244[U];HMDB0004234[U];HMDB0001381[U];HMDB0005998[U];HMDB0004693[U];HMDB0004699[U];HMDB0002752[U];HMDB0002232[U];HMDB0011136[U];HMDB0001220[U];HMDB0002886[U];HMDB0011134[U];HMDB0060095[U];HMDB00027…	HMDB0004684[U];HMDB0003876[U];HMDB0004680[U];HMDB0001452[U];HMDB0011135[U];HMDB0001509[U];HMDB0001139[U];HMDB0011137[U];HMDB0005079[U];HMDB0001085[U];HMDB0001335[U];HMDB0002190[U];HMDB0004238[U];HMDB0001337[U];HMDB0004236[U];HMDB0004244[U];HMDB0004234[U];HMDB0004242[U];HMDB0013633[U];HMDB0001381[U];HMDB0005998[U];HMDB0004693[U];HMDB0004699[U];HMDB0010217[U];HMDB0002752[U];HMDB0002232[U];HMDB00111…	HMDB0004684[U];HMDB0003876[U];HMDB0004680[U];HMDB0010379[U];HMDB0011135[U];HMDB0001139[U];HMDB0011137[U];HMDB0007883[U];HMDB0001085[U];HMDB0002190[U];HMDB0004238[U];HMDB0001337[U];HMDB0004236[U];HMDB0004244[U];HMDB0004234[U];HMDB0013633[U];HMDB0005998[U];HMDB0004693[U];HMDB0004699[U];HMDB0010217[U];HMDB0002752[U];HMDB0002232[U];HMDB0011136[U];HMDB0011134[U];HMDB0060095[U];HMDB0002710[U];HMDB00042…	-	-	HMDB0003876[U];HMDB0004680[U];HMDB0001452[U];HMDB0011135[U];HMDB0001509[U];HMDB0001085[U];HMDB0001335[U];HMDB0002190[U];HMDB0004238[U];HMDB0001337[U];HMDB0004236[U];HMDB0004244[U];HMDB0004234[U];HMDB0004242[U];HMDB0013633[U];HMDB0001381[U];HMDB0005998[U];HMDB0004693[U];HMDB0004699[U];HMDB0010217[U];HMDB0002752[U];HMDB0002232[U];HMDB0011136[U];HMDB0001220[U];HMDB0002886[U];HMDB0011134[U];HMDB00600…	HMDB0004684[U];HMDB0003876[U];HMDB0004680[U];HMDB0001452[U];HMDB0011135[U];HMDB0001509[U];HMDB0001139[U];HMDB0011137[U];HMDB0005079[U];HMDB0001085[U];HMDB0001335[U];HMDB0002190[U];HMDB0004238[U];HMDB0001337[U];HMDB0004236[U];HMDB0004244[U];HMDB0004234[U];HMDB0004242[U];HMDB0013633[U];HMDB0001381[U];HMDB0005998[U];HMDB0004693[U];HMDB0004699[U];HMDB0010217[U];HMDB0002752[U];HMDB0002232[U];HMDB00111…	-	HMDB0004684[U];HMDB0002752[U];HMDB0001452[U];HMDB0001220[U];HMDB0001509[U];HMDB0001139[U];HMDB0011137[U];HMDB0002886[U];HMDB0060095[U];HMDB0003235[U];HMDB0002710[U];HMDB0003252[U];HMDB0001335[U];HMDB0004694[U];HMDB0004238[U];HMDB0004236[U];HMDB0004241[U];HMDB0004242[U];HMDB0004234[U];HMDB0006059[U];HMDB0001381[U];HMDB0001403[U]	-	HMDB0004684[U];HMDB0003876[U];HMDB0004680[U];HMDB0001452[U];HMDB0011135[U];HMDB0001509[U];HMDB0001139[U];HMDB0011137[U];HMDB0001085[U];HMDB0001335[U];HMDB0002190[U];HMDB0004238[U];HMDB0001337[U];HMDB0004236[U];HMDB0004244[U];HMDB0004234[U];HMDB0004242[U];HMDB0013633[U];HMDB0001381[U];HMDB0005998[U];HMDB0004693[U];HMDB0004699[U];HMDB0010217[U];HMDB0002752[U];HMDB0002232[U];HMDB0011136[U];HMDB00012…	HMDB0004684[U];HMDB0003876[U];HMDB0004680[U];HMDB0001139[U];HMDB0011137[U];HMDB0002190[U];HMDB0004238[U];HMDB0001337[U];HMDB0004236[U];HMDB0004234[U];HMDB0013633[U];HMDB0005998[U];HMDB0010217[U];HMDB0002752[U];HMDB0002232[U];HMDB0011136[U];HMDB0002886[U];HMDB0011134[U];HMDB0060095[U];HMDB0002710[U];HMDB0003252[U];HMDB0004264[U];HMDB0004694[U];HMDB0004673[U];HMDB0004679[U]	-	HMDB0004684[U];HMDB0004680[U];HMDB0001452[U];HMDB0011135[U];HMDB0001139[U];HMDB0001337[U];HMDB0002710[?];HMDB0004244[U];HMDB0001381[U];HMDB0013633[U];HMDB0005998[U];HMDB0004693[U];HMDB0002752[?];HMDB0010217[U];HMDB0000221[U];HMDB0011136[U];HMDB0003178[U];HMDB0004236[?];HMDB0002886[U];HMDB0003235[U];HMDB0003252[U];HMDB0004264[U];HMDB0004694[U];HMDB0004673[U];HMDB0000148[U];HMDB0004243[U];HMDB00050…	HMDB0010217[U];HMDB0004684[U];HMDB0002752[U];HMDB0011135[U];HMDB0001139[U];HMDB0011137[U];HMDB0002886[U];HMDB0060095[U];HMDB0002710[U];HMDB0003252[U];HMDB0001085[U];HMDB0004694[U];HMDB0004238[U];HMDB0001337[U];HMDB0004236[U];HMDB0004243[U];HMDB0004244[U];HMDB0004234[U];HMDB0005050[U];HMDB0013633[U];HMDB0004692[U];HMDB0004693[U];HMDB0004699[U]	HMDB0004684[U];HMDB0003876[U];HMDB0004680[U];HMDB0001452[U];HMDB0011135[U];HMDB0001139[U];HMDB0011137[U];HMDB0001509[U];HMDB0001085[U];HMDB0001335[U];HMDB0002190[U];HMDB0004238[U];HMDB0001337[U];HMDB0004236[U];HMDB0004244[U];HMDB0004234[U];HMDB0013633[U];HMDB0001381[U];HMDB0005998[U];HMDB0004693[U];HMDB0004699[U];HMDB0010217[U];HMDB0002752[U];HMDB0002232[U];HMDB0011136[U];HMDB0001220[U];HMDB00028…	HMDB0004684[U];HMDB0001452[U];HMDB0011135[U];HMDB0001139[U];HMDB0011137[U];HMDB0001509[U];HMDB0001085[U];HMDB0001335[U];HMDB0004238[U];HMDB0004236[U];HMDB0004244[U];HMDB0004234[U];HMDB0001381[U];HMDB0004693[U];HMDB0004699[U];HMDB0002752[U];HMDB0001220[U];HMDB0002886[U];HMDB0060095[U];HMDB0002710[U];HMDB0003252[U];HMDB0004694[U];HMDB0004243[U];HMDB0005050[U];HMDB0004692[U];HMDB0001403[U]	HMDB0004684[U];HMDB0001452[U];HMDB0001509[U];HMDB0001139[U];HMDB0011137[U];HMDB0001335[U];HMDB0004238[U];HMDB0004236[U];HMDB0004234[U];HMDB0004242[U];HMDB0001381[U];HMDB0002311[U];HMDB0002343[U];HMDB0002752[U];HMDB0002265[U];HMDB0001220[U];HMDB0002886[U];HMDB0060095[U];HMDB0002710[U];HMDB0003235[U];HMDB0003252[U];HMDB0004694[U];HMDB0004241[U];HMDB0006059[U];HMDB0001403[U];HMDB0002314[U]	HMDB0004684[U];HMDB0003876[U];HMDB0004680[U];HMDB0001452[U];HMDB0011135[U];HMDB0001509[U];HMDB0001139[U];HMDB0011137[U];HMDB0005079[U];HMDB0001085[U];HMDB0001335[U];HMDB0002190[U];HMDB0004238[U];HMDB0001337[U];HMDB0004236[U];HMDB0004244[U];HMDB0004242[U];HMDB0004234[U];HMDB0013633[U];HMDB0001381[U];HMDB0005998[U];HMDB0004693[U];HMDB0004699[U];HMDB0010217[U];HMDB0002752[U];HMDB0002232[U];HMDB00111…
SMP0000113	Oxaprozin Action Pathway	Drug Action	-	-	-	HMDB0002752[U];HMDB0001452[U];HMDB0001220[U];HMDB0001509[U];HMDB0002886[U];HMDB0060095[U];HMDB0002710[U];HMDB0003235[U];HMDB0003252[U];HMDB0001335[U];HMDB0004238[U];HMDB0004236[U];HMDB0004234[U];HMDB0004241[U];HMDB0004242[U];HMDB0006059[U];HMDB0001381[U];HMDB0001403[U]	HMDB0004684[U];HMDB0003876[U];HMDB0004680[U];HMDB0001452[U];HMDB0011135[U];HMDB0001139[U];HMDB0011137[U];HMDB0001509[U];HMDB0001085[U];HMDB0001335[U];HMDB0002190[U];HMDB0004238[U];HMDB0004236[U];HMDB0004244[U];HMDB0004234[U];HMDB0001381[U];HMDB0005998[U];HMDB0004693[U];HMDB0004699[U];HMDB0002752[U];HMDB0002232[U];HMDB0011136[U];HMDB0001220[U];HMDB0002886[U];HMDB0011134[U];HMDB0060095[U];HMDB00027…	HMDB0004684[U];HMDB0003876[U];HMDB0004680[U];HMDB0001452[U];HMDB0011135[U];HMDB0001509[U];HMDB0001139[U];HMDB0011137[U];HMDB0005079[U];HMDB0001085[U];HMDB0001335[U];HMDB0002190[U];HMDB0004238[U];HMDB0001337[U];HMDB0004236[U];HMDB0004244[U];HMDB0004234[U];HMDB0004242[U];HMDB0013633[U];HMDB0001381[U];HMDB0005998[U];HMDB0004693[U];HMDB0004699[U];HMDB0010217[U];HMDB0002752[U];HMDB0002232[U];HMDB00111…	HMDB0004684[U];HMDB0003876[U];HMDB0004680[U];HMDB0010379[U];HMDB0011135[U];HMDB0001139[U];HMDB0011137[U];HMDB0007883[U];HMDB0001085[U];HMDB0002190[U];HMDB0004238[U];HMDB0001337[U];HMDB0004236[U];HMDB0004244[U];HMDB0004234[U];HMDB0013633[U];HMDB0005998[U];HMDB0004693[U];HMDB0004699[U];HMDB0010217[U];HMDB0002752[U];HMDB0002232[U];HMDB0011136[U];HMDB0011134[U];HMDB0060095[U];HMDB0002710[U];HMDB00042…	-	-	HMDB0003876[U];HMDB0004680[U];HMDB0001452[U];HMDB0011135[U];HMDB0001509[U];HMDB0001085[U];HMDB0001335[U];HMDB0002190[U];HMDB0004238[U];HMDB0001337[U];HMDB0004236[U];HMDB0004244[U];HMDB0004234[U];HMDB0004242[U];HMDB0013633[U];HMDB0001381[U];HMDB0005998[U];HMDB0004693[U];HMDB0004699[U];HMDB0010217[U];HMDB0002752[U];HMDB0002232[U];HMDB0011136[U];HMDB0001220[U];HMDB0002886[U];HMDB0011134[U];HMDB00600…	HMDB0004684[U];HMDB0003876[U];HMDB0004680[U];HMDB0001452[U];HMDB0011135[U];HMDB0001509[U];HMDB0001139[U];HMDB0011137[U];HMDB0005079[U];HMDB0001085[U];HMDB0001335[U];HMDB0002190[U];HMDB0004238[U];HMDB0001337[U];HMDB0004236[U];HMDB0004244[U];HMDB0004234[U];HMDB0004242[U];HMDB0013633[U];HMDB0001381[U];HMDB0005998[U];HMDB0004693[U];HMDB0004699[U];HMDB0010217[U];HMDB0002752[U];HMDB0002232[U];HMDB00111…	-	HMDB0004684[U];HMDB0002752[U];HMDB0001452[U];HMDB0001220[U];HMDB0001509[U];HMDB0001139[U];HMDB0011137[U];HMDB0002886[U];HMDB0060095[U];HMDB0003235[U];HMDB0002710[U];HMDB0003252[U];HMDB0001335[U];HMDB0004694[U];HMDB0004238[U];HMDB0004236[U];HMDB0004241[U];HMDB0004242[U];HMDB0004234[U];HMDB0006059[U];HMDB0001381[U];HMDB0001403[U]	-	HMDB0004684[U];HMDB0003876[U];HMDB0004680[U];HMDB0001452[U];HMDB0011135[U];HMDB0001509[U];HMDB0001139[U];HMDB0011137[U];HMDB0001085[U];HMDB0001335[U];HMDB0002190[U];HMDB0004238[U];HMDB0001337[U];HMDB0004236[U];HMDB0004244[U];HMDB0004234[U];HMDB0004242[U];HMDB0013633[U];HMDB0001381[U];HMDB0005998[U];HMDB0004693[U];HMDB0004699[U];HMDB0010217[U];HMDB0002752[U];HMDB0002232[U];HMDB0011136[U];HMDB00012…	HMDB0004684[U];HMDB0003876[U];HMDB0004680[U];HMDB0001139[U];HMDB0011137[U];HMDB0002190[U];HMDB0004238[U];HMDB0001337[U];HMDB0004236[U];HMDB0004234[U];HMDB0013633[U];HMDB0005998[U];HMDB0010217[U];HMDB0002752[U];HMDB0002232[U];HMDB0011136[U];HMDB0002886[U];HMDB0011134[U];HMDB0060095[U];HMDB0002710[U];HMDB0003252[U];HMDB0004264[U];HMDB0004694[U];HMDB0004673[U];HMDB0004679[U]	-	HMDB0004684[U];HMDB0004680[U];HMDB0001452[U];HMDB0011135[U];HMDB0001139[U];HMDB0001337[U];HMDB0002710[?];HMDB0004244[U];HMDB0001381[U];HMDB0013633[U];HMDB0005998[U];HMDB0004693[U];HMDB0002752[?];HMDB0010217[U];HMDB0000221[U];HMDB0011136[U];HMDB0003178[U];HMDB0004236[?];HMDB0002886[U];HMDB0003235[U];HMDB0003252[U];HMDB0004264[U];HMDB0004694[U];HMDB0004673[U];HMDB0000148[U];HMDB0004243[U];HMDB00050…	HMDB0010217[U];HMDB0004684[U];HMDB0002752[U];HMDB0011135[U];HMDB0001139[U];HMDB0011137[U];HMDB0002886[U];HMDB0060095[U];HMDB0002710[U];HMDB0003252[U];HMDB0001085[U];HMDB0004694[U];HMDB0004238[U];HMDB0001337[U];HMDB0004236[U];HMDB0004243[U];HMDB0004244[U];HMDB0004234[U];HMDB0005050[U];HMDB0013633[U];HMDB0004692[U];HMDB0004693[U];HMDB0004699[U]	HMDB0004684[U];HMDB0003876[U];HMDB0004680[U];HMDB0001452[U];HMDB0011135[U];HMDB0001139[U];HMDB0011137[U];HMDB0001509[U];HMDB0001085[U];HMDB0001335[U];HMDB0002190[U];HMDB0004238[U];HMDB0001337[U];HMDB0004236[U];HMDB0004244[U];HMDB0004234[U];HMDB0013633[U];HMDB0001381[U];HMDB0005998[U];HMDB0004693[U];HMDB0004699[U];HMDB0010217[U];HMDB0002752[U];HMDB0002232[U];HMDB0011136[U];HMDB0001220[U];HMDB00028…	HMDB0004684[U];HMDB0001452[U];HMDB0011135[U];HMDB0001139[U];HMDB0011137[U];HMDB0001509[U];HMDB0001085[U];HMDB0001335[U];HMDB0004238[U];HMDB0004236[U];HMDB0004244[U];HMDB0004234[U];HMDB0001381[U];HMDB0004693[U];HMDB0004699[U];HMDB0002752[U];HMDB0001220[U];HMDB0002886[U];HMDB0060095[U];HMDB0002710[U];HMDB0003252[U];HMDB0004694[U];HMDB0004243[U];HMDB0005050[U];HMDB0004692[U];HMDB0001403[U]	HMDB0004684[U];HMDB0001452[U];HMDB0001509[U];HMDB0001139[U];HMDB0011137[U];HMDB0001335[U];HMDB0004238[U];HMDB0004236[U];HMDB0004234[U];HMDB0004242[U];HMDB0001381[U];HMDB0002311[U];HMDB0002343[U];HMDB0002752[U];HMDB0002265[U];HMDB0001220[U];HMDB0002886[U];HMDB0060095[U];HMDB0002710[U];HMDB0003235[U];HMDB0003252[U];HMDB0004694[U];HMDB0004241[U];HMDB0006059[U];HMDB0001403[U];HMDB0002314[U]	HMDB0004684[U];HMDB0003876[U];HMDB0004680[U];HMDB0001452[U];HMDB0011135[U];HMDB0001509[U];HMDB0001139[U];HMDB0011137[U];HMDB0005079[U];HMDB0001085[U];HMDB0001335[U];HMDB0002190[U];HMDB0004238[U];HMDB0001337[U];HMDB0004236[U];HMDB0004244[U];HMDB0004242[U];HMDB0004234[U];HMDB0013633[U];HMDB0001381[U];HMDB0005998[U];HMDB0004693[U];HMDB0004699[U];HMDB0010217[U];HMDB0002752[U];HMDB0002232[U];HMDB00111…
SMP0000114	Nabumetone Action Pathway	Drug Action	-	-	-	HMDB0002752[U];HMDB0001452[U];HMDB0001220[U];HMDB0001509[U];HMDB0002886[U];HMDB0060095[U];HMDB0002710[U];HMDB0003235[U];HMDB0003252[U];HMDB0001335[U];HMDB0004238[U];HMDB0004236[U];HMDB0004234[U];HMDB0004241[U];HMDB0004242[U];HMDB0006059[U];HMDB0001381[U];HMDB0001403[U]	HMDB0004684[U];HMDB0003876[U];HMDB0004680[U];HMDB0001452[U];HMDB0011135[U];HMDB0001139[U];HMDB0011137[U];HMDB0001509[U];HMDB0001085[U];HMDB0001335[U];HMDB0002190[U];HMDB0004238[U];HMDB0004236[U];HMDB0004244[U];HMDB0004234[U];HMDB0001381[U];HMDB0005998[U];HMDB0004693[U];HMDB0004699[U];HMDB0002752[U];HMDB0002232[U];HMDB0011136[U];HMDB0001220[U];HMDB0002886[U];HMDB0011134[U];HMDB0060095[U];HMDB00027…	HMDB0004684[U];HMDB0003876[U];HMDB0004680[U];HMDB0001452[U];HMDB0011135[U];HMDB0001509[U];HMDB0001139[U];HMDB0011137[U];HMDB0005079[U];HMDB0001085[U];HMDB0001335[U];HMDB0002190[U];HMDB0004238[U];HMDB0001337[U];HMDB0004236[U];HMDB0004244[U];HMDB0004234[U];HMDB0004242[U];HMDB0013633[U];HMDB0001381[U];HMDB0005998[U];HMDB0004693[U];HMDB0004699[U];HMDB0010217[U];HMDB0002752[U];HMDB0002232[U];HMDB00146…	HMDB0004684[U];HMDB0003876[U];HMDB0004680[U];HMDB0010379[U];HMDB0011135[U];HMDB0001139[U];HMDB0011137[U];HMDB0007883[U];HMDB0001085[U];HMDB0002190[U];HMDB0004238[U];HMDB0001337[U];HMDB0004236[U];HMDB0004244[U];HMDB0004234[U];HMDB0013633[U];HMDB0005998[U];HMDB0004693[U];HMDB0004699[U];HMDB0010217[U];HMDB0002752[U];HMDB0002232[U];HMDB0011136[U];HMDB0011134[U];HMDB0060095[U];HMDB0002710[U];HMDB00042…	-	-	HMDB0003876[U];HMDB0004680[U];HMDB0001452[U];HMDB0011135[U];HMDB0001509[U];HMDB0001085[U];HMDB0001335[U];HMDB0002190[U];HMDB0004238[U];HMDB0001337[U];HMDB0004236[U];HMDB0004244[U];HMDB0004234[U];HMDB0004242[U];HMDB0013633[U];HMDB0001381[U];HMDB0005998[U];HMDB0004693[U];HMDB0004699[U];HMDB0010217[U];HMDB0002752[U];HMDB0002232[U];HMDB0011136[U];HMDB0001220[U];HMDB0002886[U];HMDB0011134[U];HMDB00600…	HMDB0004684[U];HMDB0003876[U];HMDB0004680[U];HMDB0001452[U];HMDB0011135[U];HMDB0001509[U];HMDB0001139[U];HMDB0011137[U];HMDB0005079[U];HMDB0001085[U];HMDB0001335[U];HMDB0002190[U];HMDB0004238[U];HMDB0001337[U];HMDB0004236[U];HMDB0004244[U];HMDB0004234[U];HMDB0004242[U];HMDB0013633[U];HMDB0001381[U];HMDB0005998[U];HMDB0004693[U];HMDB0004699[U];HMDB0010217[U];HMDB0002752[U];HMDB0002232[U];HMDB00111…	-	HMDB0004684[U];HMDB0002752[U];HMDB0001452[U];HMDB0001220[U];HMDB0001509[U];HMDB0001139[U];HMDB0011137[U];HMDB0002886[U];HMDB0060095[U];HMDB0003235[U];HMDB0002710[U];HMDB0003252[U];HMDB0001335[U];HMDB0004694[U];HMDB0004238[U];HMDB0004236[U];HMDB0004241[U];HMDB0004242[U];HMDB0004234[U];HMDB0006059[U];HMDB0001381[U];HMDB0001403[U]	-	HMDB0004684[U];HMDB0003876[U];HMDB0004680[U];HMDB0001452[U];HMDB0011135[U];HMDB0001509[U];HMDB0001139[U];HMDB0011137[U];HMDB0001085[U];HMDB0001335[U];HMDB0002190[U];HMDB0004238[U];HMDB0001337[U];HMDB0004236[U];HMDB0004244[U];HMDB0004234[U];HMDB0004242[U];HMDB0013633[U];HMDB0001381[U];HMDB0005998[U];HMDB0004693[U];HMDB0004699[U];HMDB0010217[U];HMDB0002752[U];HMDB0002232[U];HMDB0011136[U];HMDB00012…	HMDB0004684[U];HMDB0003876[U];HMDB0004680[U];HMDB0001139[U];HMDB0011137[U];HMDB0002190[U];HMDB0004238[U];HMDB0001337[U];HMDB0004236[U];HMDB0004234[U];HMDB0013633[U];HMDB0005998[U];HMDB0010217[U];HMDB0002752[U];HMDB0002232[U];HMDB0011136[U];HMDB0002886[U];HMDB0011134[U];HMDB0060095[U];HMDB0002710[U];HMDB0003252[U];HMDB0004264[U];HMDB0004694[U];HMDB0004673[U];HMDB0004679[U]	-	HMDB0004684[U];HMDB0004680[U];HMDB0001452[U];HMDB0011135[U];HMDB0001139[U];HMDB0001337[U];HMDB0002710[?];HMDB0004244[U];HMDB0001381[U];HMDB0013633[U];HMDB0005998[U];HMDB0004693[U];HMDB0002752[?];HMDB0010217[U];HMDB0000221[U];HMDB0011136[U];HMDB0003178[U];HMDB0004236[?];HMDB0002886[U];HMDB0003235[U];HMDB0003252[U];HMDB0004264[U];HMDB0004694[U];HMDB0004673[U];HMDB0000148[U];HMDB0004243[U];HMDB00050…	HMDB0010217[U];HMDB0004684[U];HMDB0002752[U];HMDB0011135[U];HMDB0001139[U];HMDB0011137[U];HMDB0002886[U];HMDB0060095[U];HMDB0002710[U];HMDB0003252[U];HMDB0001085[U];HMDB0004694[U];HMDB0004238[U];HMDB0001337[U];HMDB0004236[U];HMDB0004243[U];HMDB0004244[U];HMDB0004234[U];HMDB0005050[U];HMDB0013633[U];HMDB0004692[U];HMDB0004693[U];HMDB0004699[U]	HMDB0004684[U];HMDB0003876[U];HMDB0004680[U];HMDB0001452[U];HMDB0011135[U];HMDB0001139[U];HMDB0011137[U];HMDB0001509[U];HMDB0001085[U];HMDB0001335[U];HMDB0002190[U];HMDB0004238[U];HMDB0001337[U];HMDB0004236[U];HMDB0004244[U];HMDB0004234[U];HMDB0013633[U];HMDB0001381[U];HMDB0005998[U];HMDB0004693[U];HMDB0004699[U];HMDB0010217[U];HMDB0002752[U];HMDB0002232[U];HMDB0011136[U];HMDB0001220[U];HMDB00028…	HMDB0004684[U];HMDB0001452[U];HMDB0011135[U];HMDB0001139[U];HMDB0011137[U];HMDB0001509[U];HMDB0001085[U];HMDB0001335[U];HMDB0004238[U];HMDB0004236[U];HMDB0004244[U];HMDB0004234[U];HMDB0001381[U];HMDB0004693[U];HMDB0004699[U];HMDB0002752[U];HMDB0001220[U];HMDB0002886[U];HMDB0060095[U];HMDB0002710[U];HMDB0003252[U];HMDB0004694[U];HMDB0004243[U];HMDB0005050[U];HMDB0004692[U];HMDB0001403[U]	HMDB0004684[U];HMDB0001452[U];HMDB0001509[U];HMDB0001139[U];HMDB0011137[U];HMDB0001335[U];HMDB0004238[U];HMDB0004236[U];HMDB0004234[U];HMDB0004242[U];HMDB0001381[U];HMDB0002311[U];HMDB0002343[U];HMDB0002752[U];HMDB0002265[U];HMDB0001220[U];HMDB0002886[U];HMDB0060095[U];HMDB0002710[U];HMDB0003235[U];HMDB0003252[U];HMDB0004694[U];HMDB0004241[U];HMDB0006059[U];HMDB0001403[U];HMDB0002314[U]	HMDB0004684[U];HMDB0003876[U];HMDB0004680[U];HMDB0001452[U];HMDB0011135[U];HMDB0001509[U];HMDB0001139[U];HMDB0011137[U];HMDB0005079[U];HMDB0001085[U];HMDB0001335[U];HMDB0002190[U];HMDB0004238[U];HMDB0001337[U];HMDB0004236[U];HMDB0004244[U];HMDB0004242[U];HMDB0004234[U];HMDB0013633[U];HMDB0001381[U];HMDB0005998[U];HMDB0004693[U];HMDB0004699[U];HMDB0010217[U];HMDB0002752[U];HMDB0002232[U];HMDB00146…
SMP0000116	Valdecoxib Action Pathway	Drug Action	-	-	-	HMDB0002752[U];HMDB0001452[U];HMDB0001220[U];HMDB0001509[U];HMDB0002886[U];HMDB0060095[U];HMDB0002710[U];HMDB0003235[U];HMDB0003252[U];HMDB0001335[U];HMDB0004238[U];HMDB0004236[U];HMDB0004234[U];HMDB0004241[U];HMDB0004242[U];HMDB0006059[U];HMDB0001381[U];HMDB0001403[U]	HMDB0004684[U];HMDB0003876[U];HMDB0004680[U];HMDB0001452[U];HMDB0011135[U];HMDB0001139[U];HMDB0011137[U];HMDB0001509[U];HMDB0001085[U];HMDB0001335[U];HMDB0002190[U];HMDB0004238[U];HMDB0004236[U];HMDB0004244[U];HMDB0004234[U];HMDB0001381[U];HMDB0005998[U];HMDB0004693[U];HMDB0004699[U];HMDB0002752[U];HMDB0002232[U];HMDB0011136[U];HMDB0001220[U];HMDB0002886[U];HMDB0011134[U];HMDB0060095[U];HMDB00027…	HMDB0004684[U];HMDB0003876[U];HMDB0004680[U];HMDB0001452[U];HMDB0011135[U];HMDB0001509[U];HMDB0001139[U];HMDB0011137[U];HMDB0005079[U];HMDB0001085[U];HMDB0001335[U];HMDB0002190[U];HMDB0004238[U];HMDB0001337[U];HMDB0004236[U];HMDB0004244[U];HMDB0004234[U];HMDB0004242[U];HMDB0013633[U];HMDB0001381[U];HMDB0005998[U];HMDB0004693[U];HMDB0004699[U];HMDB0010217[U];HMDB0002752[U];HMDB0002232[U];HMDB00111…	HMDB0004684[U];HMDB0003876[U];HMDB0004680[U];HMDB0010379[U];HMDB0011135[U];HMDB0001139[U];HMDB0011137[U];HMDB0007883[U];HMDB0001085[U];HMDB0002190[U];HMDB0004238[U];HMDB0001337[U];HMDB0004236[U];HMDB0004244[U];HMDB0004234[U];HMDB0013633[U];HMDB0005998[U];HMDB0004693[U];HMDB0004699[U];HMDB0010217[U];HMDB0002752[U];HMDB0002232[U];HMDB0011136[U];HMDB0011134[U];HMDB0060095[U];HMDB0002710[U];HMDB00042…	-	HMDB0004684[U];HMDB0003876[U];HMDB0004680[U];HMDB0001043[U];HMDB0001139[U];HMDB0011137[U];HMDB0002190[U];HMDB0004238[U];HMDB0001337[U];HMDB0004236[U];HMDB0004234[U];HMDB0013633[U];HMDB0005998[U];HMDB0010217[U];HMDB0002752[U];HMDB0002232[U];HMDB0011136[U];HMDB0005033[?];HMDB0011134[U];HMDB0060095[U];HMDB0002710[U];HMDB0004264[U];HMDB0004694[U];HMDB0004673[U];HMDB0004679[U]	HMDB0003876[U];HMDB0004680[U];HMDB0001452[U];HMDB0005033[U];HMDB0011135[U];HMDB0001509[U];HMDB0001085[U];HMDB0001335[U];HMDB0002190[U];HMDB0004238[U];HMDB0001337[U];HMDB0004236[U];HMDB0004244[U];HMDB0004234[U];HMDB0004242[U];HMDB0013633[U];HMDB0001381[U];HMDB0005998[U];HMDB0004693[U];HMDB0004699[U];HMDB0010217[U];HMDB0002752[U];HMDB0002232[U];HMDB0011136[U];HMDB0001220[U];HMDB0002886[U];HMDB00111…	HMDB0004684[U];HMDB0003876[U];HMDB0004680[U];HMDB0001452[U];HMDB0011135[U];HMDB0001509[U];HMDB0001139[U];HMDB0011137[U];HMDB0005079[U];HMDB0001085[U];HMDB0001335[U];HMDB0002190[U];HMDB0004238[U];HMDB0001337[U];HMDB0004236[U];HMDB0004244[U];HMDB0004234[U];HMDB0004242[U];HMDB0013633[U];HMDB0001381[U];HMDB0005998[U];HMDB0004693[U];HMDB0004699[U];HMDB0010217[U];HMDB0002752[U];HMDB0002232[U];HMDB00111…	-	HMDB0004684[U];HMDB0002752[U];HMDB0001452[U];HMDB0001220[U];HMDB0001509[U];HMDB0001139[U];HMDB0011137[U];HMDB0002886[U];HMDB0060095[U];HMDB0003235[U];HMDB0002710[U];HMDB0003252[U];HMDB0001335[U];HMDB0004694[U];HMDB0004238[U];HMDB0004236[U];HMDB0004241[U];HMDB0004242[U];HMDB0004234[U];HMDB0006059[U];HMDB0001381[U];HMDB0001403[U]	-	HMDB0004684[U];HMDB0003876[U];HMDB0004680[U];HMDB0001452[U];HMDB0005033[U];HMDB0011135[U];HMDB0001509[U];HMDB0001139[U];HMDB0011137[U];HMDB0001085[U];HMDB0001335[U];HMDB0002190[U];HMDB0004238[U];HMDB0001337[U];HMDB0004236[U];HMDB0004244[U];HMDB0004234[U];HMDB0004242[U];HMDB0013633[U];HMDB0001381[U];HMDB0005998[U];HMDB0004693[U];HMDB0004699[U];HMDB0010217[U];HMDB0002752[U];HMDB0002232[U];HMDB00111…	HMDB0004684[U];HMDB0003876[U];HMDB0004680[U];HMDB0001139[U];HMDB0011137[U];HMDB0002190[U];HMDB0004238[U];HMDB0001337[U];HMDB0004236[U];HMDB0004234[U];HMDB0013633[U];HMDB0005998[U];HMDB0010217[U];HMDB0002752[U];HMDB0002232[U];HMDB0011136[U];HMDB0002886[U];HMDB0011134[U];HMDB0060095[U];HMDB0002710[U];HMDB0003252[U];HMDB0004264[U];HMDB0004694[U];HMDB0004673[U];HMDB0004679[U]	-	HMDB0004684[U];HMDB0004680[U];HMDB0001452[U];HMDB0011135[U];HMDB0001139[U];HMDB0001337[U];HMDB0002710[?];HMDB0004244[U];HMDB0001381[U];HMDB0013633[U];HMDB0005998[U];HMDB0004693[U];HMDB0002752[?];HMDB0010217[U];HMDB0000221[U];HMDB0011136[U];HMDB0003178[U];HMDB0004236[?];HMDB0002886[U];HMDB0003235[U];HMDB0003252[U];HMDB0004264[U];HMDB0004694[U];HMDB0004673[U];HMDB0000148[U];HMDB0004243[U];HMDB00050…	HMDB0010217[U];HMDB0004684[U];HMDB0002752[U];HMDB0011135[U];HMDB0001139[U];HMDB0011137[U];HMDB0002886[U];HMDB0060095[U];HMDB0002710[U];HMDB0003252[U];HMDB0001085[U];HMDB0004694[U];HMDB0004238[U];HMDB0001337[U];HMDB0004236[U];HMDB0004243[U];HMDB0004244[U];HMDB0004234[U];HMDB0005050[U];HMDB0013633[U];HMDB0004692[U];HMDB0004693[U];HMDB0004699[U]	HMDB0004684[U];HMDB0003876[U];HMDB0004680[U];HMDB0001452[U];HMDB0011135[U];HMDB0001139[U];HMDB0011137[U];HMDB0001509[U];HMDB0001085[U];HMDB0001335[U];HMDB0002190[U];HMDB0004238[U];HMDB0001337[U];HMDB0004236[U];HMDB0004244[U];HMDB0004234[U];HMDB0013633[U];HMDB0001381[U];HMDB0005998[U];HMDB0004693[U];HMDB0004699[U];HMDB0010217[U];HMDB0002752[U];HMDB0002232[U];HMDB0011136[U];HMDB0001220[U];HMDB00028…	HMDB0004684[U];HMDB0001452[U];HMDB0011135[U];HMDB0001139[U];HMDB0011137[U];HMDB0001509[U];HMDB0001085[U];HMDB0001335[U];HMDB0004238[U];HMDB0004236[U];HMDB0004244[U];HMDB0004234[U];HMDB0001381[U];HMDB0004693[U];HMDB0004699[U];HMDB0002752[U];HMDB0001220[U];HMDB0002886[U];HMDB0060095[U];HMDB0002710[U];HMDB0003252[U];HMDB0004694[U];HMDB0004243[U];HMDB0005050[U];HMDB0004692[U];HMDB0001403[U]	HMDB0004684[U];HMDB0001452[U];HMDB0001509[U];HMDB0001139[U];HMDB0011137[U];HMDB0001335[U];HMDB0004238[U];HMDB0004236[U];HMDB0004234[U];HMDB0004242[U];HMDB0001381[U];HMDB0002311[U];HMDB0002343[U];HMDB0002752[U];HMDB0002265[U];HMDB0001220[U];HMDB0002886[U];HMDB0060095[U];HMDB0002710[U];HMDB0003235[U];HMDB0003252[U];HMDB0004694[U];HMDB0004241[U];HMDB0006059[U];HMDB0001403[U];HMDB0002314[U]	HMDB0004684[U];HMDB0003876[U];HMDB0004680[U];HMDB0001452[U];HMDB0011135[U];HMDB0001509[U];HMDB0001139[U];HMDB0011137[U];HMDB0005079[U];HMDB0001085[U];HMDB0001335[U];HMDB0002190[U];HMDB0004238[U];HMDB0001337[U];HMDB0004236[U];HMDB0004244[U];HMDB0004242[U];HMDB0004234[U];HMDB0013633[U];HMDB0001381[U];HMDB0005998[U];HMDB0004693[U];HMDB0004699[U];HMDB0010217[U];HMDB0002752[U];HMDB0002232[U];HMDB00111…
SMP0000120	Naproxen Action Pathway	Drug Action	-	-	-	HMDB0002752[U];HMDB0001452[U];HMDB0001220[U];HMDB0001509[U];HMDB0002886[U];HMDB0060095[U];HMDB0002710[U];HMDB0003235[U];HMDB0003252[U];HMDB0001335[U];HMDB0004238[U];HMDB0004236[U];HMDB0004234[U];HMDB0004241[U];HMDB0004242[U];HMDB0006059[U];HMDB0001381[U];HMDB0001403[U];HMDB0001923[U]	HMDB0004684[U];HMDB0003876[U];HMDB0004680[U];HMDB0001452[U];HMDB0011135[U];HMDB0001139[U];HMDB0011137[U];HMDB0001509[U];HMDB0001085[U];HMDB0001335[U];HMDB0002190[U];HMDB0004238[U];HMDB0004236[U];HMDB0004244[U];HMDB0004234[U];HMDB0001381[U];HMDB0005998[U];HMDB0004693[U];HMDB0004699[U];HMDB0002752[U];HMDB0002232[U];HMDB0011136[U];HMDB0001220[U];HMDB0002886[U];HMDB0011134[U];HMDB0060095[U];HMDB00027…	HMDB0004684[U];HMDB0003876[U];HMDB0004680[U];HMDB0001452[U];HMDB0011135[U];HMDB0001509[U];HMDB0001139[U];HMDB0011137[U];HMDB0005079[U];HMDB0001085[U];HMDB0001335[U];HMDB0002190[U];HMDB0004238[U];HMDB0001337[U];HMDB0004236[U];HMDB0004244[U];HMDB0004234[U];HMDB0004242[U];HMDB0013633[U];HMDB0001381[U];HMDB0005998[U];HMDB0004693[U];HMDB0004699[U];HMDB0010217[U];HMDB0002752[U];HMDB0002232[U];HMDB00111…	HMDB0004684[U];HMDB0003876[U];HMDB0004680[U];HMDB0010379[U];HMDB0011135[U];HMDB0001139[U];HMDB0011137[U];HMDB0007883[U];HMDB0001085[U];HMDB0002190[U];HMDB0004238[U];HMDB0001337[U];HMDB0004236[U];HMDB0004244[U];HMDB0004234[U];HMDB0013633[U];HMDB0005998[U];HMDB0004693[U];HMDB0004699[U];HMDB0010217[U];HMDB0002752[U];HMDB0002232[U];HMDB0011136[U];HMDB0011134[U];HMDB0060095[U];HMDB0002710[U];HMDB00042…	-	-	HMDB0003876[U];HMDB0004680[U];HMDB0001452[U];HMDB0011135[U];HMDB0001509[U];HMDB0001085[U];HMDB0001335[U];HMDB0002190[U];HMDB0004238[U];HMDB0001337[U];HMDB0004236[U];HMDB0004244[U];HMDB0004234[U];HMDB0004242[U];HMDB0013633[U];HMDB0001381[U];HMDB0005998[U];HMDB0004693[U];HMDB0004699[U];HMDB0010217[U];HMDB0002752[U];HMDB0002232[U];HMDB0011136[U];HMDB0001220[U];HMDB0002886[U];HMDB0011134[U];HMDB00600…	HMDB0004684[U];HMDB0003876[U];HMDB0004680[U];HMDB0001452[U];HMDB0011135[U];HMDB0001509[U];HMDB0001139[U];HMDB0011137[U];HMDB0005079[U];HMDB0001085[U];HMDB0001335[U];HMDB0002190[U];HMDB0004238[U];HMDB0001337[U];HMDB0004236[U];HMDB0004244[U];HMDB0004234[U];HMDB0004242[U];HMDB0013633[U];HMDB0001381[U];HMDB0005998[U];HMDB0004693[U];HMDB0004699[U];HMDB0010217[U];HMDB0002752[U];HMDB0002232[U];HMDB00111…	-	HMDB0004684[U];HMDB0002752[U];HMDB0001452[U];HMDB0001220[U];HMDB0001509[U];HMDB0001139[U];HMDB0011137[U];HMDB0002886[U];HMDB0060095[U];HMDB0003235[U];HMDB0002710[U];HMDB0003252[U];HMDB0001335[U];HMDB0004694[U];HMDB0004238[U];HMDB0004236[U];HMDB0004241[U];HMDB0004242[U];HMDB0004234[U];HMDB0006059[U];HMDB0001381[U];HMDB0001403[U]	-	HMDB0004684[U];HMDB0003876[U];HMDB0004680[U];HMDB0001452[U];HMDB0011135[U];HMDB0001509[U];HMDB0001139[U];HMDB0011137[U];HMDB0001085[U];HMDB0001335[U];HMDB0002190[U];HMDB0004238[U];HMDB0001337[U];HMDB0004236[U];HMDB0004244[U];HMDB0004234[U];HMDB0004242[U];HMDB0013633[U];HMDB0001381[U];HMDB0005998[U];HMDB0004693[U];HMDB0004699[U];HMDB0010217[U];HMDB0002752[U];HMDB0002232[U];HMDB0011136[U];HMDB00012…	HMDB0004684[U];HMDB0003876[U];HMDB0004680[U];HMDB0001139[U];HMDB0011137[U];HMDB0002190[U];HMDB0004238[U];HMDB0001337[U];HMDB0004236[U];HMDB0004234[U];HMDB0013633[U];HMDB0005998[U];HMDB0010217[U];HMDB0002752[U];HMDB0002232[U];HMDB0011136[U];HMDB0002886[U];HMDB0011134[U];HMDB0060095[U];HMDB0002710[U];HMDB0003252[U];HMDB0004264[U];HMDB0004694[U];HMDB0004673[U];HMDB0004679[U]	-	HMDB0004684[U];HMDB0004680[U];HMDB0001452[U];HMDB0011135[U];HMDB0001139[U];HMDB0001337[U];HMDB0002710[?];HMDB0004244[U];HMDB0001381[U];HMDB0013633[U];HMDB0005998[U];HMDB0004693[U];HMDB0002752[?];HMDB0010217[U];HMDB0000221[U];HMDB0011136[U];HMDB0003178[U];HMDB0004236[?];HMDB0002886[U];HMDB0003235[U];HMDB0003252[U];HMDB0004264[U];HMDB0004694[U];HMDB0004673[U];HMDB0000148[U];HMDB0004243[U];HMDB00050…	HMDB0010217[U];HMDB0004684[U];HMDB0002752[U];HMDB0011135[U];HMDB0001139[U];HMDB0011137[U];HMDB0002886[U];HMDB0060095[U];HMDB0002710[U];HMDB0003252[U];HMDB0001085[U];HMDB0004694[U];HMDB0004238[U];HMDB0001337[U];HMDB0004236[U];HMDB0004243[U];HMDB0004244[U];HMDB0004234[U];HMDB0005050[U];HMDB0013633[U];HMDB0004692[U];HMDB0001923[U];HMDB0004693[U];HMDB0004699[U]	HMDB0004684[U];HMDB0003876[U];HMDB0004680[U];HMDB0001452[U];HMDB0011135[U];HMDB0001139[U];HMDB0011137[U];HMDB0001509[U];HMDB0001085[U];HMDB0001335[U];HMDB0002190[U];HMDB0004238[U];HMDB0001337[U];HMDB0004236[U];HMDB0004244[U];HMDB0004234[U];HMDB0013633[U];HMDB0001381[U];HMDB0005998[U];HMDB0004693[U];HMDB0004699[U];HMDB0010217[U];HMDB0002752[U];HMDB0002232[U];HMDB0011136[U];HMDB0001220[U];HMDB00028…	HMDB0004684[U];HMDB0001452[U];HMDB0011135[U];HMDB0001139[U];HMDB0011137[U];HMDB0001509[U];HMDB0001085[U];HMDB0001335[U];HMDB0004238[U];HMDB0004236[U];HMDB0004244[U];HMDB0004234[U];HMDB0001381[U];HMDB0004693[U];HMDB0004699[U];HMDB0002752[U];HMDB0001220[U];HMDB0002886[U];HMDB0060095[U];HMDB0002710[U];HMDB0003252[U];HMDB0004694[U];HMDB0004243[U];HMDB0005050[U];HMDB0004692[U];HMDB0001403[U]	HMDB0004684[U];HMDB0001452[U];HMDB0001509[U];HMDB0001139[U];HMDB0011137[U];HMDB0001335[U];HMDB0004238[U];HMDB0004236[U];HMDB0004234[U];HMDB0004242[U];HMDB0001381[U];HMDB0002311[U];HMDB0002343[U];HMDB0002752[U];HMDB0002265[U];HMDB0001220[U];HMDB0002886[U];HMDB0060095[U];HMDB0002710[U];HMDB0003235[U];HMDB0003252[U];HMDB0004694[U];HMDB0004241[U];HMDB0006059[U];HMDB0001403[U];HMDB0002314[U]	HMDB0004684[U];HMDB0003876[U];HMDB0004680[U];HMDB0001452[U];HMDB0011135[U];HMDB0001509[U];HMDB0001139[U];HMDB0011137[U];HMDB0005079[U];HMDB0001085[U];HMDB0001335[U];HMDB0002190[U];HMDB0004238[U];HMDB0001337[U];HMDB0004236[U];HMDB0004244[U];HMDB0004242[U];HMDB0004234[U];HMDB0013633[U];HMDB0001381[U];HMDB0005998[U];HMDB0004693[U];HMDB0004699[U];HMDB0010217[U];HMDB0002752[U];HMDB0002232[U];HMDB00111…
SMP0000289	Diflunisal Action Pathway	Drug Action	-	-	-	HMDB0002752[U];HMDB0001452[U];HMDB0001220[U];HMDB0001509[U];HMDB0002886[U];HMDB0060095[U];HMDB0002710[U];HMDB0003235[U];HMDB0003252[U];HMDB0001335[U];HMDB0004238[U];HMDB0004236[U];HMDB0004234[U];HMDB0004241[U];HMDB0004242[U];HMDB0006059[U];HMDB0001381[U];HMDB0001403[U]	HMDB0004684[U];HMDB0003876[U];HMDB0004680[U];HMDB0001452[U];HMDB0011135[U];HMDB0001139[U];HMDB0011137[U];HMDB0001509[U];HMDB0001085[U];HMDB0001335[U];HMDB0002190[U];HMDB0004238[U];HMDB0004236[U];HMDB0004244[U];HMDB0004234[U];HMDB0001381[U];HMDB0005998[U];HMDB0004693[U];HMDB0004699[U];HMDB0002752[U];HMDB0002232[U];HMDB0011136[U];HMDB0001220[U];HMDB0002886[U];HMDB0011134[U];HMDB0060095[U];HMDB00027…	HMDB0004684[U];HMDB0003876[U];HMDB0004680[U];HMDB0001452[U];HMDB0011135[U];HMDB0001509[U];HMDB0001139[U];HMDB0011137[U];HMDB0005079[U];HMDB0001085[U];HMDB0001335[U];HMDB0002190[U];HMDB0004238[U];HMDB0001337[U];HMDB0004236[U];HMDB0004244[U];HMDB0004234[U];HMDB0004242[U];HMDB0013633[U];HMDB0001381[U];HMDB0005998[U];HMDB0004693[U];HMDB0004699[U];HMDB0010217[U];HMDB0002752[U];HMDB0002232[U];HMDB00111…	HMDB0004684[U];HMDB0003876[U];HMDB0004680[U];HMDB0010379[U];HMDB0011135[U];HMDB0001139[U];HMDB0011137[U];HMDB0007883[U];HMDB0001085[U];HMDB0002190[U];HMDB0004238[U];HMDB0001337[U];HMDB0004236[U];HMDB0004244[U];HMDB0004234[U];HMDB0013633[U];HMDB0005998[U];HMDB0004693[U];HMDB0004699[U];HMDB0010217[U];HMDB0002752[U];HMDB0002232[U];HMDB0011136[U];HMDB0011134[U];HMDB0060095[U];HMDB0002710[U];HMDB00042…	-	-	HMDB0003876[U];HMDB0004680[U];HMDB0001452[U];HMDB0011135[U];HMDB0001509[U];HMDB0001085[U];HMDB0001335[U];HMDB0002190[U];HMDB0004238[U];HMDB0001337[U];HMDB0004236[U];HMDB0004244[U];HMDB0004234[U];HMDB0004242[U];HMDB0013633[U];HMDB0001381[U];HMDB0005998[U];HMDB0004693[U];HMDB0004699[U];HMDB0010217[U];HMDB0002752[U];HMDB0002232[U];HMDB0011136[U];HMDB0001220[U];HMDB0002886[U];HMDB0011134[U];HMDB00600…	HMDB0004684[U];HMDB0003876[U];HMDB0004680[U];HMDB0001452[U];HMDB0011135[U];HMDB0001509[U];HMDB0001139[U];HMDB0011137[U];HMDB0005079[U];HMDB0001085[U];HMDB0001335[U];HMDB0002190[U];HMDB0004238[U];HMDB0001337[U];HMDB0004236[U];HMDB0004244[U];HMDB0004234[U];HMDB0004242[U];HMDB0013633[U];HMDB0001381[U];HMDB0005998[U];HMDB0004693[U];HMDB0004699[U];HMDB0010217[U];HMDB0002752[U];HMDB0002232[U];HMDB00111…	-	HMDB0004684[U];HMDB0002752[U];HMDB0001452[U];HMDB0001220[U];HMDB0001509[U];HMDB0001139[U];HMDB0011137[U];HMDB0002886[U];HMDB0060095[U];HMDB0003235[U];HMDB0002710[U];HMDB0003252[U];HMDB0001335[U];HMDB0004694[U];HMDB0004238[U];HMDB0004236[U];HMDB0004241[U];HMDB0004242[U];HMDB0004234[U];HMDB0006059[U];HMDB0001381[U];HMDB0001403[U]	-	HMDB0004684[U];HMDB0003876[U];HMDB0004680[U];HMDB0001452[U];HMDB0011135[U];HMDB0001509[U];HMDB0001139[U];HMDB0011137[U];HMDB0001085[U];HMDB0001335[U];HMDB0002190[U];HMDB0004238[U];HMDB0001337[U];HMDB0004236[U];HMDB0004244[U];HMDB0004234[U];HMDB0004242[U];HMDB0013633[U];HMDB0001381[U];HMDB0005998[U];HMDB0004693[U];HMDB0004699[U];HMDB0010217[U];HMDB0002752[U];HMDB0002232[U];HMDB0011136[U];HMDB00012…	HMDB0004684[U];HMDB0003876[U];HMDB0004680[U];HMDB0001139[U];HMDB0011137[U];HMDB0002190[U];HMDB0004238[U];HMDB0001337[U];HMDB0004236[U];HMDB0004234[U];HMDB0013633[U];HMDB0005998[U];HMDB0010217[U];HMDB0002752[U];HMDB0002232[U];HMDB0011136[U];HMDB0002886[U];HMDB0011134[U];HMDB0060095[U];HMDB0002710[U];HMDB0003252[U];HMDB0004264[U];HMDB0004694[U];HMDB0004673[U];HMDB0004679[U]	-	HMDB0004684[U];HMDB0004680[U];HMDB0001452[U];HMDB0011135[U];HMDB0001139[U];HMDB0001337[U];HMDB0002710[?];HMDB0004244[U];HMDB0001381[U];HMDB0013633[U];HMDB0005998[U];HMDB0004693[U];HMDB0002752[?];HMDB0010217[U];HMDB0000221[U];HMDB0011136[U];HMDB0003178[U];HMDB0004236[?];HMDB0002886[U];HMDB0003235[U];HMDB0003252[U];HMDB0004264[U];HMDB0004694[U];HMDB0004673[U];HMDB0000148[U];HMDB0004243[U];HMDB00050…	HMDB0010217[U];HMDB0004684[U];HMDB0002752[U];HMDB0011135[U];HMDB0001139[U];HMDB0011137[U];HMDB0002886[U];HMDB0060095[U];HMDB0002710[U];HMDB0003252[U];HMDB0001085[U];HMDB0004694[U];HMDB0004238[U];HMDB0001337[U];HMDB0004236[U];HMDB0004243[U];HMDB0004244[U];HMDB0004234[U];HMDB0005050[U];HMDB0013633[U];HMDB0004692[U];HMDB0004693[U];HMDB0004699[U]	HMDB0004684[U];HMDB0003876[U];HMDB0004680[U];HMDB0001452[U];HMDB0011135[U];HMDB0001139[U];HMDB0011137[U];HMDB0001509[U];HMDB0001085[U];HMDB0001335[U];HMDB0002190[U];HMDB0004238[U];HMDB0001337[U];HMDB0004236[U];HMDB0004244[U];HMDB0004234[U];HMDB0013633[U];HMDB0001381[U];HMDB0005998[U];HMDB0004693[U];HMDB0004699[U];HMDB0010217[U];HMDB0002752[U];HMDB0002232[U];HMDB0011136[U];HMDB0001220[U];HMDB00028…	HMDB0004684[U];HMDB0001452[U];HMDB0011135[U];HMDB0001139[U];HMDB0011137[U];HMDB0001509[U];HMDB0001085[U];HMDB0001335[U];HMDB0004238[U];HMDB0004236[U];HMDB0004244[U];HMDB0004234[U];HMDB0001381[U];HMDB0004693[U];HMDB0004699[U];HMDB0002752[U];HMDB0001220[U];HMDB0002886[U];HMDB0060095[U];HMDB0002710[U];HMDB0003252[U];HMDB0004694[U];HMDB0004243[U];HMDB0005050[U];HMDB0004692[U];HMDB0001403[U]	HMDB0004684[U];HMDB0001452[U];HMDB0001509[U];HMDB0001139[U];HMDB0011137[U];HMDB0001335[U];HMDB0004238[U];HMDB0004236[U];HMDB0004234[U];HMDB0004242[U];HMDB0001381[U];HMDB0002311[U];HMDB0002343[U];HMDB0002752[U];HMDB0002265[U];HMDB0001220[U];HMDB0002886[U];HMDB0060095[U];HMDB0002710[U];HMDB0003235[U];HMDB0003252[U];HMDB0004694[U];HMDB0004241[U];HMDB0006059[U];HMDB0001403[U];HMDB0002314[U]	HMDB0004684[U];HMDB0003876[U];HMDB0004680[U];HMDB0001452[U];HMDB0011135[U];HMDB0001509[U];HMDB0001139[U];HMDB0011137[U];HMDB0005079[U];HMDB0001085[U];HMDB0001335[U];HMDB0002190[U];HMDB0004238[U];HMDB0001337[U];HMDB0004236[U];HMDB0004244[U];HMDB0004242[U];HMDB0004234[U];HMDB0014999[U];HMDB0013633[U];HMDB0001381[U];HMDB0005998[U];HMDB0004693[U];HMDB0004699[U];HMDB0010217[U];HMDB0002752[U];HMDB00022…
SMP0000353	Leukotriene C4 Synthesis Deficiency	Disease	-	-	-	HMDB0002752[U];HMDB0001452[U];HMDB0001220[U];HMDB0001509[U];HMDB0002886[U];HMDB0060095[U];HMDB0002710[U];HMDB0003235[U];HMDB0003252[U];HMDB0001335[U];HMDB0004238[U];HMDB0004236[U];HMDB0004234[U];HMDB0004241[U];HMDB0004242[U];HMDB0006059[U];HMDB0001381[U];HMDB0001403[U]	HMDB0004684[U];HMDB0003876[U];HMDB0004680[U];HMDB0001452[U];HMDB0011135[U];HMDB0001139[U];HMDB0011137[U];HMDB0001509[U];HMDB0001085[U];HMDB0001335[U];HMDB0002190[U];HMDB0004238[U];HMDB0004236[U];HMDB0004244[U];HMDB0004234[U];HMDB0001381[U];HMDB0005998[U];HMDB0004693[U];HMDB0004699[U];HMDB0002752[U];HMDB0002232[U];HMDB0011136[U];HMDB0001220[U];HMDB0002886[U];HMDB0011134[U];HMDB0060095[U];HMDB00027…	HMDB0004684[U];HMDB0003876[U];HMDB0004680[U];HMDB0001452[U];HMDB0011135[U];HMDB0001509[U];HMDB0001139[U];HMDB0011137[U];HMDB0005079[U];HMDB0001085[U];HMDB0001335[U];HMDB0002190[U];HMDB0004238[U];HMDB0001337[U];HMDB0004236[U];HMDB0004244[U];HMDB0004234[U];HMDB0004242[U];HMDB0013633[U];HMDB0001381[U];HMDB0005998[U];HMDB0004693[U];HMDB0004699[U];HMDB0010217[U];HMDB0002752[U];HMDB0002232[U];HMDB00111…	HMDB0004684[U];HMDB0003876[U];HMDB0004680[U];HMDB0010379[U];HMDB0011135[U];HMDB0001139[U];HMDB0011137[U];HMDB0007883[U];HMDB0001085[U];HMDB0002190[U];HMDB0004238[U];HMDB0001337[U];HMDB0004236[U];HMDB0004244[U];HMDB0004234[U];HMDB0013633[U];HMDB0005998[U];HMDB0004693[U];HMDB0004699[U];HMDB0010217[U];HMDB0002752[U];HMDB0002232[U];HMDB0011136[U];HMDB0011134[U];HMDB0060095[U];HMDB0002710[U];HMDB00042…	-	-	HMDB0003876[U];HMDB0004680[U];HMDB0001452[U];HMDB0011135[U];HMDB0001509[U];HMDB0001085[U];HMDB0001335[U];HMDB0002190[U];HMDB0004238[U];HMDB0001337[U];HMDB0004236[U];HMDB0004244[U];HMDB0004234[U];HMDB0004242[U];HMDB0013633[U];HMDB0001381[U];HMDB0005998[U];HMDB0004693[U];HMDB0004699[U];HMDB0010217[U];HMDB0002752[U];HMDB0002232[U];HMDB0011136[U];HMDB0001220[U];HMDB0002886[U];HMDB0011134[U];HMDB00600…	HMDB0004684[U];HMDB0003876[U];HMDB0004680[U];HMDB0001452[U];HMDB0011135[U];HMDB0001509[U];HMDB0001139[U];HMDB0011137[U];HMDB0005079[U];HMDB0001085[U];HMDB0001335[U];HMDB0002190[U];HMDB0004238[U];HMDB0001337[U];HMDB0004236[U];HMDB0004244[U];HMDB0004234[U];HMDB0004242[U];HMDB0013633[U];HMDB0001381[U];HMDB0005998[U];HMDB0004693[U];HMDB0004699[U];HMDB0010217[U];HMDB0002752[U];HMDB0002232[U];HMDB00111…	-	HMDB0004684[U];HMDB0002752[U];HMDB0001452[U];HMDB0001220[U];HMDB0001509[U];HMDB0001139[U];HMDB0011137[U];HMDB0002886[U];HMDB0060095[U];HMDB0003235[U];HMDB0002710[U];HMDB0003252[U];HMDB0001335[U];HMDB0004694[U];HMDB0004238[U];HMDB0004236[U];HMDB0004241[U];HMDB0004242[U];HMDB0004234[U];HMDB0006059[U];HMDB0001381[U];HMDB0001403[U]	-	HMDB0004684[U];HMDB0003876[U];HMDB0004680[U];HMDB0001452[U];HMDB0011135[U];HMDB0001509[U];HMDB0001139[U];HMDB0011137[U];HMDB0001085[U];HMDB0001335[U];HMDB0002190[U];HMDB0004238[U];HMDB0001337[U];HMDB0004236[U];HMDB0004244[U];HMDB0004234[U];HMDB0004242[U];HMDB0013633[U];HMDB0001381[U];HMDB0005998[U];HMDB0004693[U];HMDB0004699[U];HMDB0010217[U];HMDB0002752[U];HMDB0002232[U];HMDB0011136[U];HMDB00012…	HMDB0004684[U];HMDB0003876[U];HMDB0004680[U];HMDB0001139[U];HMDB0011137[U];HMDB0002190[U];HMDB0004238[U];HMDB0001337[U];HMDB0004236[U];HMDB0004234[U];HMDB0013633[U];HMDB0005998[U];HMDB0010217[U];HMDB0002752[U];HMDB0002232[U];HMDB0011136[U];HMDB0002886[U];HMDB0011134[U];HMDB0060095[U];HMDB0002710[U];HMDB0003252[U];HMDB0004264[U];HMDB0004694[U];HMDB0004673[U];HMDB0004679[U]	-	HMDB0004684[U];HMDB0004680[U];HMDB0001452[U];HMDB0011135[U];HMDB0001139[U];HMDB0001337[U];HMDB0002710[?];HMDB0004244[U];HMDB0001381[U];HMDB0013633[U];HMDB0005998[U];HMDB0004693[U];HMDB0002752[?];HMDB0010217[U];HMDB0000221[U];HMDB0011136[U];HMDB0003178[U];HMDB0004236[?];HMDB0002886[U];HMDB0003235[U];HMDB0003252[U];HMDB0004264[U];HMDB0004694[U];HMDB0004673[U];HMDB0000148[U];HMDB0004243[U];HMDB00050…	HMDB0010217[U];HMDB0004684[U];HMDB0002752[U];HMDB0011135[U];HMDB0001139[U];HMDB0011137[U];HMDB0002886[U];HMDB0060095[U];HMDB0002710[U];HMDB0003252[U];HMDB0001085[U];HMDB0004694[U];HMDB0004238[U];HMDB0001337[U];HMDB0004236[U];HMDB0004243[U];HMDB0004244[U];HMDB0004234[U];HMDB0005050[U];HMDB0013633[U];HMDB0004692[U];HMDB0004693[U];HMDB0004699[U]	HMDB0004684[U];HMDB0003876[U];HMDB0004680[U];HMDB0001452[U];HMDB0011135[U];HMDB0001139[U];HMDB0011137[U];HMDB0001509[U];HMDB0001085[U];HMDB0001335[U];HMDB0002190[U];HMDB0004238[U];HMDB0001337[U];HMDB0004236[U];HMDB0004244[U];HMDB0004234[U];HMDB0013633[U];HMDB0001381[U];HMDB0005998[U];HMDB0004693[U];HMDB0004699[U];HMDB0010217[U];HMDB0002752[U];HMDB0002232[U];HMDB0011136[U];HMDB0001220[U];HMDB00028…	HMDB0004684[U];HMDB0001452[U];HMDB0011135[U];HMDB0001139[U];HMDB0011137[U];HMDB0001509[U];HMDB0001085[U];HMDB0001335[U];HMDB0004238[U];HMDB0004236[U];HMDB0004244[U];HMDB0004234[U];HMDB0001381[U];HMDB0004693[U];HMDB0004699[U];HMDB0002752[U];HMDB0001220[U];HMDB0002886[U];HMDB0060095[U];HMDB0002710[U];HMDB0003252[U];HMDB0004694[U];HMDB0004243[U];HMDB0005050[U];HMDB0004692[U];HMDB0001403[U]	HMDB0004684[U];HMDB0001452[U];HMDB0001509[U];HMDB0001139[U];HMDB0011137[U];HMDB0001335[U];HMDB0004238[U];HMDB0004236[U];HMDB0004234[U];HMDB0004242[U];HMDB0001381[U];HMDB0002311[U];HMDB0002343[U];HMDB0002752[U];HMDB0002265[U];HMDB0001220[U];HMDB0002886[U];HMDB0060095[U];HMDB0002710[U];HMDB0003235[U];HMDB0003252[U];HMDB0004694[U];HMDB0004241[U];HMDB0006059[U];HMDB0001403[U];HMDB0002314[U]	HMDB0004684[U];HMDB0003876[U];HMDB0004680[U];HMDB0001452[U];HMDB0011135[U];HMDB0001509[U];HMDB0001139[U];HMDB0011137[U];HMDB0005079[U];HMDB0001085[U];HMDB0001335[U];HMDB0002190[U];HMDB0004238[U];HMDB0001337[U];HMDB0004236[U];HMDB0004244[U];HMDB0004242[U];HMDB0004234[U];HMDB0013633[U];HMDB0001381[U];HMDB0005998[U];HMDB0004693[U];HMDB0004699[U];HMDB0010217[U];HMDB0002752[U];HMDB0002232[U];HMDB00111…
SMP0000692	Antipyrine Action Pathway	Drug Action	-	-	-	HMDB0002752[U];HMDB0001452[U];HMDB0001220[U];HMDB0001509[U];HMDB0002886[U];HMDB0060095[U];HMDB0002710[U];HMDB0003235[U];HMDB0003252[U];HMDB0001335[U];HMDB0004238[U];HMDB0004236[U];HMDB0004234[U];HMDB0004241[U];HMDB0004242[U];HMDB0006059[U];HMDB0001381[U];HMDB0001403[U]	HMDB0004684[U];HMDB0003876[U];HMDB0004680[U];HMDB0001452[U];HMDB0011135[U];HMDB0001139[U];HMDB0011137[U];HMDB0001509[U];HMDB0001085[U];HMDB0001335[U];HMDB0002190[U];HMDB0004238[U];HMDB0004236[U];HMDB0004244[U];HMDB0004234[U];HMDB0001381[U];HMDB0005998[U];HMDB0004693[U];HMDB0004699[U];HMDB0002752[U];HMDB0002232[U];HMDB0011136[U];HMDB0001220[U];HMDB0002886[U];HMDB0011134[U];HMDB0060095[U];HMDB00027…	HMDB0004684[U];HMDB0003876[U];HMDB0004680[U];HMDB0001452[U];HMDB0011135[U];HMDB0001509[U];HMDB0001139[U];HMDB0011137[U];HMDB0005079[U];HMDB0001085[U];HMDB0001335[U];HMDB0002190[U];HMDB0004238[U];HMDB0001337[U];HMDB0004236[U];HMDB0004244[U];HMDB0004234[U];HMDB0004242[U];HMDB0013633[U];HMDB0001381[U];HMDB0005998[U];HMDB0004693[U];HMDB0004699[U];HMDB0010217[U];HMDB0002752[U];HMDB0002232[U];HMDB00111…	HMDB0004684[U];HMDB0003876[U];HMDB0004680[U];HMDB0010379[U];HMDB0011135[U];HMDB0001139[U];HMDB0011137[U];HMDB0007883[U];HMDB0001085[U];HMDB0002190[U];HMDB0004238[U];HMDB0001337[U];HMDB0004236[U];HMDB0004244[U];HMDB0004234[U];HMDB0013633[U];HMDB0005998[U];HMDB0004693[U];HMDB0004699[U];HMDB0010217[U];HMDB0002752[U];HMDB0002232[U];HMDB0011136[U];HMDB0011134[U];HMDB0060095[U];HMDB0002710[U];HMDB00042…	-	-	HMDB0003876[U];HMDB0004680[U];HMDB0001452[U];HMDB0011135[U];HMDB0001509[U];HMDB0001085[U];HMDB0001335[U];HMDB0002190[U];HMDB0004238[U];HMDB0001337[U];HMDB0004236[U];HMDB0004244[U];HMDB0004234[U];HMDB0004242[U];HMDB0013633[U];HMDB0001381[U];HMDB0005998[U];HMDB0004693[U];HMDB0004699[U];HMDB0010217[U];HMDB0002752[U];HMDB0002232[U];HMDB0011136[U];HMDB0001220[U];HMDB0002886[U];HMDB0011134[U];HMDB00600…	HMDB0004684[U];HMDB0003876[U];HMDB0004680[U];HMDB0001452[U];HMDB0011135[U];HMDB0001509[U];HMDB0001139[U];HMDB0011137[U];HMDB0005079[U];HMDB0001085[U];HMDB0001335[U];HMDB0002190[U];HMDB0004238[U];HMDB0001337[U];HMDB0004236[U];HMDB0004244[U];HMDB0004234[U];HMDB0004242[U];HMDB0013633[U];HMDB0001381[U];HMDB0005998[U];HMDB0004693[U];HMDB0004699[U];HMDB0010217[U];HMDB0002752[U];HMDB0002232[U];HMDB00111…	-	HMDB0004684[U];HMDB0002752[U];HMDB0001452[U];HMDB0001220[U];HMDB0001509[U];HMDB0001139[U];HMDB0011137[U];HMDB0002886[U];HMDB0060095[U];HMDB0003235[U];HMDB0002710[U];HMDB0003252[U];HMDB0001335[U];HMDB0004694[U];HMDB0004238[U];HMDB0004236[U];HMDB0004241[U];HMDB0004242[U];HMDB0004234[U];HMDB0006059[U];HMDB0001381[U];HMDB0001403[U]	-	HMDB0004684[U];HMDB0003876[U];HMDB0004680[U];HMDB0001452[U];HMDB0011135[U];HMDB0001509[U];HMDB0001139[U];HMDB0011137[U];HMDB0001085[U];HMDB0001335[U];HMDB0002190[U];HMDB0004238[U];HMDB0001337[U];HMDB0004236[U];HMDB0004244[U];HMDB0004234[U];HMDB0004242[U];HMDB0013633[U];HMDB0001381[U];HMDB0005998[U];HMDB0004693[U];HMDB0004699[U];HMDB0010217[U];HMDB0002752[U];HMDB0002232[U];HMDB0011136[U];HMDB00012…	HMDB0004684[U];HMDB0003876[U];HMDB0004680[U];HMDB0001139[U];HMDB0011137[U];HMDB0002190[U];HMDB0004238[U];HMDB0001337[U];HMDB0004236[U];HMDB0004234[U];HMDB0013633[U];HMDB0005998[U];HMDB0010217[U];HMDB0002752[U];HMDB0002232[U];HMDB0011136[U];HMDB0002886[U];HMDB0011134[U];HMDB0060095[U];HMDB0002710[U];HMDB0003252[U];HMDB0004264[U];HMDB0004694[U];HMDB0004673[U];HMDB0004679[U]	-	HMDB0004684[U];HMDB0004680[U];HMDB0001452[U];HMDB0011135[U];HMDB0001139[U];HMDB0001337[U];HMDB0002710[?];HMDB0004244[U];HMDB0015503[D];HMDB0001381[U];HMDB0013633[U];HMDB0005998[U];HMDB0004693[U];HMDB0002752[?];HMDB0010217[U];HMDB0000221[U];HMDB0011136[U];HMDB0003178[U];HMDB0004236[?];HMDB0002886[U];HMDB0003235[U];HMDB0003252[U];HMDB0004264[U];HMDB0004694[U];HMDB0004673[U];HMDB0000148[U];HMDB00042…	HMDB0010217[U];HMDB0004684[U];HMDB0002752[U];HMDB0011135[U];HMDB0001139[U];HMDB0011137[U];HMDB0002886[U];HMDB0060095[U];HMDB0002710[U];HMDB0003252[U];HMDB0001085[U];HMDB0004694[U];HMDB0004238[U];HMDB0001337[U];HMDB0004236[U];HMDB0004243[U];HMDB0004244[U];HMDB0004234[U];HMDB0005050[U];HMDB0013633[U];HMDB0004692[U];HMDB0004693[U];HMDB0004699[U]	HMDB0004684[U];HMDB0003876[U];HMDB0004680[U];HMDB0001452[U];HMDB0011135[U];HMDB0001139[U];HMDB0011137[U];HMDB0001509[U];HMDB0001085[U];HMDB0001335[U];HMDB0002190[U];HMDB0004238[U];HMDB0001337[U];HMDB0004236[U];HMDB0004244[U];HMDB0004234[U];HMDB0013633[U];HMDB0001381[U];HMDB0005998[U];HMDB0004693[U];HMDB0004699[U];HMDB0010217[U];HMDB0002752[U];HMDB0002232[U];HMDB0011136[U];HMDB0001220[U];HMDB00028…	HMDB0004684[U];HMDB0001452[U];HMDB0011135[U];HMDB0001139[U];HMDB0011137[U];HMDB0001509[U];HMDB0001085[U];HMDB0001335[U];HMDB0004238[U];HMDB0004236[U];HMDB0004244[U];HMDB0004234[U];HMDB0001381[U];HMDB0004693[U];HMDB0004699[U];HMDB0002752[U];HMDB0001220[U];HMDB0002886[U];HMDB0060095[U];HMDB0002710[U];HMDB0003252[U];HMDB0004694[U];HMDB0004243[U];HMDB0005050[U];HMDB0004692[U];HMDB0001403[U]	HMDB0004684[U];HMDB0001452[U];HMDB0001509[U];HMDB0001139[U];HMDB0011137[U];HMDB0001335[U];HMDB0004238[U];HMDB0004236[U];HMDB0004234[U];HMDB0004242[U];HMDB0001381[U];HMDB0002311[U];HMDB0002343[U];HMDB0002752[U];HMDB0002265[U];HMDB0001220[U];HMDB0002886[U];HMDB0060095[U];HMDB0002710[U];HMDB0003235[U];HMDB0003252[U];HMDB0004694[U];HMDB0004241[U];HMDB0006059[U];HMDB0001403[U];HMDB0002314[U]	HMDB0004684[U];HMDB0003876[U];HMDB0004680[U];HMDB0001452[U];HMDB0011135[U];HMDB0001509[U];HMDB0001139[U];HMDB0011137[U];HMDB0005079[U];HMDB0001085[U];HMDB0001335[U];HMDB0002190[U];HMDB0004238[U];HMDB0001337[U];HMDB0004236[U];HMDB0004244[U];HMDB0004242[U];HMDB0004234[U];HMDB0013633[U];HMDB0001381[U];HMDB0005998[U];HMDB0004693[U];HMDB0004699[U];HMDB0010217[U];HMDB0002752[U];HMDB0002232[U];HMDB00111…
SMP0000693	Antrafenine Action Pathway	Drug Action	-	-	-	HMDB0002752[U];HMDB0001452[U];HMDB0001220[U];HMDB0001509[U];HMDB0002886[U];HMDB0060095[U];HMDB0002710[U];HMDB0003235[U];HMDB0003252[U];HMDB0001335[U];HMDB0004238[U];HMDB0004236[U];HMDB0004234[U];HMDB0004241[U];HMDB0004242[U];HMDB0006059[U];HMDB0001381[U];HMDB0001403[U]	HMDB0004684[U];HMDB0003876[U];HMDB0004680[U];HMDB0001452[U];HMDB0011135[U];HMDB0001139[U];HMDB0011137[U];HMDB0001509[U];HMDB0001085[U];HMDB0001335[U];HMDB0002190[U];HMDB0004238[U];HMDB0004236[U];HMDB0004244[U];HMDB0004234[U];HMDB0001381[U];HMDB0005998[U];HMDB0004693[U];HMDB0004699[U];HMDB0002752[U];HMDB0002232[U];HMDB0011136[U];HMDB0001220[U];HMDB0002886[U];HMDB0011134[U];HMDB0060095[U];HMDB00027…	HMDB0004684[U];HMDB0003876[U];HMDB0004680[U];HMDB0001452[U];HMDB0011135[U];HMDB0001509[U];HMDB0001139[U];HMDB0011137[U];HMDB0005079[U];HMDB0001085[U];HMDB0001335[U];HMDB0002190[U];HMDB0004238[U];HMDB0001337[U];HMDB0004236[U];HMDB0004244[U];HMDB0004234[U];HMDB0004242[U];HMDB0013633[U];HMDB0001381[U];HMDB0005998[U];HMDB0004693[U];HMDB0004699[U];HMDB0010217[U];HMDB0002752[U];HMDB0002232[U];HMDB00111…	HMDB0004684[U];HMDB0003876[U];HMDB0004680[U];HMDB0010379[U];HMDB0011135[U];HMDB0001139[U];HMDB0011137[U];HMDB0007883[U];HMDB0001085[U];HMDB0002190[U];HMDB0004238[U];HMDB0001337[U];HMDB0004236[U];HMDB0004244[U];HMDB0004234[U];HMDB0013633[U];HMDB0005998[U];HMDB0004693[U];HMDB0004699[U];HMDB0010217[U];HMDB0002752[U];HMDB0002232[U];HMDB0011136[U];HMDB0011134[U];HMDB0060095[U];HMDB0002710[U];HMDB00042…	-	-	HMDB0003876[U];HMDB0004680[U];HMDB0001452[U];HMDB0011135[U];HMDB0001509[U];HMDB0015488[U];HMDB0001085[U];HMDB0001335[U];HMDB0002190[U];HMDB0004238[U];HMDB0001337[U];HMDB0004236[U];HMDB0004244[U];HMDB0004234[U];HMDB0004242[U];HMDB0013633[U];HMDB0001381[U];HMDB0005998[U];HMDB0004693[U];HMDB0004699[U];HMDB0010217[U];HMDB0002752[U];HMDB0002232[U];HMDB0011136[U];HMDB0001220[U];HMDB0002886[U];HMDB00111…	HMDB0004684[U];HMDB0003876[U];HMDB0004680[U];HMDB0001452[U];HMDB0011135[U];HMDB0001509[U];HMDB0001139[U];HMDB0011137[U];HMDB0005079[U];HMDB0001085[U];HMDB0001335[U];HMDB0002190[U];HMDB0004238[U];HMDB0001337[U];HMDB0004236[U];HMDB0004244[U];HMDB0004234[U];HMDB0004242[U];HMDB0013633[U];HMDB0001381[U];HMDB0005998[U];HMDB0004693[U];HMDB0004699[U];HMDB0010217[U];HMDB0002752[U];HMDB0002232[U];HMDB00111…	-	HMDB0004684[U];HMDB0002752[U];HMDB0001452[U];HMDB0001220[U];HMDB0001509[U];HMDB0001139[U];HMDB0011137[U];HMDB0002886[U];HMDB0060095[U];HMDB0003235[U];HMDB0002710[U];HMDB0003252[U];HMDB0001335[U];HMDB0004694[U];HMDB0004238[U];HMDB0004236[U];HMDB0004241[U];HMDB0004242[U];HMDB0004234[U];HMDB0006059[U];HMDB0001381[U];HMDB0001403[U]	-	HMDB0004684[U];HMDB0003876[U];HMDB0004680[U];HMDB0001452[U];HMDB0011135[U];HMDB0001509[U];HMDB0001139[U];HMDB0011137[U];HMDB0001085[U];HMDB0001335[U];HMDB0002190[U];HMDB0004238[U];HMDB0001337[U];HMDB0004236[U];HMDB0004244[U];HMDB0004234[U];HMDB0004242[U];HMDB0013633[U];HMDB0001381[U];HMDB0005998[U];HMDB0004693[U];HMDB0004699[U];HMDB0010217[U];HMDB0002752[U];HMDB0002232[U];HMDB0011136[U];HMDB00012…	HMDB0004684[U];HMDB0003876[U];HMDB0004680[U];HMDB0001139[U];HMDB0011137[U];HMDB0002190[U];HMDB0004238[U];HMDB0001337[U];HMDB0004236[U];HMDB0004234[U];HMDB0013633[U];HMDB0005998[U];HMDB0010217[U];HMDB0002752[U];HMDB0002232[U];HMDB0011136[U];HMDB0002886[U];HMDB0011134[U];HMDB0060095[U];HMDB0002710[U];HMDB0003252[U];HMDB0004264[U];HMDB0004694[U];HMDB0004673[U];HMDB0004679[U]	-	HMDB0004684[U];HMDB0004680[U];HMDB0001452[U];HMDB0011135[U];HMDB0001139[U];HMDB0001337[U];HMDB0002710[?];HMDB0004244[U];HMDB0001381[U];HMDB0013633[U];HMDB0005998[U];HMDB0004693[U];HMDB0002752[?];HMDB0010217[U];HMDB0000221[U];HMDB0011136[U];HMDB0003178[U];HMDB0004236[?];HMDB0002886[U];HMDB0003235[U];HMDB0003252[U];HMDB0004264[U];HMDB0004694[U];HMDB0004673[U];HMDB0000148[U];HMDB0004243[U];HMDB00050…	HMDB0010217[U];HMDB0004684[U];HMDB0002752[U];HMDB0011135[U];HMDB0001139[U];HMDB0011137[U];HMDB0002886[U];HMDB0060095[U];HMDB0002710[U];HMDB0003252[U];HMDB0001085[U];HMDB0004694[U];HMDB0004238[U];HMDB0001337[U];HMDB0004236[U];HMDB0004243[U];HMDB0004244[U];HMDB0004234[U];HMDB0005050[U];HMDB0013633[U];HMDB0004692[U];HMDB0004693[U];HMDB0004699[U]	HMDB0004684[U];HMDB0003876[U];HMDB0004680[U];HMDB0001452[U];HMDB0011135[U];HMDB0001139[U];HMDB0011137[U];HMDB0001509[U];HMDB0001085[U];HMDB0001335[U];HMDB0002190[U];HMDB0004238[U];HMDB0001337[U];HMDB0004236[U];HMDB0004244[U];HMDB0004234[U];HMDB0013633[U];HMDB0001381[U];HMDB0005998[U];HMDB0004693[U];HMDB0004699[U];HMDB0010217[U];HMDB0002752[U];HMDB0002232[U];HMDB0011136[U];HMDB0001220[U];HMDB00028…	HMDB0004684[U];HMDB0001452[U];HMDB0011135[U];HMDB0001139[U];HMDB0011137[U];HMDB0001509[U];HMDB0001085[U];HMDB0001335[U];HMDB0004238[U];HMDB0004236[U];HMDB0004244[U];HMDB0004234[U];HMDB0001381[U];HMDB0004693[U];HMDB0004699[U];HMDB0002752[U];HMDB0001220[U];HMDB0002886[U];HMDB0060095[U];HMDB0002710[U];HMDB0003252[U];HMDB0004694[U];HMDB0004243[U];HMDB0005050[U];HMDB0004692[U];HMDB0001403[U]	HMDB0004684[U];HMDB0001452[U];HMDB0001509[U];HMDB0001139[U];HMDB0011137[U];HMDB0001335[U];HMDB0004238[U];HMDB0004236[U];HMDB0004234[U];HMDB0004242[U];HMDB0001381[U];HMDB0002311[U];HMDB0002343[U];HMDB0002752[U];HMDB0002265[U];HMDB0001220[U];HMDB0002886[U];HMDB0060095[U];HMDB0002710[U];HMDB0003235[U];HMDB0003252[U];HMDB0004694[U];HMDB0004241[U];HMDB0006059[U];HMDB0001403[U];HMDB0002314[U]	HMDB0004684[U];HMDB0003876[U];HMDB0004680[U];HMDB0001452[U];HMDB0011135[U];HMDB0001509[U];HMDB0001139[U];HMDB0011137[U];HMDB0005079[U];HMDB0001085[U];HMDB0001335[U];HMDB0002190[U];HMDB0004238[U];HMDB0001337[U];HMDB0004236[U];HMDB0004244[U];HMDB0004242[U];HMDB0004234[U];HMDB0013633[U];HMDB0001381[U];HMDB0005998[U];HMDB0004693[U];HMDB0004699[U];HMDB0010217[U];HMDB0002752[U];HMDB0002232[U];HMDB00111…
SMP0000694	Carprofen Action Pathway	Drug Action	-	-	-	HMDB0002752[U];HMDB0001452[U];HMDB0001220[U];HMDB0001509[U];HMDB0002886[U];HMDB0060095[U];HMDB0002710[U];HMDB0003235[U];HMDB0003252[U];HMDB0001335[U];HMDB0004238[U];HMDB0004236[U];HMDB0004234[U];HMDB0004241[U];HMDB0004242[U];HMDB0006059[U];HMDB0001381[U];HMDB0001403[U]	HMDB0004684[U];HMDB0003876[U];HMDB0004680[U];HMDB0001452[U];HMDB0011135[U];HMDB0001139[U];HMDB0011137[U];HMDB0001509[U];HMDB0001085[U];HMDB0001335[U];HMDB0002190[U];HMDB0004238[U];HMDB0004236[U];HMDB0004244[U];HMDB0004234[U];HMDB0001381[U];HMDB0005998[U];HMDB0004693[U];HMDB0004699[U];HMDB0002752[U];HMDB0002232[U];HMDB0011136[U];HMDB0001220[U];HMDB0002886[U];HMDB0011134[U];HMDB0060095[U];HMDB00027…	HMDB0004684[U];HMDB0003876[U];HMDB0004680[U];HMDB0001452[U];HMDB0011135[U];HMDB0001509[U];HMDB0001139[U];HMDB0011137[U];HMDB0005079[U];HMDB0001085[U];HMDB0001335[U];HMDB0002190[U];HMDB0004238[U];HMDB0001337[U];HMDB0004236[U];HMDB0004244[U];HMDB0004234[U];HMDB0004242[U];HMDB0013633[U];HMDB0001381[U];HMDB0005998[U];HMDB0004693[U];HMDB0004699[U];HMDB0010217[U];HMDB0002752[U];HMDB0002232[U];HMDB00111…	HMDB0004684[U];HMDB0003876[U];HMDB0004680[U];HMDB0010379[U];HMDB0011135[U];HMDB0001139[U];HMDB0011137[U];HMDB0007883[U];HMDB0001085[U];HMDB0002190[U];HMDB0004238[U];HMDB0001337[U];HMDB0004236[U];HMDB0004244[U];HMDB0004234[U];HMDB0013633[U];HMDB0005998[U];HMDB0004693[U];HMDB0004699[U];HMDB0010217[U];HMDB0002752[U];HMDB0002232[U];HMDB0011136[U];HMDB0011134[U];HMDB0060095[U];HMDB0002710[U];HMDB00042…	-	-	HMDB0003876[U];HMDB0004680[U];HMDB0001452[U];HMDB0011135[U];HMDB0001509[U];HMDB0001085[U];HMDB0001335[U];HMDB0002190[U];HMDB0004238[U];HMDB0001337[U];HMDB0004236[U];HMDB0004244[U];HMDB0004234[U];HMDB0004242[U];HMDB0013633[U];HMDB0001381[U];HMDB0005998[U];HMDB0004693[U];HMDB0004699[U];HMDB0010217[U];HMDB0002752[U];HMDB0002232[U];HMDB0011136[U];HMDB0001220[U];HMDB0002886[U];HMDB0011134[U];HMDB00600…	HMDB0004684[U];HMDB0003876[U];HMDB0004680[U];HMDB0001452[U];HMDB0011135[U];HMDB0001509[U];HMDB0001139[U];HMDB0011137[U];HMDB0005079[U];HMDB0001085[U];HMDB0001335[U];HMDB0002190[U];HMDB0004238[U];HMDB0001337[U];HMDB0004236[U];HMDB0004244[U];HMDB0004234[U];HMDB0004242[U];HMDB0013633[U];HMDB0001381[U];HMDB0005998[U];HMDB0004693[U];HMDB0004699[U];HMDB0010217[U];HMDB0002752[U];HMDB0002232[U];HMDB00111…	-	HMDB0004684[U];HMDB0002752[U];HMDB0001452[U];HMDB0001220[U];HMDB0001509[U];HMDB0001139[U];HMDB0011137[U];HMDB0002886[U];HMDB0060095[U];HMDB0003235[U];HMDB0002710[U];HMDB0003252[U];HMDB0001335[U];HMDB0004694[U];HMDB0004238[U];HMDB0004236[U];HMDB0004241[U];HMDB0004242[U];HMDB0004234[U];HMDB0006059[U];HMDB0001381[U];HMDB0001403[U]	-	HMDB0004684[U];HMDB0003876[U];HMDB0004680[U];HMDB0001452[U];HMDB0011135[U];HMDB0001509[U];HMDB0001139[U];HMDB0011137[U];HMDB0001085[U];HMDB0001335[U];HMDB0002190[U];HMDB0004238[U];HMDB0001337[U];HMDB0004236[U];HMDB0004244[U];HMDB0004234[U];HMDB0004242[U];HMDB0013633[U];HMDB0001381[U];HMDB0005998[U];HMDB0004693[U];HMDB0004699[U];HMDB0010217[U];HMDB0002752[U];HMDB0002232[U];HMDB0011136[U];HMDB00012…	HMDB0004684[U];HMDB0003876[U];HMDB0004680[U];HMDB0001139[U];HMDB0011137[U];HMDB0002190[U];HMDB0004238[U];HMDB0001337[U];HMDB0004236[U];HMDB0004234[U];HMDB0013633[U];HMDB0005998[U];HMDB0010217[U];HMDB0002752[U];HMDB0002232[U];HMDB0011136[U];HMDB0002886[U];HMDB0011134[U];HMDB0060095[U];HMDB0002710[U];HMDB0003252[U];HMDB0004264[U];HMDB0004694[U];HMDB0004673[U];HMDB0004679[U]	-	HMDB0004684[U];HMDB0004680[U];HMDB0001452[U];HMDB0011135[U];HMDB0001139[U];HMDB0001337[U];HMDB0002710[?];HMDB0004244[U];HMDB0001381[U];HMDB0013633[U];HMDB0005998[U];HMDB0004693[U];HMDB0002752[?];HMDB0010217[U];HMDB0000221[U];HMDB0011136[U];HMDB0003178[U];HMDB0004236[?];HMDB0002886[U];HMDB0003235[U];HMDB0003252[U];HMDB0004264[U];HMDB0004694[U];HMDB0004673[U];HMDB0000148[U];HMDB0004243[U];HMDB00050…	HMDB0010217[U];HMDB0004684[U];HMDB0002752[U];HMDB0011135[U];HMDB0001139[U];HMDB0011137[U];HMDB0002886[U];HMDB0060095[U];HMDB0002710[U];HMDB0003252[U];HMDB0001085[U];HMDB0004694[U];HMDB0004238[U];HMDB0001337[U];HMDB0004236[U];HMDB0004243[U];HMDB0004244[U];HMDB0004234[U];HMDB0005050[U];HMDB0013633[U];HMDB0004692[U];HMDB0004693[U];HMDB0004699[U]	HMDB0004684[U];HMDB0003876[U];HMDB0004680[U];HMDB0001452[U];HMDB0011135[U];HMDB0001139[U];HMDB0011137[U];HMDB0001509[U];HMDB0001085[U];HMDB0001335[U];HMDB0002190[U];HMDB0004238[U];HMDB0001337[U];HMDB0004236[U];HMDB0004244[U];HMDB0004234[U];HMDB0013633[U];HMDB0001381[U];HMDB0005998[U];HMDB0004693[U];HMDB0004699[U];HMDB0010217[U];HMDB0002752[U];HMDB0002232[U];HMDB0011136[U];HMDB0001220[U];HMDB00028…	HMDB0004684[U];HMDB0001452[U];HMDB0011135[U];HMDB0001139[U];HMDB0011137[U];HMDB0001509[U];HMDB0001085[U];HMDB0001335[U];HMDB0004238[U];HMDB0004236[U];HMDB0004244[U];HMDB0004234[U];HMDB0001381[U];HMDB0004693[U];HMDB0004699[U];HMDB0002752[U];HMDB0001220[U];HMDB0002886[U];HMDB0060095[U];HMDB0002710[U];HMDB0003252[U];HMDB0004694[U];HMDB0004243[U];HMDB0005050[U];HMDB0004692[U];HMDB0001403[U]	HMDB0004684[U];HMDB0001452[U];HMDB0001509[U];HMDB0001139[U];HMDB0011137[U];HMDB0001335[U];HMDB0004238[U];HMDB0004236[U];HMDB0004234[U];HMDB0004242[U];HMDB0001381[U];HMDB0002311[U];HMDB0002343[U];HMDB0002752[U];HMDB0002265[U];HMDB0001220[U];HMDB0002886[U];HMDB0060095[U];HMDB0002710[U];HMDB0003235[U];HMDB0003252[U];HMDB0004694[U];HMDB0004241[U];HMDB0006059[U];HMDB0001403[U];HMDB0002314[U]	HMDB0004684[U];HMDB0003876[U];HMDB0004680[U];HMDB0001452[U];HMDB0011135[U];HMDB0001509[U];HMDB0001139[U];HMDB0011137[U];HMDB0005079[U];HMDB0001085[U];HMDB0001335[U];HMDB0002190[U];HMDB0004238[U];HMDB0001337[U];HMDB0004236[U];HMDB0004244[U];HMDB0004242[U];HMDB0004234[U];HMDB0013633[U];HMDB0001381[U];HMDB0005998[U];HMDB0004693[U];HMDB0004699[U];HMDB0010217[U];HMDB0002752[U];HMDB0002232[U];HMDB00111…
SMP0000695	Etoricoxib Action Pathway	Drug Action	-	-	-	HMDB0002752[U];HMDB0001452[U];HMDB0001220[U];HMDB0001509[U];HMDB0002886[U];HMDB0060095[U];HMDB0002710[U];HMDB0003235[U];HMDB0003252[U];HMDB0001335[U];HMDB0004238[U];HMDB0004236[U];HMDB0004234[U];HMDB0004241[U];HMDB0004242[U];HMDB0006059[U];HMDB0001381[U];HMDB0001403[U]	HMDB0004684[U];HMDB0003876[U];HMDB0004680[U];HMDB0001452[U];HMDB0011135[U];HMDB0001139[U];HMDB0011137[U];HMDB0001509[U];HMDB0001085[U];HMDB0001335[U];HMDB0002190[U];HMDB0004238[U];HMDB0004236[U];HMDB0004244[U];HMDB0004234[U];HMDB0001381[U];HMDB0005998[U];HMDB0004693[U];HMDB0004699[U];HMDB0002752[U];HMDB0002232[U];HMDB0011136[U];HMDB0001220[U];HMDB0002886[U];HMDB0011134[U];HMDB0060095[U];HMDB00027…	HMDB0004684[U];HMDB0003876[U];HMDB0004680[U];HMDB0001452[U];HMDB0011135[U];HMDB0001509[U];HMDB0001139[U];HMDB0011137[U];HMDB0005079[U];HMDB0001085[U];HMDB0001335[U];HMDB0002190[U];HMDB0004238[U];HMDB0001337[U];HMDB0004236[U];HMDB0004244[U];HMDB0004234[U];HMDB0004242[U];HMDB0013633[U];HMDB0001381[U];HMDB0005998[U];HMDB0004693[U];HMDB0004699[U];HMDB0010217[U];HMDB0002752[U];HMDB0002232[U];HMDB00111…	HMDB0004684[U];HMDB0003876[U];HMDB0004680[U];HMDB0010379[U];HMDB0011135[U];HMDB0001139[U];HMDB0011137[U];HMDB0007883[U];HMDB0001085[U];HMDB0002190[U];HMDB0004238[U];HMDB0001337[U];HMDB0004236[U];HMDB0004244[U];HMDB0004234[U];HMDB0013633[U];HMDB0005998[U];HMDB0004693[U];HMDB0004699[U];HMDB0010217[U];HMDB0002752[U];HMDB0002232[U];HMDB0011136[U];HMDB0011134[U];HMDB0060095[U];HMDB0002710[U];HMDB00042…	-	-	HMDB0003876[U];HMDB0004680[U];HMDB0001452[U];HMDB0011135[U];HMDB0001509[U];HMDB0001085[U];HMDB0001335[U];HMDB0002190[U];HMDB0004238[U];HMDB0001337[U];HMDB0004236[U];HMDB0004244[U];HMDB0004234[U];HMDB0004242[U];HMDB0013633[U];HMDB0001381[U];HMDB0005998[U];HMDB0004693[U];HMDB0004699[U];HMDB0010217[U];HMDB0002752[U];HMDB0002232[U];HMDB0011136[U];HMDB0001220[U];HMDB0002886[U];HMDB0011134[U];HMDB00600…	HMDB0004684[U];HMDB0003876[U];HMDB0004680[U];HMDB0001452[U];HMDB0011135[U];HMDB0001509[U];HMDB0001139[U];HMDB0011137[U];HMDB0005079[U];HMDB0001085[U];HMDB0001335[U];HMDB0002190[U];HMDB0004238[U];HMDB0001337[U];HMDB0004236[U];HMDB0004244[U];HMDB0004234[U];HMDB0004242[U];HMDB0013633[U];HMDB0001381[U];HMDB0005998[U];HMDB0004693[U];HMDB0004699[U];HMDB0010217[U];HMDB0002752[U];HMDB0002232[U];HMDB00111…	-	HMDB0004684[U];HMDB0002752[U];HMDB0001452[U];HMDB0001220[U];HMDB0001509[U];HMDB0001139[U];HMDB0011137[U];HMDB0002886[U];HMDB0060095[U];HMDB0003235[U];HMDB0002710[U];HMDB0003252[U];HMDB0001335[U];HMDB0004694[U];HMDB0004238[U];HMDB0004236[U];HMDB0004241[U];HMDB0004242[U];HMDB0004234[U];HMDB0006059[U];HMDB0001381[U];HMDB0001403[U]	-	HMDB0004684[U];HMDB0003876[U];HMDB0004680[U];HMDB0001452[U];HMDB0011135[U];HMDB0001509[U];HMDB0001139[U];HMDB0011137[U];HMDB0001085[U];HMDB0001335[U];HMDB0002190[U];HMDB0004238[U];HMDB0001337[U];HMDB0004236[U];HMDB0004244[U];HMDB0004234[U];HMDB0004242[U];HMDB0013633[U];HMDB0001381[U];HMDB0005998[U];HMDB0004693[U];HMDB0004699[U];HMDB0010217[U];HMDB0002752[U];HMDB0002232[U];HMDB0011136[U];HMDB00012…	HMDB0004684[U];HMDB0003876[U];HMDB0004680[U];HMDB0001139[U];HMDB0011137[U];HMDB0002190[U];HMDB0004238[U];HMDB0001337[U];HMDB0004236[U];HMDB0004234[U];HMDB0013633[U];HMDB0005998[U];HMDB0010217[U];HMDB0002752[U];HMDB0002232[U];HMDB0011136[U];HMDB0002886[U];HMDB0011134[U];HMDB0060095[U];HMDB0002710[U];HMDB0003252[U];HMDB0004264[U];HMDB0004694[U];HMDB0004673[U];HMDB0004679[U]	-	HMDB0004684[U];HMDB0004680[U];HMDB0001452[U];HMDB0011135[U];HMDB0001139[U];HMDB0001337[U];HMDB0002710[?];HMDB0004244[U];HMDB0001381[U];HMDB0013633[U];HMDB0005998[U];HMDB0004693[U];HMDB0002752[?];HMDB0010217[U];HMDB0000221[U];HMDB0011136[U];HMDB0003178[U];HMDB0004236[?];HMDB0002886[U];HMDB0003235[U];HMDB0003252[U];HMDB0004264[U];HMDB0004694[U];HMDB0004673[U];HMDB0000148[U];HMDB0004243[U];HMDB00050…	HMDB0010217[U];HMDB0004684[U];HMDB0002752[U];HMDB0011135[U];HMDB0001139[U];HMDB0011137[U];HMDB0002886[U];HMDB0060095[U];HMDB0002710[U];HMDB0003252[U];HMDB0001085[U];HMDB0004694[U];HMDB0004238[U];HMDB0001337[U];HMDB0004236[U];HMDB0004243[U];HMDB0004244[U];HMDB0004234[U];HMDB0005050[U];HMDB0013633[U];HMDB0004692[U];HMDB0004693[U];HMDB0004699[U]	HMDB0004684[U];HMDB0003876[U];HMDB0004680[U];HMDB0001452[U];HMDB0011135[U];HMDB0001139[U];HMDB0011137[U];HMDB0001509[U];HMDB0001085[U];HMDB0001335[U];HMDB0002190[U];HMDB0004238[U];HMDB0001337[U];HMDB0004236[U];HMDB0004244[U];HMDB0004234[U];HMDB0013633[U];HMDB0001381[U];HMDB0005998[U];HMDB0004693[U];HMDB0004699[U];HMDB0010217[U];HMDB0002752[U];HMDB0002232[U];HMDB0011136[U];HMDB0001220[U];HMDB00028…	HMDB0004684[U];HMDB0001452[U];HMDB0011135[U];HMDB0001139[U];HMDB0011137[U];HMDB0001509[U];HMDB0001085[U];HMDB0001335[U];HMDB0004238[U];HMDB0004236[U];HMDB0004244[U];HMDB0004234[U];HMDB0001381[U];HMDB0004693[U];HMDB0004699[U];HMDB0002752[U];HMDB0001220[U];HMDB0002886[U];HMDB0060095[U];HMDB0002710[U];HMDB0003252[U];HMDB0004694[U];HMDB0004243[U];HMDB0005050[U];HMDB0004692[U];HMDB0001403[U]	HMDB0004684[U];HMDB0001452[U];HMDB0001509[U];HMDB0001139[U];HMDB0011137[U];HMDB0001335[U];HMDB0004238[U];HMDB0004236[U];HMDB0004234[U];HMDB0004242[U];HMDB0001381[U];HMDB0002311[U];HMDB0002343[U];HMDB0002752[U];HMDB0002265[U];HMDB0001220[U];HMDB0002886[U];HMDB0060095[U];HMDB0002710[U];HMDB0003235[U];HMDB0003252[U];HMDB0004694[U];HMDB0004241[U];HMDB0006059[U];HMDB0001403[U];HMDB0002314[U]	HMDB0004684[U];HMDB0003876[U];HMDB0004680[U];HMDB0001452[U];HMDB0011135[U];HMDB0001509[U];HMDB0001139[U];HMDB0011137[U];HMDB0005079[U];HMDB0001085[U];HMDB0001335[U];HMDB0002190[U];HMDB0004238[U];HMDB0001337[U];HMDB0004236[U];HMDB0004244[U];HMDB0004242[U];HMDB0004234[U];HMDB0013633[U];HMDB0001381[U];HMDB0005998[U];HMDB0004693[U];HMDB0004699[U];HMDB0010217[U];HMDB0002752[U];HMDB0002232[U];HMDB00111…
SMP0000696	Fenoprofen Action Pathway	Drug Action	-	-	-	HMDB0002752[U];HMDB0001452[U];HMDB0001220[U];HMDB0001509[U];HMDB0002886[U];HMDB0060095[U];HMDB0002710[U];HMDB0003235[U];HMDB0003252[U];HMDB0001335[U];HMDB0004238[U];HMDB0004236[U];HMDB0004234[U];HMDB0004241[U];HMDB0004242[U];HMDB0006059[U];HMDB0001381[U];HMDB0001403[U]	HMDB0004684[U];HMDB0003876[U];HMDB0004680[U];HMDB0001452[U];HMDB0011135[U];HMDB0001139[U];HMDB0011137[U];HMDB0001509[U];HMDB0001085[U];HMDB0001335[U];HMDB0002190[U];HMDB0004238[U];HMDB0004236[U];HMDB0004244[U];HMDB0004234[U];HMDB0001381[U];HMDB0005998[U];HMDB0004693[U];HMDB0004699[U];HMDB0002752[U];HMDB0002232[U];HMDB0011136[U];HMDB0001220[U];HMDB0002886[U];HMDB0011134[U];HMDB0060095[U];HMDB00027…	HMDB0004684[U];HMDB0003876[U];HMDB0004680[U];HMDB0001452[U];HMDB0011135[U];HMDB0001509[U];HMDB0001139[U];HMDB0011137[U];HMDB0005079[U];HMDB0001085[U];HMDB0001335[U];HMDB0002190[U];HMDB0004238[U];HMDB0001337[U];HMDB0004236[U];HMDB0004244[U];HMDB0004234[U];HMDB0004242[U];HMDB0013633[U];HMDB0001381[U];HMDB0005998[U];HMDB0004693[U];HMDB0004699[U];HMDB0010217[U];HMDB0002752[U];HMDB0002232[U];HMDB00111…	HMDB0004684[U];HMDB0003876[U];HMDB0004680[U];HMDB0010379[U];HMDB0011135[U];HMDB0001139[U];HMDB0011137[U];HMDB0007883[U];HMDB0001085[U];HMDB0002190[U];HMDB0004238[U];HMDB0001337[U];HMDB0004236[U];HMDB0004244[U];HMDB0004234[U];HMDB0013633[U];HMDB0005998[U];HMDB0004693[U];HMDB0004699[U];HMDB0010217[U];HMDB0002752[U];HMDB0002232[U];HMDB0011136[U];HMDB0011134[U];HMDB0060095[U];HMDB0002710[U];HMDB00042…	-	-	HMDB0003876[U];HMDB0004680[U];HMDB0001452[U];HMDB0011135[U];HMDB0001509[U];HMDB0001085[U];HMDB0001335[U];HMDB0002190[U];HMDB0004238[U];HMDB0001337[U];HMDB0004236[U];HMDB0004244[U];HMDB0004234[U];HMDB0004242[U];HMDB0013633[U];HMDB0001381[U];HMDB0005998[U];HMDB0004693[U];HMDB0004699[U];HMDB0010217[U];HMDB0002752[U];HMDB0002232[U];HMDB0011136[U];HMDB0001220[U];HMDB0002886[U];HMDB0011134[U];HMDB00600…	HMDB0004684[U];HMDB0003876[U];HMDB0004680[U];HMDB0001452[U];HMDB0011135[U];HMDB0001509[U];HMDB0001139[U];HMDB0011137[U];HMDB0005079[U];HMDB0001085[U];HMDB0001335[U];HMDB0002190[U];HMDB0004238[U];HMDB0001337[U];HMDB0004236[U];HMDB0004244[U];HMDB0004234[U];HMDB0004242[U];HMDB0013633[U];HMDB0001381[U];HMDB0005998[U];HMDB0004693[U];HMDB0004699[U];HMDB0010217[U];HMDB0002752[U];HMDB0002232[U];HMDB00111…	-	HMDB0004684[U];HMDB0002752[U];HMDB0001452[U];HMDB0001220[U];HMDB0001509[U];HMDB0001139[U];HMDB0011137[U];HMDB0002886[U];HMDB0060095[U];HMDB0003235[U];HMDB0002710[U];HMDB0003252[U];HMDB0001335[U];HMDB0004694[U];HMDB0004238[U];HMDB0004236[U];HMDB0004241[U];HMDB0004242[U];HMDB0004234[U];HMDB0006059[U];HMDB0001381[U];HMDB0001403[U]	-	HMDB0004684[U];HMDB0003876[U];HMDB0004680[U];HMDB0001452[U];HMDB0011135[U];HMDB0001509[U];HMDB0001139[U];HMDB0011137[U];HMDB0001085[U];HMDB0001335[U];HMDB0002190[U];HMDB0004238[U];HMDB0001337[U];HMDB0004236[U];HMDB0004244[U];HMDB0004234[U];HMDB0004242[U];HMDB0013633[U];HMDB0001381[U];HMDB0005998[U];HMDB0004693[U];HMDB0004699[U];HMDB0010217[U];HMDB0002752[U];HMDB0002232[U];HMDB0011136[U];HMDB00012…	HMDB0004684[U];HMDB0003876[U];HMDB0004680[U];HMDB0001139[U];HMDB0011137[U];HMDB0002190[U];HMDB0004238[U];HMDB0001337[U];HMDB0004236[U];HMDB0004234[U];HMDB0013633[U];HMDB0005998[U];HMDB0010217[U];HMDB0002752[U];HMDB0002232[U];HMDB0011136[U];HMDB0002886[U];HMDB0011134[U];HMDB0060095[U];HMDB0002710[U];HMDB0003252[U];HMDB0004264[U];HMDB0004694[U];HMDB0004673[U];HMDB0004679[U]	-	HMDB0004684[U];HMDB0004680[U];HMDB0001452[U];HMDB0011135[U];HMDB0001139[U];HMDB0001337[U];HMDB0002710[?];HMDB0004244[U];HMDB0001381[U];HMDB0013633[U];HMDB0005998[U];HMDB0004693[U];HMDB0002752[?];HMDB0010217[U];HMDB0000221[U];HMDB0011136[U];HMDB0003178[U];HMDB0004236[?];HMDB0002886[U];HMDB0003235[U];HMDB0003252[U];HMDB0004264[U];HMDB0004694[U];HMDB0004673[U];HMDB0000148[U];HMDB0004243[U];HMDB00050…	HMDB0010217[U];HMDB0004684[U];HMDB0002752[U];HMDB0011135[U];HMDB0001139[U];HMDB0011137[U];HMDB0002886[U];HMDB0060095[U];HMDB0002710[U];HMDB0003252[U];HMDB0001085[U];HMDB0004694[U];HMDB0004238[U];HMDB0001337[U];HMDB0004236[U];HMDB0004243[U];HMDB0004244[U];HMDB0004234[U];HMDB0005050[U];HMDB0013633[U];HMDB0004692[U];HMDB0004693[U];HMDB0004699[U]	HMDB0004684[U];HMDB0003876[U];HMDB0004680[U];HMDB0001452[U];HMDB0011135[U];HMDB0001139[U];HMDB0011137[U];HMDB0001509[U];HMDB0001085[U];HMDB0001335[U];HMDB0002190[U];HMDB0004238[U];HMDB0001337[U];HMDB0004236[U];HMDB0004244[U];HMDB0004234[U];HMDB0013633[U];HMDB0001381[U];HMDB0005998[U];HMDB0004693[U];HMDB0004699[U];HMDB0010217[U];HMDB0002752[U];HMDB0002232[U];HMDB0011136[U];HMDB0001220[U];HMDB00028…	HMDB0004684[U];HMDB0001452[U];HMDB0011135[U];HMDB0001139[U];HMDB0011137[U];HMDB0001509[U];HMDB0001085[U];HMDB0001335[U];HMDB0004238[U];HMDB0004236[U];HMDB0004244[U];HMDB0004234[U];HMDB0001381[U];HMDB0004693[U];HMDB0004699[U];HMDB0002752[U];HMDB0001220[U];HMDB0002886[U];HMDB0060095[U];HMDB0002710[U];HMDB0003252[U];HMDB0004694[U];HMDB0004243[U];HMDB0005050[U];HMDB0004692[U];HMDB0001403[U]	HMDB0004684[U];HMDB0001452[U];HMDB0001509[U];HMDB0001139[U];HMDB0011137[U];HMDB0001335[U];HMDB0004238[U];HMDB0004236[U];HMDB0004234[U];HMDB0004242[U];HMDB0001381[U];HMDB0002311[U];HMDB0002343[U];HMDB0002752[U];HMDB0002265[U];HMDB0001220[U];HMDB0002886[U];HMDB0060095[U];HMDB0002710[U];HMDB0003235[U];HMDB0003252[U];HMDB0004694[U];HMDB0004241[U];HMDB0006059[U];HMDB0001403[U];HMDB0002314[U]	HMDB0004684[U];HMDB0003876[U];HMDB0004680[U];HMDB0001452[U];HMDB0011135[U];HMDB0001509[U];HMDB0001139[U];HMDB0011137[U];HMDB0005079[U];HMDB0001085[U];HMDB0001335[U];HMDB0002190[U];HMDB0004238[U];HMDB0001337[U];HMDB0004236[U];HMDB0004244[U];HMDB0004242[U];HMDB0004234[U];HMDB0013633[U];HMDB0001381[U];HMDB0005998[U];HMDB0004693[U];HMDB0004699[U];HMDB0010217[U];HMDB0002752[U];HMDB0002232[U];HMDB00111…
SMP0000697	Flurbiprofen Action Pathway	Drug Action	-	-	-	HMDB0002752[U];HMDB0001452[U];HMDB0001220[U];HMDB0001509[U];HMDB0002886[U];HMDB0060095[U];HMDB0002710[U];HMDB0003235[U];HMDB0003252[U];HMDB0001335[U];HMDB0004238[U];HMDB0004236[U];HMDB0004234[U];HMDB0004241[U];HMDB0004242[U];HMDB0006059[U];HMDB0001381[U];HMDB0001403[U]	HMDB0004684[U];HMDB0003876[U];HMDB0004680[U];HMDB0001452[U];HMDB0011135[U];HMDB0001139[U];HMDB0011137[U];HMDB0001509[U];HMDB0001085[U];HMDB0001335[U];HMDB0002190[U];HMDB0004238[U];HMDB0004236[U];HMDB0004244[U];HMDB0004234[U];HMDB0001381[U];HMDB0005998[U];HMDB0004693[U];HMDB0004699[U];HMDB0002752[U];HMDB0002232[U];HMDB0011136[U];HMDB0001220[U];HMDB0002886[U];HMDB0011134[U];HMDB0060095[U];HMDB00027…	HMDB0004684[U];HMDB0003876[U];HMDB0004680[U];HMDB0001452[U];HMDB0011135[U];HMDB0001509[U];HMDB0001139[U];HMDB0011137[U];HMDB0005079[U];HMDB0001085[U];HMDB0001335[U];HMDB0002190[U];HMDB0004238[U];HMDB0001337[U];HMDB0004236[U];HMDB0004244[U];HMDB0004234[U];HMDB0004242[U];HMDB0013633[U];HMDB0001381[U];HMDB0005998[U];HMDB0004693[U];HMDB0004699[U];HMDB0010217[U];HMDB0002752[U];HMDB0002232[U];HMDB00111…	HMDB0004684[U];HMDB0003876[U];HMDB0004680[U];HMDB0010379[U];HMDB0011135[U];HMDB0001139[U];HMDB0011137[U];HMDB0007883[U];HMDB0001085[U];HMDB0002190[U];HMDB0004238[U];HMDB0001337[U];HMDB0004236[U];HMDB0004244[U];HMDB0004234[U];HMDB0013633[U];HMDB0005998[U];HMDB0004693[U];HMDB0004699[U];HMDB0010217[U];HMDB0002752[U];HMDB0002232[U];HMDB0011136[U];HMDB0011134[U];HMDB0060095[U];HMDB0002710[U];HMDB00042…	-	-	HMDB0003876[U];HMDB0004680[U];HMDB0001452[U];HMDB0011135[U];HMDB0001509[U];HMDB0001085[U];HMDB0001335[U];HMDB0002190[U];HMDB0004238[U];HMDB0001337[U];HMDB0004236[U];HMDB0004244[U];HMDB0004234[U];HMDB0004242[U];HMDB0013633[U];HMDB0001381[U];HMDB0005998[U];HMDB0004693[U];HMDB0004699[U];HMDB0010217[U];HMDB0002752[U];HMDB0002232[U];HMDB0011136[U];HMDB0001220[U];HMDB0002886[U];HMDB0011134[U];HMDB00600…	HMDB0004684[U];HMDB0003876[U];HMDB0004680[U];HMDB0001452[U];HMDB0011135[U];HMDB0001509[U];HMDB0001139[U];HMDB0011137[U];HMDB0005079[U];HMDB0001085[U];HMDB0001335[U];HMDB0002190[U];HMDB0004238[U];HMDB0001337[U];HMDB0004236[U];HMDB0004244[U];HMDB0004234[U];HMDB0004242[U];HMDB0013633[U];HMDB0001381[U];HMDB0005998[U];HMDB0004693[U];HMDB0004699[U];HMDB0010217[U];HMDB0002752[U];HMDB0002232[U];HMDB00111…	-	HMDB0004684[U];HMDB0002752[U];HMDB0001452[U];HMDB0001220[U];HMDB0001509[U];HMDB0001139[U];HMDB0011137[U];HMDB0002886[U];HMDB0060095[U];HMDB0003235[U];HMDB0002710[U];HMDB0003252[U];HMDB0001335[U];HMDB0004694[U];HMDB0004238[U];HMDB0004236[U];HMDB0004241[U];HMDB0004242[U];HMDB0004234[U];HMDB0006059[U];HMDB0001381[U];HMDB0001403[U]	-	HMDB0004684[U];HMDB0003876[U];HMDB0004680[U];HMDB0001452[U];HMDB0011135[U];HMDB0001509[U];HMDB0001139[U];HMDB0011137[U];HMDB0001085[U];HMDB0001335[U];HMDB0002190[U];HMDB0004238[U];HMDB0001337[U];HMDB0004236[U];HMDB0004244[U];HMDB0004234[U];HMDB0004242[U];HMDB0013633[U];HMDB0001381[U];HMDB0005998[U];HMDB0004693[U];HMDB0004699[U];HMDB0010217[U];HMDB0002752[U];HMDB0002232[U];HMDB0011136[U];HMDB00012…	HMDB0004684[U];HMDB0003876[U];HMDB0004680[U];HMDB0001139[U];HMDB0011137[U];HMDB0002190[U];HMDB0004238[U];HMDB0001337[U];HMDB0004236[U];HMDB0004234[U];HMDB0013633[U];HMDB0005998[U];HMDB0010217[U];HMDB0002752[U];HMDB0002232[U];HMDB0011136[U];HMDB0002886[U];HMDB0011134[U];HMDB0060095[U];HMDB0002710[U];HMDB0003252[U];HMDB0004264[U];HMDB0004694[U];HMDB0004673[U];HMDB0004679[U]	-	HMDB0004684[U];HMDB0004680[U];HMDB0001452[U];HMDB0011135[U];HMDB0001139[U];HMDB0001337[U];HMDB0002710[?];HMDB0004244[U];HMDB0001381[U];HMDB0013633[U];HMDB0005998[U];HMDB0004693[U];HMDB0002752[?];HMDB0010217[U];HMDB0000221[U];HMDB0011136[U];HMDB0003178[U];HMDB0004236[?];HMDB0002886[U];HMDB0003235[U];HMDB0003252[U];HMDB0004264[U];HMDB0004694[U];HMDB0004673[U];HMDB0000148[U];HMDB0004243[U];HMDB00050…	HMDB0010217[U];HMDB0004684[U];HMDB0002752[U];HMDB0011135[U];HMDB0001139[U];HMDB0011137[U];HMDB0002886[U];HMDB0060095[U];HMDB0002710[U];HMDB0003252[U];HMDB0001085[U];HMDB0004694[U];HMDB0004238[U];HMDB0001337[U];HMDB0004236[U];HMDB0004243[U];HMDB0004244[U];HMDB0004234[U];HMDB0005050[U];HMDB0013633[U];HMDB0004692[U];HMDB0004693[U];HMDB0004699[U]	HMDB0004684[U];HMDB0003876[U];HMDB0004680[U];HMDB0001452[U];HMDB0011135[U];HMDB0001139[U];HMDB0011137[U];HMDB0001509[U];HMDB0001085[U];HMDB0001335[U];HMDB0002190[U];HMDB0004238[U];HMDB0001337[U];HMDB0004236[U];HMDB0004244[U];HMDB0004234[U];HMDB0013633[U];HMDB0001381[U];HMDB0005998[U];HMDB0004693[U];HMDB0004699[U];HMDB0010217[U];HMDB0002752[U];HMDB0002232[U];HMDB0011136[U];HMDB0001220[U];HMDB00028…	HMDB0004684[U];HMDB0001452[U];HMDB0011135[U];HMDB0001139[U];HMDB0011137[U];HMDB0001509[U];HMDB0001085[U];HMDB0001335[U];HMDB0004238[U];HMDB0004236[U];HMDB0004244[U];HMDB0004234[U];HMDB0001381[U];HMDB0004693[U];HMDB0004699[U];HMDB0002752[U];HMDB0001220[U];HMDB0002886[U];HMDB0060095[U];HMDB0002710[U];HMDB0003252[U];HMDB0004694[U];HMDB0004243[U];HMDB0005050[U];HMDB0004692[U];HMDB0001403[U]	HMDB0004684[U];HMDB0001452[U];HMDB0001509[U];HMDB0001139[U];HMDB0011137[U];HMDB0001335[U];HMDB0004238[U];HMDB0004236[U];HMDB0004234[U];HMDB0004242[U];HMDB0001381[U];HMDB0002311[U];HMDB0002343[U];HMDB0002752[U];HMDB0002265[U];HMDB0001220[U];HMDB0002886[U];HMDB0060095[U];HMDB0002710[U];HMDB0003235[U];HMDB0003252[U];HMDB0004694[U];HMDB0004241[U];HMDB0006059[U];HMDB0001403[U];HMDB0002314[U]	HMDB0004684[U];HMDB0003876[U];HMDB0004680[U];HMDB0001452[U];HMDB0011135[U];HMDB0001509[U];HMDB0001139[U];HMDB0011137[U];HMDB0005079[U];HMDB0001085[U];HMDB0001335[U];HMDB0002190[U];HMDB0004238[U];HMDB0001337[U];HMDB0004236[U];HMDB0004244[U];HMDB0004242[U];HMDB0004234[U];HMDB0013633[U];HMDB0001381[U];HMDB0005998[U];HMDB0004693[U];HMDB0004699[U];HMDB0010217[U];HMDB0002752[U];HMDB0002232[U];HMDB00111…
SMP0000698	Magnesium Salicylate Action Pathway	Drug Action	-	-	-	HMDB0002752[U];HMDB0001452[U];HMDB0001220[U];HMDB0001509[U];HMDB0002886[U];HMDB0060095[U];HMDB0002710[U];HMDB0003235[U];HMDB0003252[U];HMDB0001335[U];HMDB0004238[U];HMDB0004236[U];HMDB0004234[U];HMDB0004241[U];HMDB0004242[U];HMDB0006059[U];HMDB0001381[U];HMDB0001403[U]	HMDB0004684[U];HMDB0003876[U];HMDB0004680[U];HMDB0001452[U];HMDB0011135[U];HMDB0001139[U];HMDB0011137[U];HMDB0001509[U];HMDB0001085[U];HMDB0001335[U];HMDB0002190[U];HMDB0004238[U];HMDB0004236[U];HMDB0004244[U];HMDB0004234[U];HMDB0001381[U];HMDB0005998[U];HMDB0004693[U];HMDB0004699[U];HMDB0002752[U];HMDB0002232[U];HMDB0011136[U];HMDB0001220[U];HMDB0002886[U];HMDB0011134[U];HMDB0060095[U];HMDB00027…	HMDB0004684[U];HMDB0003876[U];HMDB0004680[U];HMDB0001452[U];HMDB0011135[U];HMDB0001509[U];HMDB0001139[U];HMDB0011137[U];HMDB0005079[U];HMDB0001085[U];HMDB0001335[U];HMDB0002190[U];HMDB0004238[U];HMDB0001337[U];HMDB0004236[U];HMDB0004244[U];HMDB0004234[U];HMDB0004242[U];HMDB0013633[U];HMDB0001381[U];HMDB0005998[U];HMDB0004693[U];HMDB0004699[U];HMDB0010217[U];HMDB0002752[U];HMDB0002232[U];HMDB00111…	HMDB0004684[U];HMDB0003876[U];HMDB0004680[U];HMDB0010379[U];HMDB0011135[U];HMDB0001139[U];HMDB0011137[U];HMDB0007883[U];HMDB0001085[U];HMDB0002190[U];HMDB0004238[U];HMDB0001337[U];HMDB0004236[U];HMDB0004244[U];HMDB0004234[U];HMDB0013633[U];HMDB0005998[U];HMDB0004693[U];HMDB0004699[U];HMDB0010217[U];HMDB0002752[U];HMDB0002232[U];HMDB0011136[U];HMDB0011134[U];HMDB0060095[U];HMDB0002710[U];HMDB00042…	-	-	HMDB0003876[U];HMDB0004680[U];HMDB0001452[U];HMDB0011135[U];HMDB0001509[U];HMDB0001085[U];HMDB0001335[U];HMDB0002190[U];HMDB0004238[U];HMDB0001337[U];HMDB0004236[U];HMDB0004244[U];HMDB0004234[U];HMDB0004242[U];HMDB0013633[U];HMDB0001381[U];HMDB0005998[U];HMDB0004693[U];HMDB0004699[U];HMDB0010217[U];HMDB0002752[U];HMDB0002232[U];HMDB0011136[U];HMDB0001220[U];HMDB0002886[U];HMDB0011134[U];HMDB00600…	HMDB0004684[U];HMDB0003876[U];HMDB0004680[U];HMDB0001452[U];HMDB0011135[U];HMDB0001509[U];HMDB0001139[U];HMDB0011137[U];HMDB0005079[U];HMDB0001085[U];HMDB0001335[U];HMDB0002190[U];HMDB0004238[U];HMDB0001337[U];HMDB0004236[U];HMDB0004244[U];HMDB0004234[U];HMDB0004242[U];HMDB0013633[U];HMDB0001381[U];HMDB0005998[U];HMDB0004693[U];HMDB0004699[U];HMDB0010217[U];HMDB0002752[U];HMDB0002232[U];HMDB00111…	-	HMDB0004684[U];HMDB0002752[U];HMDB0001452[U];HMDB0001220[U];HMDB0001509[U];HMDB0001139[U];HMDB0011137[U];HMDB0002886[U];HMDB0060095[U];HMDB0015469[U];HMDB0003235[U];HMDB0002710[U];HMDB0003252[U];HMDB0001335[U];HMDB0004694[U];HMDB0004238[U];HMDB0004236[U];HMDB0004241[U];HMDB0004242[U];HMDB0004234[U];HMDB0006059[U];HMDB0001381[U];HMDB0001403[U]	-	HMDB0004684[U];HMDB0003876[U];HMDB0004680[U];HMDB0001452[U];HMDB0011135[U];HMDB0001509[U];HMDB0001139[U];HMDB0011137[U];HMDB0001085[U];HMDB0001335[U];HMDB0002190[U];HMDB0004238[U];HMDB0001337[U];HMDB0004236[U];HMDB0004244[U];HMDB0004234[U];HMDB0004242[U];HMDB0013633[U];HMDB0001381[U];HMDB0005998[U];HMDB0004693[U];HMDB0004699[U];HMDB0010217[U];HMDB0002752[U];HMDB0002232[U];HMDB0011136[U];HMDB00012…	HMDB0004684[U];HMDB0003876[U];HMDB0004680[U];HMDB0001139[U];HMDB0011137[U];HMDB0002190[U];HMDB0004238[U];HMDB0001337[U];HMDB0004236[U];HMDB0004234[U];HMDB0013633[U];HMDB0005998[U];HMDB0010217[U];HMDB0002752[U];HMDB0002232[U];HMDB0011136[U];HMDB0002886[U];HMDB0011134[U];HMDB0060095[U];HMDB0002710[U];HMDB0003252[U];HMDB0004264[U];HMDB0004694[U];HMDB0004673[U];HMDB0004679[U]	-	HMDB0004684[U];HMDB0004680[U];HMDB0001452[U];HMDB0011135[U];HMDB0001139[U];HMDB0001337[U];HMDB0002710[?];HMDB0004244[U];HMDB0001381[U];HMDB0013633[U];HMDB0005998[U];HMDB0004693[U];HMDB0002752[?];HMDB0010217[U];HMDB0000221[U];HMDB0011136[U];HMDB0003178[U];HMDB0004236[?];HMDB0002886[U];HMDB0003235[U];HMDB0003252[U];HMDB0004264[U];HMDB0004694[U];HMDB0004673[U];HMDB0000148[U];HMDB0004243[U];HMDB00050…	HMDB0010217[U];HMDB0004684[U];HMDB0002752[U];HMDB0011135[U];HMDB0001139[U];HMDB0011137[U];HMDB0002886[U];HMDB0060095[U];HMDB0002710[U];HMDB0003252[U];HMDB0001085[U];HMDB0004694[U];HMDB0004238[U];HMDB0001337[U];HMDB0004236[U];HMDB0004243[U];HMDB0004244[U];HMDB0004234[U];HMDB0005050[U];HMDB0013633[U];HMDB0004692[U];HMDB0004693[U];HMDB0004699[U]	HMDB0004684[U];HMDB0003876[U];HMDB0004680[U];HMDB0001452[U];HMDB0011135[U];HMDB0001139[U];HMDB0011137[U];HMDB0001509[U];HMDB0001085[U];HMDB0001335[U];HMDB0002190[U];HMDB0004238[U];HMDB0001337[U];HMDB0004236[U];HMDB0004244[U];HMDB0004234[U];HMDB0013633[U];HMDB0001381[U];HMDB0005998[U];HMDB0004693[U];HMDB0004699[U];HMDB0010217[U];HMDB0002752[U];HMDB0002232[U];HMDB0011136[U];HMDB0001220[U];HMDB00028…	HMDB0004684[U];HMDB0001452[U];HMDB0011135[U];HMDB0001139[U];HMDB0011137[U];HMDB0001509[U];HMDB0001085[U];HMDB0001335[U];HMDB0004238[U];HMDB0004236[U];HMDB0004244[U];HMDB0004234[U];HMDB0001381[U];HMDB0004693[U];HMDB0004699[U];HMDB0002752[U];HMDB0001220[U];HMDB0002886[U];HMDB0060095[U];HMDB0002710[U];HMDB0003252[U];HMDB0004694[U];HMDB0004243[U];HMDB0005050[U];HMDB0004692[U];HMDB0001403[U]	HMDB0004684[U];HMDB0001452[U];HMDB0001509[U];HMDB0001139[U];HMDB0011137[U];HMDB0001335[U];HMDB0004238[U];HMDB0004236[U];HMDB0004234[U];HMDB0004242[U];HMDB0001381[U];HMDB0002311[U];HMDB0002343[U];HMDB0002752[U];HMDB0002265[U];HMDB0001220[U];HMDB0002886[U];HMDB0060095[U];HMDB0002710[U];HMDB0003235[U];HMDB0003252[U];HMDB0004694[U];HMDB0004241[U];HMDB0006059[U];HMDB0001403[U];HMDB0002314[U]	HMDB0004684[U];HMDB0003876[U];HMDB0004680[U];HMDB0001452[U];HMDB0011135[U];HMDB0001509[U];HMDB0001139[U];HMDB0011137[U];HMDB0005079[U];HMDB0001085[U];HMDB0001335[U];HMDB0002190[U];HMDB0004238[U];HMDB0001337[U];HMDB0004236[U];HMDB0004244[U];HMDB0004242[U];HMDB0004234[U];HMDB0013633[U];HMDB0001381[U];HMDB0005998[U];HMDB0004693[U];HMDB0004699[U];HMDB0010217[U];HMDB0002752[U];HMDB0002232[U];HMDB00111…
SMP0000699	Lumiracoxib Action Pathway	Drug Action	-	-	-	HMDB0002752[U];HMDB0001452[U];HMDB0001220[U];HMDB0001509[U];HMDB0002886[U];HMDB0060095[U];HMDB0002710[U];HMDB0003235[U];HMDB0003252[U];HMDB0001335[U];HMDB0004238[U];HMDB0004236[U];HMDB0004234[U];HMDB0004241[U];HMDB0004242[U];HMDB0006059[U];HMDB0001381[U];HMDB0001403[U]	HMDB0004684[U];HMDB0003876[U];HMDB0004680[U];HMDB0001452[U];HMDB0011135[U];HMDB0001139[U];HMDB0011137[U];HMDB0001509[U];HMDB0001085[U];HMDB0001335[U];HMDB0002190[U];HMDB0004238[U];HMDB0004236[U];HMDB0004244[U];HMDB0004234[U];HMDB0001381[U];HMDB0005998[U];HMDB0004693[U];HMDB0004699[U];HMDB0002752[U];HMDB0002232[U];HMDB0011136[U];HMDB0001220[U];HMDB0002886[U];HMDB0011134[U];HMDB0060095[U];HMDB00027…	HMDB0004684[U];HMDB0003876[U];HMDB0004680[U];HMDB0001452[U];HMDB0011135[U];HMDB0001509[U];HMDB0001139[U];HMDB0011137[U];HMDB0005079[U];HMDB0001085[U];HMDB0001335[U];HMDB0002190[U];HMDB0004238[U];HMDB0001337[U];HMDB0004236[U];HMDB0004244[U];HMDB0004234[U];HMDB0004242[U];HMDB0013633[U];HMDB0001381[U];HMDB0005998[U];HMDB0004693[U];HMDB0004699[U];HMDB0010217[U];HMDB0002752[U];HMDB0002232[U];HMDB00111…	HMDB0004684[U];HMDB0003876[U];HMDB0004680[U];HMDB0010379[U];HMDB0011135[U];HMDB0001139[U];HMDB0011137[U];HMDB0007883[U];HMDB0001085[U];HMDB0002190[U];HMDB0004238[U];HMDB0001337[U];HMDB0004236[U];HMDB0004244[U];HMDB0004234[U];HMDB0013633[U];HMDB0005998[U];HMDB0004693[U];HMDB0004699[U];HMDB0010217[U];HMDB0002752[U];HMDB0002232[U];HMDB0011136[U];HMDB0011134[U];HMDB0060095[U];HMDB0002710[U];HMDB00042…	-	-	HMDB0003876[U];HMDB0004680[U];HMDB0001452[U];HMDB0011135[U];HMDB0001509[U];HMDB0001085[U];HMDB0001335[U];HMDB0002190[U];HMDB0004238[U];HMDB0001337[U];HMDB0004236[U];HMDB0004244[U];HMDB0004234[U];HMDB0004242[U];HMDB0013633[U];HMDB0001381[U];HMDB0005998[U];HMDB0004693[U];HMDB0004699[U];HMDB0010217[U];HMDB0002752[U];HMDB0002232[U];HMDB0011136[U];HMDB0001220[U];HMDB0002886[U];HMDB0011134[U];HMDB00600…	HMDB0004684[U];HMDB0003876[U];HMDB0004680[U];HMDB0001452[U];HMDB0011135[U];HMDB0001509[U];HMDB0001139[U];HMDB0011137[U];HMDB0005079[U];HMDB0001085[U];HMDB0001335[U];HMDB0002190[U];HMDB0004238[U];HMDB0001337[U];HMDB0004236[U];HMDB0004244[U];HMDB0004234[U];HMDB0004242[U];HMDB0013633[U];HMDB0001381[U];HMDB0005998[U];HMDB0004693[U];HMDB0004699[U];HMDB0010217[U];HMDB0002752[U];HMDB0002232[U];HMDB00111…	-	HMDB0004684[U];HMDB0002752[U];HMDB0001452[U];HMDB0001220[U];HMDB0001509[U];HMDB0001139[U];HMDB0011137[U];HMDB0002886[U];HMDB0060095[U];HMDB0003235[U];HMDB0002710[U];HMDB0003252[U];HMDB0001335[U];HMDB0004694[U];HMDB0004238[U];HMDB0004236[U];HMDB0004241[U];HMDB0004242[U];HMDB0004234[U];HMDB0006059[U];HMDB0001381[U];HMDB0001403[U]	-	HMDB0004684[U];HMDB0003876[U];HMDB0004680[U];HMDB0001452[U];HMDB0011135[U];HMDB0001509[U];HMDB0001139[U];HMDB0011137[U];HMDB0001085[U];HMDB0001335[U];HMDB0002190[U];HMDB0004238[U];HMDB0001337[U];HMDB0004236[U];HMDB0004244[U];HMDB0004234[U];HMDB0004242[U];HMDB0013633[U];HMDB0001381[U];HMDB0005998[U];HMDB0004693[U];HMDB0004699[U];HMDB0010217[U];HMDB0002752[U];HMDB0002232[U];HMDB0011136[U];HMDB00012…	HMDB0004684[U];HMDB0003876[U];HMDB0004680[U];HMDB0001139[U];HMDB0011137[U];HMDB0002190[U];HMDB0004238[U];HMDB0001337[U];HMDB0004236[U];HMDB0004234[U];HMDB0013633[U];HMDB0005998[U];HMDB0010217[U];HMDB0002752[U];HMDB0002232[U];HMDB0011136[U];HMDB0002886[U];HMDB0011134[U];HMDB0060095[U];HMDB0002710[U];HMDB0003252[U];HMDB0004264[U];HMDB0004694[U];HMDB0004673[U];HMDB0004679[U]	-	HMDB0004684[U];HMDB0004680[U];HMDB0001452[U];HMDB0011135[U];HMDB0001139[U];HMDB0001337[U];HMDB0002710[?];HMDB0004244[U];HMDB0001381[U];HMDB0013633[U];HMDB0005998[U];HMDB0004693[U];HMDB0002752[?];HMDB0010217[U];HMDB0000221[U];HMDB0011136[U];HMDB0003178[U];HMDB0004236[?];HMDB0002886[U];HMDB0003235[U];HMDB0003252[U];HMDB0004264[U];HMDB0004694[U];HMDB0004673[U];HMDB0000148[U];HMDB0004243[U];HMDB00050…	HMDB0010217[U];HMDB0004684[U];HMDB0002752[U];HMDB0011135[U];HMDB0001139[U];HMDB0011137[U];HMDB0002886[U];HMDB0060095[U];HMDB0002710[U];HMDB0003252[U];HMDB0001085[U];HMDB0004694[U];HMDB0004238[U];HMDB0001337[U];HMDB0004236[U];HMDB0004243[U];HMDB0004244[U];HMDB0004234[U];HMDB0005050[U];HMDB0013633[U];HMDB0004692[U];HMDB0004693[U];HMDB0004699[U]	HMDB0004684[U];HMDB0003876[U];HMDB0004680[U];HMDB0001452[U];HMDB0011135[U];HMDB0001139[U];HMDB0011137[U];HMDB0001509[U];HMDB0001085[U];HMDB0001335[U];HMDB0002190[U];HMDB0004238[U];HMDB0001337[U];HMDB0004236[U];HMDB0004244[U];HMDB0004234[U];HMDB0013633[U];HMDB0001381[U];HMDB0005998[U];HMDB0004693[U];HMDB0004699[U];HMDB0010217[U];HMDB0002752[U];HMDB0002232[U];HMDB0011136[U];HMDB0001220[U];HMDB00028…	HMDB0004684[U];HMDB0001452[U];HMDB0011135[U];HMDB0001139[U];HMDB0011137[U];HMDB0001509[U];HMDB0001085[U];HMDB0001335[U];HMDB0004238[U];HMDB0004236[U];HMDB0004244[U];HMDB0004234[U];HMDB0001381[U];HMDB0004693[U];HMDB0004699[U];HMDB0002752[U];HMDB0001220[U];HMDB0002886[U];HMDB0060095[U];HMDB0002710[U];HMDB0003252[U];HMDB0004694[U];HMDB0004243[U];HMDB0005050[U];HMDB0004692[U];HMDB0001403[U]	HMDB0004684[U];HMDB0001452[U];HMDB0001509[U];HMDB0001139[U];HMDB0011137[U];HMDB0001335[U];HMDB0004238[U];HMDB0004236[U];HMDB0004234[U];HMDB0004242[U];HMDB0001381[U];HMDB0002311[U];HMDB0002343[U];HMDB0002752[U];HMDB0002265[U];HMDB0001220[U];HMDB0002886[U];HMDB0060095[U];HMDB0002710[U];HMDB0003235[U];HMDB0003252[U];HMDB0004694[U];HMDB0004241[U];HMDB0006059[U];HMDB0001403[U];HMDB0002314[U]	HMDB0004684[U];HMDB0003876[U];HMDB0004680[U];HMDB0001452[U];HMDB0011135[U];HMDB0001509[U];HMDB0001139[U];HMDB0011137[U];HMDB0005079[U];HMDB0001085[U];HMDB0001335[U];HMDB0002190[U];HMDB0004238[U];HMDB0001337[U];HMDB0004236[U];HMDB0004244[U];HMDB0004242[U];HMDB0004234[U];HMDB0013633[U];HMDB0001381[U];HMDB0005998[U];HMDB0004693[U];HMDB0004699[U];HMDB0010217[U];HMDB0002752[U];HMDB0002232[U];HMDB00111…
SMP0000700	Lornoxicam Action Pathway	Drug Action	-	-	-	HMDB0002752[U];HMDB0001452[U];HMDB0001220[U];HMDB0001509[U];HMDB0002886[U];HMDB0060095[U];HMDB0002710[U];HMDB0003235[U];HMDB0003252[U];HMDB0001335[U];HMDB0004238[U];HMDB0004236[U];HMDB0004234[U];HMDB0004241[U];HMDB0004242[U];HMDB0006059[U];HMDB0001381[U];HMDB0001403[U]	HMDB0004684[U];HMDB0003876[U];HMDB0004680[U];HMDB0001452[U];HMDB0011135[U];HMDB0001139[U];HMDB0011137[U];HMDB0001509[U];HMDB0001085[U];HMDB0001335[U];HMDB0002190[U];HMDB0004238[U];HMDB0004236[U];HMDB0004244[U];HMDB0004234[U];HMDB0001381[U];HMDB0005998[U];HMDB0004693[U];HMDB0004699[U];HMDB0002752[U];HMDB0002232[U];HMDB0011136[U];HMDB0001220[U];HMDB0002886[U];HMDB0011134[U];HMDB0060095[U];HMDB00027…	HMDB0004684[U];HMDB0003876[U];HMDB0004680[U];HMDB0001452[U];HMDB0011135[U];HMDB0001509[U];HMDB0001139[U];HMDB0011137[U];HMDB0005079[U];HMDB0001085[U];HMDB0001335[U];HMDB0002190[U];HMDB0004238[U];HMDB0001337[U];HMDB0004236[U];HMDB0004244[U];HMDB0004234[U];HMDB0004242[U];HMDB0013633[U];HMDB0001381[U];HMDB0005998[U];HMDB0004693[U];HMDB0004699[U];HMDB0010217[U];HMDB0002752[U];HMDB0002232[U];HMDB00111…	HMDB0004684[U];HMDB0003876[U];HMDB0004680[U];HMDB0010379[U];HMDB0011135[U];HMDB0001139[U];HMDB0011137[U];HMDB0007883[U];HMDB0001085[U];HMDB0002190[U];HMDB0004238[U];HMDB0001337[U];HMDB0004236[U];HMDB0004244[U];HMDB0004234[U];HMDB0013633[U];HMDB0005998[U];HMDB0004693[U];HMDB0004699[U];HMDB0010217[U];HMDB0002752[U];HMDB0002232[U];HMDB0011136[U];HMDB0011134[U];HMDB0060095[U];HMDB0002710[U];HMDB00042…	-	-	HMDB0003876[U];HMDB0004680[U];HMDB0001452[U];HMDB0011135[U];HMDB0001509[U];HMDB0001085[U];HMDB0001335[U];HMDB0002190[U];HMDB0004238[U];HMDB0001337[U];HMDB0004236[U];HMDB0004244[U];HMDB0004234[U];HMDB0004242[U];HMDB0013633[U];HMDB0001381[U];HMDB0005998[U];HMDB0004693[U];HMDB0004699[U];HMDB0010217[U];HMDB0002752[U];HMDB0002232[U];HMDB0011136[U];HMDB0001220[U];HMDB0002886[U];HMDB0011134[U];HMDB00600…	HMDB0004684[U];HMDB0003876[U];HMDB0004680[U];HMDB0001452[U];HMDB0011135[U];HMDB0001509[U];HMDB0001139[U];HMDB0011137[U];HMDB0005079[U];HMDB0001085[U];HMDB0001335[U];HMDB0002190[U];HMDB0004238[U];HMDB0001337[U];HMDB0004236[U];HMDB0004244[U];HMDB0004234[U];HMDB0004242[U];HMDB0013633[U];HMDB0001381[U];HMDB0005998[U];HMDB0004693[U];HMDB0004699[U];HMDB0010217[U];HMDB0002752[U];HMDB0002232[U];HMDB00111…	-	HMDB0004684[U];HMDB0002752[U];HMDB0001452[U];HMDB0001220[U];HMDB0001509[U];HMDB0001139[U];HMDB0011137[U];HMDB0002886[U];HMDB0060095[U];HMDB0003235[U];HMDB0002710[U];HMDB0003252[U];HMDB0001335[U];HMDB0004694[U];HMDB0004238[U];HMDB0004236[U];HMDB0004241[U];HMDB0004242[U];HMDB0004234[U];HMDB0006059[U];HMDB0001381[U];HMDB0001403[U]	-	HMDB0004684[U];HMDB0003876[U];HMDB0004680[U];HMDB0001452[U];HMDB0011135[U];HMDB0001509[U];HMDB0001139[U];HMDB0011137[U];HMDB0001085[U];HMDB0001335[U];HMDB0002190[U];HMDB0004238[U];HMDB0001337[U];HMDB0004236[U];HMDB0004244[U];HMDB0004234[U];HMDB0004242[U];HMDB0013633[U];HMDB0001381[U];HMDB0005998[U];HMDB0004693[U];HMDB0004699[U];HMDB0010217[U];HMDB0002752[U];HMDB0002232[U];HMDB0011136[U];HMDB00012…	HMDB0004684[U];HMDB0003876[U];HMDB0004680[U];HMDB0001139[U];HMDB0011137[U];HMDB0002190[U];HMDB0004238[U];HMDB0001337[U];HMDB0004236[U];HMDB0004234[U];HMDB0013633[U];HMDB0005998[U];HMDB0010217[U];HMDB0002752[U];HMDB0002232[U];HMDB0011136[U];HMDB0002886[U];HMDB0011134[U];HMDB0060095[U];HMDB0002710[U];HMDB0003252[U];HMDB0004264[U];HMDB0004694[U];HMDB0004673[U];HMDB0004679[U]	-	HMDB0004684[U];HMDB0004680[U];HMDB0001452[U];HMDB0011135[U];HMDB0001139[U];HMDB0001337[U];HMDB0002710[?];HMDB0004244[U];HMDB0001381[U];HMDB0013633[U];HMDB0005998[U];HMDB0004693[U];HMDB0002752[?];HMDB0010217[U];HMDB0000221[U];HMDB0011136[U];HMDB0003178[U];HMDB0004236[?];HMDB0002886[U];HMDB0003235[U];HMDB0003252[U];HMDB0004264[U];HMDB0004694[U];HMDB0004673[U];HMDB0000148[U];HMDB0004243[U];HMDB00050…	HMDB0010217[U];HMDB0004684[U];HMDB0002752[U];HMDB0011135[U];HMDB0001139[U];HMDB0011137[U];HMDB0002886[U];HMDB0060095[U];HMDB0002710[U];HMDB0003252[U];HMDB0001085[U];HMDB0004694[U];HMDB0004238[U];HMDB0001337[U];HMDB0004236[U];HMDB0004243[U];HMDB0004244[U];HMDB0004234[U];HMDB0005050[U];HMDB0013633[U];HMDB0004692[U];HMDB0004693[U];HMDB0004699[U]	HMDB0004684[U];HMDB0003876[U];HMDB0004680[U];HMDB0001452[U];HMDB0011135[U];HMDB0001139[U];HMDB0011137[U];HMDB0001509[U];HMDB0001085[U];HMDB0001335[U];HMDB0002190[U];HMDB0004238[U];HMDB0001337[U];HMDB0004236[U];HMDB0004244[U];HMDB0004234[U];HMDB0013633[U];HMDB0001381[U];HMDB0005998[U];HMDB0004693[U];HMDB0004699[U];HMDB0010217[U];HMDB0002752[U];HMDB0002232[U];HMDB0011136[U];HMDB0001220[U];HMDB00028…	HMDB0004684[U];HMDB0001452[U];HMDB0011135[U];HMDB0001139[U];HMDB0011137[U];HMDB0001509[U];HMDB0001085[U];HMDB0001335[U];HMDB0004238[U];HMDB0004236[U];HMDB0004244[U];HMDB0004234[U];HMDB0001381[U];HMDB0004693[U];HMDB0004699[U];HMDB0002752[U];HMDB0001220[U];HMDB0002886[U];HMDB0060095[U];HMDB0002710[U];HMDB0003252[U];HMDB0004694[U];HMDB0004243[U];HMDB0005050[U];HMDB0004692[U];HMDB0001403[U]	HMDB0004684[U];HMDB0001452[U];HMDB0001509[U];HMDB0001139[U];HMDB0011137[U];HMDB0001335[U];HMDB0004238[U];HMDB0004236[U];HMDB0004234[U];HMDB0004242[U];HMDB0001381[U];HMDB0002311[U];HMDB0002343[U];HMDB0002752[U];HMDB0002265[U];HMDB0001220[U];HMDB0002886[U];HMDB0060095[U];HMDB0002710[U];HMDB0003235[U];HMDB0003252[U];HMDB0004694[U];HMDB0004241[U];HMDB0006059[U];HMDB0001403[U];HMDB0002314[U]	HMDB0004684[U];HMDB0003876[U];HMDB0004680[U];HMDB0001452[U];HMDB0011135[U];HMDB0001509[U];HMDB0001139[U];HMDB0011137[U];HMDB0005079[U];HMDB0001085[U];HMDB0001335[U];HMDB0002190[U];HMDB0004238[U];HMDB0001337[U];HMDB0004236[U];HMDB0004244[U];HMDB0004242[U];HMDB0004234[U];HMDB0013633[U];HMDB0001381[U];HMDB0005998[U];HMDB0004693[U];HMDB0004699[U];HMDB0010217[U];HMDB0002752[U];HMDB0002232[U];HMDB00111…
SMP0000701	Phenylbutazone Action Pathway	Drug Action	-	-	-	HMDB0002752[U];HMDB0001452[U];HMDB0001220[U];HMDB0001509[U];HMDB0002886[U];HMDB0060095[U];HMDB0002710[U];HMDB0003235[U];HMDB0003252[U];HMDB0001335[U];HMDB0004238[U];HMDB0004236[U];HMDB0004234[U];HMDB0004241[U];HMDB0004242[U];HMDB0006059[U];HMDB0001381[U];HMDB0001403[U]	HMDB0004684[U];HMDB0003876[U];HMDB0004680[U];HMDB0001452[U];HMDB0011135[U];HMDB0001139[U];HMDB0011137[U];HMDB0001509[U];HMDB0001085[U];HMDB0001335[U];HMDB0002190[U];HMDB0004238[U];HMDB0004236[U];HMDB0004244[U];HMDB0004234[U];HMDB0001381[U];HMDB0005998[U];HMDB0004693[U];HMDB0004699[U];HMDB0002752[U];HMDB0002232[U];HMDB0011136[U];HMDB0001220[U];HMDB0002886[U];HMDB0011134[U];HMDB0060095[U];HMDB00027…	HMDB0004684[U];HMDB0003876[U];HMDB0004680[U];HMDB0001452[U];HMDB0011135[U];HMDB0001509[U];HMDB0001139[U];HMDB0011137[U];HMDB0005079[U];HMDB0001085[U];HMDB0001335[U];HMDB0002190[U];HMDB0004238[U];HMDB0001337[U];HMDB0004236[U];HMDB0004244[U];HMDB0004234[U];HMDB0004242[U];HMDB0013633[U];HMDB0001381[U];HMDB0005998[U];HMDB0004693[U];HMDB0004699[U];HMDB0010217[U];HMDB0002752[U];HMDB0002232[U];HMDB00111…	HMDB0004684[U];HMDB0003876[U];HMDB0004680[U];HMDB0010379[U];HMDB0011135[U];HMDB0001139[U];HMDB0011137[U];HMDB0007883[U];HMDB0001085[U];HMDB0002190[U];HMDB0004238[U];HMDB0001337[U];HMDB0004236[U];HMDB0004244[U];HMDB0004234[U];HMDB0013633[U];HMDB0005998[U];HMDB0004693[U];HMDB0004699[U];HMDB0010217[U];HMDB0002752[U];HMDB0002232[U];HMDB0011136[U];HMDB0011134[U];HMDB0060095[U];HMDB0002710[U];HMDB00042…	-	-	HMDB0003876[U];HMDB0004680[U];HMDB0001452[U];HMDB0011135[U];HMDB0001509[U];HMDB0001085[U];HMDB0001335[U];HMDB0002190[U];HMDB0004238[U];HMDB0001337[U];HMDB0004236[U];HMDB0004244[U];HMDB0004234[U];HMDB0004242[U];HMDB0013633[U];HMDB0001381[U];HMDB0005998[U];HMDB0004693[U];HMDB0004699[U];HMDB0010217[U];HMDB0002752[U];HMDB0002232[U];HMDB0011136[U];HMDB0001220[U];HMDB0002886[U];HMDB0011134[U];HMDB00600…	HMDB0004684[U];HMDB0003876[U];HMDB0004680[U];HMDB0001452[U];HMDB0011135[U];HMDB0001509[U];HMDB0001139[U];HMDB0011137[U];HMDB0005079[U];HMDB0001085[U];HMDB0001335[U];HMDB0002190[U];HMDB0004238[U];HMDB0001337[U];HMDB0004236[U];HMDB0004244[U];HMDB0004234[U];HMDB0004242[U];HMDB0013633[U];HMDB0001381[U];HMDB0005998[U];HMDB0004693[U];HMDB0004699[U];HMDB0010217[U];HMDB0002752[U];HMDB0002232[U];HMDB00111…	-	HMDB0004684[U];HMDB0002752[U];HMDB0001452[U];HMDB0001220[U];HMDB0001509[U];HMDB0001139[U];HMDB0011137[U];HMDB0002886[U];HMDB0060095[U];HMDB0003235[U];HMDB0002710[U];HMDB0003252[U];HMDB0001335[U];HMDB0004694[U];HMDB0004238[U];HMDB0004236[U];HMDB0004241[U];HMDB0004242[U];HMDB0004234[U];HMDB0006059[U];HMDB0001381[U];HMDB0001403[U]	-	HMDB0004684[U];HMDB0003876[U];HMDB0004680[U];HMDB0001452[U];HMDB0011135[U];HMDB0001509[U];HMDB0001139[U];HMDB0011137[U];HMDB0001085[U];HMDB0001335[U];HMDB0002190[U];HMDB0004238[U];HMDB0001337[U];HMDB0004236[U];HMDB0004244[U];HMDB0004234[U];HMDB0004242[U];HMDB0013633[U];HMDB0001381[U];HMDB0005998[U];HMDB0004693[U];HMDB0004699[U];HMDB0010217[U];HMDB0002752[U];HMDB0002232[U];HMDB0011136[U];HMDB00012…	HMDB0004684[U];HMDB0003876[U];HMDB0004680[U];HMDB0001139[U];HMDB0011137[U];HMDB0002190[U];HMDB0004238[U];HMDB0001337[U];HMDB0004236[U];HMDB0004234[U];HMDB0013633[U];HMDB0005998[U];HMDB0010217[U];HMDB0002752[U];HMDB0002232[U];HMDB0011136[U];HMDB0002886[U];HMDB0011134[U];HMDB0060095[U];HMDB0002710[U];HMDB0003252[U];HMDB0004264[U];HMDB0004694[U];HMDB0004673[U];HMDB0004679[U]	-	HMDB0004684[U];HMDB0004680[U];HMDB0001452[U];HMDB0011135[U];HMDB0001139[U];HMDB0001337[U];HMDB0002710[?];HMDB0004244[U];HMDB0001381[U];HMDB0013633[U];HMDB0005998[U];HMDB0004693[U];HMDB0002752[?];HMDB0010217[U];HMDB0000221[U];HMDB0011136[U];HMDB0003178[U];HMDB0004236[?];HMDB0002886[U];HMDB0003235[U];HMDB0003252[U];HMDB0004264[U];HMDB0004694[U];HMDB0004673[U];HMDB0000148[U];HMDB0004243[U];HMDB00050…	HMDB0010217[U];HMDB0004684[U];HMDB0002752[U];HMDB0011135[U];HMDB0001139[U];HMDB0011137[U];HMDB0002886[U];HMDB0060095[U];HMDB0002710[U];HMDB0003252[U];HMDB0001085[U];HMDB0004694[U];HMDB0004238[U];HMDB0001337[U];HMDB0004236[U];HMDB0004243[U];HMDB0004244[U];HMDB0004234[U];HMDB0005050[U];HMDB0013633[U];HMDB0004692[U];HMDB0004693[U];HMDB0004699[U]	HMDB0004684[U];HMDB0003876[U];HMDB0004680[U];HMDB0001452[U];HMDB0011135[U];HMDB0001139[U];HMDB0011137[U];HMDB0001509[U];HMDB0001085[U];HMDB0001335[U];HMDB0002190[U];HMDB0004238[U];HMDB0001337[U];HMDB0004236[U];HMDB0004244[U];HMDB0004234[U];HMDB0013633[U];HMDB0001381[U];HMDB0005998[U];HMDB0004693[U];HMDB0004699[U];HMDB0010217[U];HMDB0002752[U];HMDB0002232[U];HMDB0011136[U];HMDB0001220[U];HMDB00028…	HMDB0004684[U];HMDB0001452[U];HMDB0011135[U];HMDB0001139[U];HMDB0011137[U];HMDB0001509[U];HMDB0001085[U];HMDB0001335[U];HMDB0004238[U];HMDB0004236[U];HMDB0004244[U];HMDB0004234[U];HMDB0001381[U];HMDB0004693[U];HMDB0004699[U];HMDB0002752[U];HMDB0001220[U];HMDB0002886[U];HMDB0060095[U];HMDB0002710[U];HMDB0003252[U];HMDB0004694[U];HMDB0004243[U];HMDB0005050[U];HMDB0004692[U];HMDB0001403[U]	HMDB0004684[U];HMDB0001452[U];HMDB0001509[U];HMDB0001139[U];HMDB0011137[U];HMDB0001335[U];HMDB0004238[U];HMDB0004236[U];HMDB0004234[U];HMDB0004242[U];HMDB0001381[U];HMDB0002311[U];HMDB0002343[U];HMDB0002752[U];HMDB0002265[U];HMDB0001220[U];HMDB0002886[U];HMDB0060095[U];HMDB0002710[U];HMDB0003235[U];HMDB0003252[U];HMDB0004694[U];HMDB0004241[U];HMDB0006059[U];HMDB0001403[U];HMDB0002314[U]	HMDB0004684[U];HMDB0003876[U];HMDB0004680[U];HMDB0001452[U];HMDB0011135[U];HMDB0001509[U];HMDB0001139[U];HMDB0011137[U];HMDB0005079[U];HMDB0001085[U];HMDB0001335[U];HMDB0002190[U];HMDB0004238[U];HMDB0001337[U];HMDB0004236[U];HMDB0004244[U];HMDB0004242[U];HMDB0004234[U];HMDB0013633[U];HMDB0001381[U];HMDB0005998[U];HMDB0004693[U];HMDB0004699[U];HMDB0010217[U];HMDB0002752[U];HMDB0002232[U];HMDB00111…
SMP0000702	Nepafenac Action Pathway	Drug Action	-	-	-	HMDB0002752[U];HMDB0001452[U];HMDB0001220[U];HMDB0001509[U];HMDB0002886[U];HMDB0060095[U];HMDB0002710[U];HMDB0003235[U];HMDB0003252[U];HMDB0001335[U];HMDB0004238[U];HMDB0004236[U];HMDB0004234[U];HMDB0004241[U];HMDB0004242[U];HMDB0006059[U];HMDB0001381[U];HMDB0001403[U]	HMDB0004684[U];HMDB0003876[U];HMDB0004680[U];HMDB0001452[U];HMDB0011135[U];HMDB0001139[U];HMDB0011137[U];HMDB0001509[U];HMDB0001085[U];HMDB0001335[U];HMDB0002190[U];HMDB0004238[U];HMDB0004236[U];HMDB0004244[U];HMDB0004234[U];HMDB0001381[U];HMDB0005998[U];HMDB0004693[U];HMDB0004699[U];HMDB0002752[U];HMDB0002232[U];HMDB0011136[U];HMDB0001220[U];HMDB0002886[U];HMDB0011134[U];HMDB0060095[U];HMDB00027…	HMDB0004684[U];HMDB0003876[U];HMDB0004680[U];HMDB0001452[U];HMDB0011135[U];HMDB0001509[U];HMDB0001139[U];HMDB0011137[U];HMDB0005079[U];HMDB0001085[U];HMDB0001335[U];HMDB0002190[U];HMDB0004238[U];HMDB0001337[U];HMDB0004236[U];HMDB0004244[U];HMDB0004234[U];HMDB0004242[U];HMDB0013633[U];HMDB0001381[U];HMDB0005998[U];HMDB0004693[U];HMDB0004699[U];HMDB0010217[U];HMDB0002752[U];HMDB0002232[U];HMDB00111…	HMDB0004684[U];HMDB0003876[U];HMDB0004680[U];HMDB0010379[U];HMDB0011135[U];HMDB0001139[U];HMDB0011137[U];HMDB0007883[U];HMDB0001085[U];HMDB0002190[U];HMDB0004238[U];HMDB0001337[U];HMDB0004236[U];HMDB0004244[U];HMDB0004234[U];HMDB0013633[U];HMDB0005998[U];HMDB0004693[U];HMDB0004699[U];HMDB0010217[U];HMDB0002752[U];HMDB0002232[U];HMDB0011136[U];HMDB0011134[U];HMDB0060095[U];HMDB0002710[U];HMDB00042…	-	-	HMDB0003876[U];HMDB0004680[U];HMDB0001452[U];HMDB0011135[U];HMDB0001509[U];HMDB0001085[U];HMDB0001335[U];HMDB0002190[U];HMDB0004238[U];HMDB0001337[U];HMDB0004236[U];HMDB0004244[U];HMDB0004234[U];HMDB0004242[U];HMDB0013633[U];HMDB0001381[U];HMDB0005998[U];HMDB0004693[U];HMDB0004699[U];HMDB0010217[U];HMDB0002752[U];HMDB0002232[U];HMDB0011136[U];HMDB0001220[U];HMDB0002886[U];HMDB0011134[U];HMDB00600…	HMDB0004684[U];HMDB0003876[U];HMDB0004680[U];HMDB0001452[U];HMDB0011135[U];HMDB0001509[U];HMDB0001139[U];HMDB0011137[U];HMDB0005079[U];HMDB0001085[U];HMDB0001335[U];HMDB0002190[U];HMDB0004238[U];HMDB0001337[U];HMDB0004236[U];HMDB0004244[U];HMDB0004234[U];HMDB0004242[U];HMDB0013633[U];HMDB0001381[U];HMDB0005998[U];HMDB0004693[U];HMDB0004699[U];HMDB0010217[U];HMDB0002752[U];HMDB0002232[U];HMDB00111…	-	HMDB0004684[U];HMDB0002752[U];HMDB0001452[U];HMDB0001220[U];HMDB0001509[U];HMDB0001139[U];HMDB0011137[U];HMDB0002886[U];HMDB0060095[U];HMDB0003235[U];HMDB0002710[U];HMDB0003252[U];HMDB0001335[U];HMDB0004694[U];HMDB0004238[U];HMDB0004236[U];HMDB0004241[U];HMDB0004242[U];HMDB0004234[U];HMDB0006059[U];HMDB0001381[U];HMDB0001403[U]	-	HMDB0004684[U];HMDB0003876[U];HMDB0004680[U];HMDB0001452[U];HMDB0011135[U];HMDB0001509[U];HMDB0001139[U];HMDB0011137[U];HMDB0001085[U];HMDB0001335[U];HMDB0002190[U];HMDB0004238[U];HMDB0001337[U];HMDB0004236[U];HMDB0004244[U];HMDB0004234[U];HMDB0004242[U];HMDB0013633[U];HMDB0001381[U];HMDB0005998[U];HMDB0004693[U];HMDB0004699[U];HMDB0010217[U];HMDB0002752[U];HMDB0002232[U];HMDB0011136[U];HMDB00012…	HMDB0004684[U];HMDB0003876[U];HMDB0004680[U];HMDB0001139[U];HMDB0011137[U];HMDB0002190[U];HMDB0004238[U];HMDB0001337[U];HMDB0004236[U];HMDB0004234[U];HMDB0013633[U];HMDB0005998[U];HMDB0010217[U];HMDB0002752[U];HMDB0002232[U];HMDB0011136[U];HMDB0002886[U];HMDB0011134[U];HMDB0060095[U];HMDB0002710[U];HMDB0003252[U];HMDB0004264[U];HMDB0004694[U];HMDB0004673[U];HMDB0004679[U]	-	HMDB0004684[U];HMDB0004680[U];HMDB0001452[U];HMDB0011135[U];HMDB0001139[U];HMDB0001337[U];HMDB0002710[?];HMDB0004244[U];HMDB0001381[U];HMDB0013633[U];HMDB0005998[U];HMDB0004693[U];HMDB0002752[?];HMDB0010217[U];HMDB0000221[U];HMDB0011136[U];HMDB0003178[U];HMDB0004236[?];HMDB0002886[U];HMDB0003235[U];HMDB0003252[U];HMDB0004264[U];HMDB0004694[U];HMDB0004673[U];HMDB0000148[U];HMDB0004243[U];HMDB00050…	HMDB0010217[U];HMDB0004684[U];HMDB0002752[U];HMDB0011135[U];HMDB0001139[U];HMDB0011137[U];HMDB0002886[U];HMDB0060095[U];HMDB0002710[U];HMDB0003252[U];HMDB0001085[U];HMDB0004694[U];HMDB0004238[U];HMDB0001337[U];HMDB0004236[U];HMDB0004243[U];HMDB0004244[U];HMDB0004234[U];HMDB0005050[U];HMDB0013633[U];HMDB0004692[U];HMDB0004693[U];HMDB0004699[U]	HMDB0004684[U];HMDB0003876[U];HMDB0004680[U];HMDB0001452[U];HMDB0011135[U];HMDB0001139[U];HMDB0011137[U];HMDB0001509[U];HMDB0001085[U];HMDB0001335[U];HMDB0002190[U];HMDB0004238[U];HMDB0001337[U];HMDB0004236[U];HMDB0004244[U];HMDB0004234[U];HMDB0013633[U];HMDB0001381[U];HMDB0005998[U];HMDB0004693[U];HMDB0004699[U];HMDB0010217[U];HMDB0002752[U];HMDB0002232[U];HMDB0011136[U];HMDB0001220[U];HMDB00028…	HMDB0004684[U];HMDB0001452[U];HMDB0011135[U];HMDB0001139[U];HMDB0011137[U];HMDB0001509[U];HMDB0001085[U];HMDB0001335[U];HMDB0004238[U];HMDB0004236[U];HMDB0004244[U];HMDB0004234[U];HMDB0001381[U];HMDB0004693[U];HMDB0004699[U];HMDB0002752[U];HMDB0001220[U];HMDB0002886[U];HMDB0060095[U];HMDB0002710[U];HMDB0003252[U];HMDB0004694[U];HMDB0004243[U];HMDB0005050[U];HMDB0004692[U];HMDB0001403[U]	HMDB0004684[U];HMDB0001452[U];HMDB0001509[U];HMDB0001139[U];HMDB0011137[U];HMDB0001335[U];HMDB0004238[U];HMDB0004236[U];HMDB0004234[U];HMDB0004242[U];HMDB0001381[U];HMDB0002311[U];HMDB0002343[U];HMDB0002752[U];HMDB0002265[U];HMDB0001220[U];HMDB0002886[U];HMDB0060095[U];HMDB0002710[U];HMDB0003235[U];HMDB0003252[U];HMDB0004694[U];HMDB0004241[U];HMDB0006059[U];HMDB0001403[U];HMDB0002314[U]	HMDB0004684[U];HMDB0003876[U];HMDB0004680[U];HMDB0001452[U];HMDB0011135[U];HMDB0001509[U];HMDB0001139[U];HMDB0011137[U];HMDB0005079[U];HMDB0001085[U];HMDB0001335[U];HMDB0002190[U];HMDB0004238[U];HMDB0001337[U];HMDB0004236[U];HMDB0004244[U];HMDB0004242[U];HMDB0004234[U];HMDB0013633[U];HMDB0001381[U];HMDB0005998[U];HMDB0004693[U];HMDB0004699[U];HMDB0010217[U];HMDB0002752[U];HMDB0002232[U];HMDB00111…
SMP0000703	Trisalicylate-Choline Action Pathway	Drug Action	-	-	-	HMDB0002752[U];HMDB0001452[U];HMDB0001220[U];HMDB0001509[U];HMDB0002886[U];HMDB0060095[U];HMDB0002710[U];HMDB0003235[U];HMDB0003252[U];HMDB0001335[U];HMDB0004238[U];HMDB0004236[U];HMDB0004234[U];HMDB0004241[U];HMDB0004242[U];HMDB0006059[U];HMDB0001381[U];HMDB0001403[U]	HMDB0004684[U];HMDB0003876[U];HMDB0004680[U];HMDB0001452[U];HMDB0011135[U];HMDB0001139[U];HMDB0011137[U];HMDB0001509[U];HMDB0001085[U];HMDB0001335[U];HMDB0002190[U];HMDB0004238[U];HMDB0004236[U];HMDB0004244[U];HMDB0004234[U];HMDB0001381[U];HMDB0005998[U];HMDB0004693[U];HMDB0004699[U];HMDB0002752[U];HMDB0002232[U];HMDB0011136[U];HMDB0001220[U];HMDB0002886[U];HMDB0011134[U];HMDB0060095[U];HMDB00027…	HMDB0004684[U];HMDB0003876[U];HMDB0004680[U];HMDB0001452[U];HMDB0011135[U];HMDB0001509[U];HMDB0001139[U];HMDB0011137[U];HMDB0005079[U];HMDB0001085[U];HMDB0001335[U];HMDB0002190[U];HMDB0004238[U];HMDB0001337[U];HMDB0004236[U];HMDB0004244[U];HMDB0004234[U];HMDB0004242[U];HMDB0013633[U];HMDB0001381[U];HMDB0005998[U];HMDB0004693[U];HMDB0004699[U];HMDB0010217[U];HMDB0002752[U];HMDB0002232[U];HMDB00111…	HMDB0004684[U];HMDB0003876[U];HMDB0004680[U];HMDB0010379[U];HMDB0011135[U];HMDB0001139[U];HMDB0011137[U];HMDB0007883[U];HMDB0001085[U];HMDB0002190[U];HMDB0004238[U];HMDB0001337[U];HMDB0004236[U];HMDB0004244[U];HMDB0004234[U];HMDB0013633[U];HMDB0005998[U];HMDB0004693[U];HMDB0004699[U];HMDB0010217[U];HMDB0002752[U];HMDB0002232[U];HMDB0011136[U];HMDB0011134[U];HMDB0060095[U];HMDB0002710[U];HMDB00042…	-	-	HMDB0003876[U];HMDB0004680[U];HMDB0001452[U];HMDB0011135[U];HMDB0001509[U];HMDB0001085[U];HMDB0001335[U];HMDB0002190[U];HMDB0004238[U];HMDB0001337[U];HMDB0004236[U];HMDB0004244[U];HMDB0004234[U];HMDB0004242[U];HMDB0013633[U];HMDB0001381[U];HMDB0005998[U];HMDB0004693[U];HMDB0004699[U];HMDB0010217[U];HMDB0002752[U];HMDB0002232[U];HMDB0011136[U];HMDB0001220[U];HMDB0002886[U];HMDB0011134[U];HMDB00600…	HMDB0004684[U];HMDB0003876[U];HMDB0004680[U];HMDB0001452[U];HMDB0011135[U];HMDB0001509[U];HMDB0001139[U];HMDB0011137[U];HMDB0005079[U];HMDB0001085[U];HMDB0001335[U];HMDB0002190[U];HMDB0004238[U];HMDB0001337[U];HMDB0004236[U];HMDB0004244[U];HMDB0004234[U];HMDB0004242[U];HMDB0013633[U];HMDB0001381[U];HMDB0005998[U];HMDB0004693[U];HMDB0004699[U];HMDB0010217[U];HMDB0002752[U];HMDB0002232[U];HMDB00111…	-	HMDB0004684[U];HMDB0002752[U];HMDB0001452[U];HMDB0001220[U];HMDB0001509[U];HMDB0001139[U];HMDB0011137[U];HMDB0002886[U];HMDB0060095[U];HMDB0003235[U];HMDB0002710[U];HMDB0003252[U];HMDB0001335[U];HMDB0004694[U];HMDB0004238[U];HMDB0004236[U];HMDB0004241[U];HMDB0004242[U];HMDB0004234[U];HMDB0006059[U];HMDB0001381[U];HMDB0001403[U]	-	HMDB0004684[U];HMDB0003876[U];HMDB0004680[U];HMDB0001452[U];HMDB0011135[U];HMDB0001509[U];HMDB0001139[U];HMDB0011137[U];HMDB0001085[U];HMDB0001335[U];HMDB0002190[U];HMDB0004238[U];HMDB0001337[U];HMDB0004236[U];HMDB0004244[U];HMDB0004234[U];HMDB0004242[U];HMDB0013633[U];HMDB0001381[U];HMDB0005998[U];HMDB0004693[U];HMDB0004699[U];HMDB0010217[U];HMDB0002752[U];HMDB0002232[U];HMDB0011136[U];HMDB00012…	HMDB0004684[U];HMDB0003876[U];HMDB0004680[U];HMDB0001139[U];HMDB0011137[U];HMDB0002190[U];HMDB0004238[U];HMDB0001337[U];HMDB0004236[U];HMDB0004234[U];HMDB0013633[U];HMDB0005998[U];HMDB0010217[U];HMDB0002752[U];HMDB0002232[U];HMDB0011136[U];HMDB0002886[U];HMDB0011134[U];HMDB0060095[U];HMDB0002710[U];HMDB0003252[U];HMDB0004264[U];HMDB0004694[U];HMDB0004673[U];HMDB0004679[U]	-	HMDB0004684[U];HMDB0004680[U];HMDB0001452[U];HMDB0011135[U];HMDB0001139[U];HMDB0001337[U];HMDB0002710[?];HMDB0004244[U];HMDB0001381[U];HMDB0013633[U];HMDB0005998[U];HMDB0004693[U];HMDB0002752[?];HMDB0010217[U];HMDB0000221[U];HMDB0011136[U];HMDB0003178[U];HMDB0004236[?];HMDB0002886[U];HMDB0003235[U];HMDB0003252[U];HMDB0004264[U];HMDB0004694[U];HMDB0004673[U];HMDB0000148[U];HMDB0004243[U];HMDB00050…	HMDB0010217[U];HMDB0004684[U];HMDB0002752[U];HMDB0011135[U];HMDB0001139[U];HMDB0011137[U];HMDB0002886[U];HMDB0060095[U];HMDB0002710[U];HMDB0003252[U];HMDB0001085[U];HMDB0004694[U];HMDB0004238[U];HMDB0001337[U];HMDB0004236[U];HMDB0004243[U];HMDB0004244[U];HMDB0004234[U];HMDB0005050[U];HMDB0013633[U];HMDB0004692[U];HMDB0004693[U];HMDB0004699[U]	HMDB0004684[U];HMDB0003876[U];HMDB0004680[U];HMDB0001452[U];HMDB0011135[U];HMDB0001139[U];HMDB0011137[U];HMDB0001509[U];HMDB0001085[U];HMDB0001335[U];HMDB0002190[U];HMDB0004238[U];HMDB0001337[U];HMDB0004236[U];HMDB0004244[U];HMDB0004234[U];HMDB0013633[U];HMDB0001381[U];HMDB0005998[U];HMDB0004693[U];HMDB0004699[U];HMDB0010217[U];HMDB0002752[U];HMDB0002232[U];HMDB0011136[U];HMDB0001220[U];HMDB00028…	HMDB0004684[U];HMDB0001452[U];HMDB0011135[U];HMDB0001139[U];HMDB0011137[U];HMDB0001509[U];HMDB0001085[U];HMDB0001335[U];HMDB0004238[U];HMDB0004236[U];HMDB0004244[U];HMDB0004234[U];HMDB0001381[U];HMDB0004693[U];HMDB0004699[U];HMDB0002752[U];HMDB0001220[U];HMDB0002886[U];HMDB0060095[U];HMDB0002710[U];HMDB0003252[U];HMDB0004694[U];HMDB0004243[U];HMDB0005050[U];HMDB0004692[U];HMDB0001403[U]	HMDB0004684[U];HMDB0001452[U];HMDB0001509[U];HMDB0001139[U];HMDB0011137[U];HMDB0001335[U];HMDB0004238[U];HMDB0004236[U];HMDB0004234[U];HMDB0004242[U];HMDB0001381[U];HMDB0002311[U];HMDB0002343[U];HMDB0002752[U];HMDB0002265[U];HMDB0001220[U];HMDB0002886[U];HMDB0060095[U];HMDB0002710[U];HMDB0003235[U];HMDB0003252[U];HMDB0004694[U];HMDB0004241[U];HMDB0006059[U];HMDB0001403[U];HMDB0002314[U]	HMDB0004684[U];HMDB0003876[U];HMDB0004680[U];HMDB0001452[U];HMDB0011135[U];HMDB0001509[U];HMDB0001139[U];HMDB0011137[U];HMDB0005079[U];HMDB0001085[U];HMDB0001335[U];HMDB0002190[U];HMDB0004238[U];HMDB0001337[U];HMDB0004236[U];HMDB0004244[U];HMDB0004242[U];HMDB0004234[U];HMDB0013633[U];HMDB0001381[U];HMDB0005998[U];HMDB0004693[U];HMDB0004699[U];HMDB0010217[U];HMDB0002752[U];HMDB0002232[U];HMDB00111…
SMP0000704	Tolmetin Action Pathway	Drug Action	-	-	-	HMDB0002752[U];HMDB0001452[U];HMDB0001220[U];HMDB0001509[U];HMDB0002886[U];HMDB0060095[U];HMDB0002710[U];HMDB0003235[U];HMDB0003252[U];HMDB0001335[U];HMDB0004238[U];HMDB0004236[U];HMDB0004234[U];HMDB0004241[U];HMDB0004242[U];HMDB0006059[U];HMDB0001381[U];HMDB0001403[U]	HMDB0004684[U];HMDB0003876[U];HMDB0004680[U];HMDB0001452[U];HMDB0011135[U];HMDB0001139[U];HMDB0011137[U];HMDB0001509[U];HMDB0001085[U];HMDB0001335[U];HMDB0002190[U];HMDB0004238[U];HMDB0004236[U];HMDB0004244[U];HMDB0004234[U];HMDB0001381[U];HMDB0005998[U];HMDB0004693[U];HMDB0004699[U];HMDB0002752[U];HMDB0002232[U];HMDB0011136[U];HMDB0001220[U];HMDB0002886[U];HMDB0011134[U];HMDB0060095[U];HMDB00027…	HMDB0004684[U];HMDB0003876[U];HMDB0004680[U];HMDB0001452[U];HMDB0011135[U];HMDB0001509[U];HMDB0001139[U];HMDB0011137[U];HMDB0005079[U];HMDB0001085[U];HMDB0001335[U];HMDB0002190[U];HMDB0004238[U];HMDB0001337[U];HMDB0004236[U];HMDB0004244[U];HMDB0004234[U];HMDB0004242[U];HMDB0013633[U];HMDB0001381[U];HMDB0005998[U];HMDB0004693[U];HMDB0004699[U];HMDB0010217[U];HMDB0002752[U];HMDB0002232[U];HMDB00111…	HMDB0004684[U];HMDB0003876[U];HMDB0004680[U];HMDB0010379[U];HMDB0011135[U];HMDB0001139[U];HMDB0011137[U];HMDB0007883[U];HMDB0001085[U];HMDB0002190[U];HMDB0004238[U];HMDB0001337[U];HMDB0004236[U];HMDB0004244[U];HMDB0004234[U];HMDB0013633[U];HMDB0005998[U];HMDB0004693[U];HMDB0004699[U];HMDB0010217[U];HMDB0002752[U];HMDB0002232[U];HMDB0011136[U];HMDB0014643[?];HMDB0011134[U];HMDB0060095[U];HMDB00027…	-	-	HMDB0003876[U];HMDB0004680[U];HMDB0001452[U];HMDB0011135[U];HMDB0001509[U];HMDB0001085[U];HMDB0001335[U];HMDB0002190[U];HMDB0004238[U];HMDB0001337[U];HMDB0004236[U];HMDB0004244[U];HMDB0004234[U];HMDB0004242[U];HMDB0013633[U];HMDB0001381[U];HMDB0005998[U];HMDB0004693[U];HMDB0004699[U];HMDB0010217[U];HMDB0002752[U];HMDB0002232[U];HMDB0011136[U];HMDB0001220[U];HMDB0002886[U];HMDB0011134[U];HMDB00600…	HMDB0004684[U];HMDB0003876[U];HMDB0004680[U];HMDB0001452[U];HMDB0011135[U];HMDB0001509[U];HMDB0001139[U];HMDB0011137[U];HMDB0005079[U];HMDB0001085[U];HMDB0001335[U];HMDB0002190[U];HMDB0004238[U];HMDB0001337[U];HMDB0004236[U];HMDB0004244[U];HMDB0004234[U];HMDB0004242[U];HMDB0013633[U];HMDB0001381[U];HMDB0005998[U];HMDB0004693[U];HMDB0004699[U];HMDB0010217[U];HMDB0002752[U];HMDB0002232[U];HMDB00111…	-	HMDB0004684[U];HMDB0002752[U];HMDB0001452[U];HMDB0001220[U];HMDB0001509[U];HMDB0001139[U];HMDB0011137[U];HMDB0002886[U];HMDB0060095[U];HMDB0003235[U];HMDB0002710[U];HMDB0003252[U];HMDB0001335[U];HMDB0004694[U];HMDB0004238[U];HMDB0004236[U];HMDB0004241[U];HMDB0004242[U];HMDB0004234[U];HMDB0006059[U];HMDB0001381[U];HMDB0001403[U]	-	HMDB0004684[U];HMDB0003876[U];HMDB0004680[U];HMDB0001452[U];HMDB0011135[U];HMDB0001509[U];HMDB0001139[U];HMDB0011137[U];HMDB0001085[U];HMDB0001335[U];HMDB0002190[U];HMDB0004238[U];HMDB0001337[U];HMDB0004236[U];HMDB0004244[U];HMDB0004234[U];HMDB0004242[U];HMDB0013633[U];HMDB0001381[U];HMDB0005998[U];HMDB0004693[U];HMDB0004699[U];HMDB0010217[U];HMDB0002752[U];HMDB0002232[U];HMDB0011136[U];HMDB00012…	HMDB0004684[U];HMDB0003876[U];HMDB0004680[U];HMDB0001139[U];HMDB0011137[U];HMDB0002190[U];HMDB0004238[U];HMDB0001337[U];HMDB0004236[U];HMDB0004234[U];HMDB0013633[U];HMDB0005998[U];HMDB0010217[U];HMDB0002752[U];HMDB0002232[U];HMDB0011136[U];HMDB0002886[U];HMDB0011134[U];HMDB0060095[U];HMDB0002710[U];HMDB0003252[U];HMDB0004264[U];HMDB0004694[U];HMDB0004673[U];HMDB0004679[U]	-	HMDB0004684[U];HMDB0004680[U];HMDB0001452[U];HMDB0011135[U];HMDB0001139[U];HMDB0001337[U];HMDB0002710[?];HMDB0004244[U];HMDB0001381[U];HMDB0013633[U];HMDB0005998[U];HMDB0004693[U];HMDB0002752[?];HMDB0010217[U];HMDB0000221[U];HMDB0011136[U];HMDB0003178[U];HMDB0004236[?];HMDB0002886[U];HMDB0003235[U];HMDB0003252[U];HMDB0004264[U];HMDB0004694[U];HMDB0004673[U];HMDB0000148[U];HMDB0004243[U];HMDB00050…	HMDB0010217[U];HMDB0004684[U];HMDB0002752[U];HMDB0011135[U];HMDB0001139[U];HMDB0011137[U];HMDB0002886[U];HMDB0060095[U];HMDB0002710[U];HMDB0003252[U];HMDB0001085[U];HMDB0004694[U];HMDB0004238[U];HMDB0001337[U];HMDB0004236[U];HMDB0004243[U];HMDB0004244[U];HMDB0004234[U];HMDB0005050[U];HMDB0013633[U];HMDB0004692[U];HMDB0004693[U];HMDB0004699[U]	HMDB0004684[U];HMDB0003876[U];HMDB0004680[U];HMDB0001452[U];HMDB0011135[U];HMDB0001139[U];HMDB0011137[U];HMDB0001509[U];HMDB0001085[U];HMDB0001335[U];HMDB0002190[U];HMDB0004238[U];HMDB0001337[U];HMDB0004236[U];HMDB0004244[U];HMDB0004234[U];HMDB0013633[U];HMDB0001381[U];HMDB0005998[U];HMDB0004693[U];HMDB0004699[U];HMDB0010217[U];HMDB0002752[U];HMDB0002232[U];HMDB0011136[U];HMDB0014643[?];HMDB00012…	HMDB0004684[U];HMDB0001452[U];HMDB0011135[U];HMDB0001139[U];HMDB0011137[U];HMDB0001509[U];HMDB0001085[U];HMDB0001335[U];HMDB0004238[U];HMDB0004236[U];HMDB0004244[U];HMDB0004234[U];HMDB0001381[U];HMDB0004693[U];HMDB0004699[U];HMDB0002752[U];HMDB0001220[U];HMDB0002886[U];HMDB0060095[U];HMDB0002710[U];HMDB0003252[U];HMDB0004694[U];HMDB0004243[U];HMDB0005050[U];HMDB0004692[U];HMDB0001403[U]	HMDB0004684[U];HMDB0001452[U];HMDB0001509[U];HMDB0001139[U];HMDB0011137[U];HMDB0001335[U];HMDB0004238[U];HMDB0004236[U];HMDB0004234[U];HMDB0004242[U];HMDB0001381[U];HMDB0002311[U];HMDB0002343[U];HMDB0002752[U];HMDB0002265[U];HMDB0001220[U];HMDB0002886[U];HMDB0060095[U];HMDB0002710[U];HMDB0003235[U];HMDB0003252[U];HMDB0004694[U];HMDB0004241[U];HMDB0006059[U];HMDB0001403[U];HMDB0002314[U]	HMDB0004684[U];HMDB0003876[U];HMDB0004680[U];HMDB0001452[U];HMDB0011135[U];HMDB0001509[U];HMDB0001139[U];HMDB0011137[U];HMDB0005079[U];HMDB0001085[U];HMDB0001335[U];HMDB0002190[U];HMDB0004238[U];HMDB0001337[U];HMDB0004236[U];HMDB0004244[U];HMDB0004242[U];HMDB0004234[U];HMDB0013633[U];HMDB0001381[U];HMDB0005998[U];HMDB0004693[U];HMDB0004699[U];HMDB0010217[U];HMDB0002752[U];HMDB0002232[U];HMDB00111…
SMP0000705	Tiaprofenic Acid Action Pathway	Drug Action	-	-	-	HMDB0002752[U];HMDB0001452[U];HMDB0001220[U];HMDB0001509[U];HMDB0002886[U];HMDB0060095[U];HMDB0002710[U];HMDB0003235[U];HMDB0003252[U];HMDB0001335[U];HMDB0004238[U];HMDB0004236[U];HMDB0004234[U];HMDB0004241[U];HMDB0004242[U];HMDB0006059[U];HMDB0001381[U];HMDB0001403[U]	HMDB0004684[U];HMDB0003876[U];HMDB0004680[U];HMDB0001452[U];HMDB0011135[U];HMDB0001139[U];HMDB0011137[U];HMDB0001509[U];HMDB0001085[U];HMDB0001335[U];HMDB0002190[U];HMDB0004238[U];HMDB0004236[U];HMDB0004244[U];HMDB0004234[U];HMDB0001381[U];HMDB0005998[U];HMDB0004693[U];HMDB0004699[U];HMDB0002752[U];HMDB0002232[U];HMDB0011136[U];HMDB0001220[U];HMDB0002886[U];HMDB0011134[U];HMDB0060095[U];HMDB00027…	HMDB0004684[U];HMDB0003876[U];HMDB0004680[U];HMDB0001452[U];HMDB0011135[U];HMDB0001509[U];HMDB0001139[U];HMDB0011137[U];HMDB0005079[U];HMDB0001085[U];HMDB0001335[U];HMDB0002190[U];HMDB0004238[U];HMDB0001337[U];HMDB0004236[U];HMDB0004244[U];HMDB0004234[U];HMDB0004242[U];HMDB0013633[U];HMDB0001381[U];HMDB0005998[U];HMDB0004693[U];HMDB0004699[U];HMDB0010217[U];HMDB0002752[U];HMDB0002232[U];HMDB00111…	HMDB0004684[U];HMDB0003876[U];HMDB0004680[U];HMDB0010379[U];HMDB0011135[U];HMDB0001139[U];HMDB0011137[U];HMDB0007883[U];HMDB0001085[U];HMDB0002190[U];HMDB0004238[U];HMDB0001337[U];HMDB0004236[U];HMDB0004244[U];HMDB0004234[U];HMDB0013633[U];HMDB0005998[U];HMDB0004693[U];HMDB0004699[U];HMDB0010217[U];HMDB0002752[U];HMDB0002232[U];HMDB0011136[U];HMDB0011134[U];HMDB0060095[U];HMDB0002710[U];HMDB00042…	-	-	HMDB0003876[U];HMDB0004680[U];HMDB0001452[U];HMDB0011135[U];HMDB0001509[U];HMDB0001085[U];HMDB0001335[U];HMDB0002190[U];HMDB0004238[U];HMDB0001337[U];HMDB0004236[U];HMDB0004244[U];HMDB0004234[U];HMDB0004242[U];HMDB0013633[U];HMDB0001381[U];HMDB0005998[U];HMDB0004693[U];HMDB0004699[U];HMDB0010217[U];HMDB0002752[U];HMDB0002232[U];HMDB0011136[U];HMDB0001220[U];HMDB0002886[U];HMDB0011134[U];HMDB00600…	HMDB0004684[U];HMDB0003876[U];HMDB0004680[U];HMDB0001452[U];HMDB0011135[U];HMDB0001509[U];HMDB0001139[U];HMDB0011137[U];HMDB0005079[U];HMDB0001085[U];HMDB0001335[U];HMDB0002190[U];HMDB0004238[U];HMDB0001337[U];HMDB0004236[U];HMDB0004244[U];HMDB0004234[U];HMDB0004242[U];HMDB0013633[U];HMDB0001381[U];HMDB0005998[U];HMDB0004693[U];HMDB0004699[U];HMDB0010217[U];HMDB0002752[U];HMDB0002232[U];HMDB00111…	-	HMDB0004684[U];HMDB0002752[U];HMDB0001452[U];HMDB0001220[U];HMDB0001509[U];HMDB0001139[U];HMDB0011137[U];HMDB0002886[U];HMDB0060095[U];HMDB0003235[U];HMDB0002710[U];HMDB0003252[U];HMDB0001335[U];HMDB0004694[U];HMDB0004238[U];HMDB0004236[U];HMDB0004241[U];HMDB0004242[U];HMDB0004234[U];HMDB0006059[U];HMDB0001381[U];HMDB0001403[U]	-	HMDB0004684[U];HMDB0003876[U];HMDB0004680[U];HMDB0001452[U];HMDB0011135[U];HMDB0001509[U];HMDB0001139[U];HMDB0011137[U];HMDB0001085[U];HMDB0001335[U];HMDB0002190[U];HMDB0004238[U];HMDB0001337[U];HMDB0004236[U];HMDB0004244[U];HMDB0004234[U];HMDB0004242[U];HMDB0013633[U];HMDB0001381[U];HMDB0005998[U];HMDB0004693[U];HMDB0004699[U];HMDB0010217[U];HMDB0002752[U];HMDB0002232[U];HMDB0011136[U];HMDB00012…	HMDB0004684[U];HMDB0003876[U];HMDB0004680[U];HMDB0001139[U];HMDB0011137[U];HMDB0002190[U];HMDB0004238[U];HMDB0001337[U];HMDB0004236[U];HMDB0004234[U];HMDB0013633[U];HMDB0005998[U];HMDB0010217[U];HMDB0002752[U];HMDB0002232[U];HMDB0011136[U];HMDB0002886[U];HMDB0011134[U];HMDB0060095[U];HMDB0002710[U];HMDB0003252[U];HMDB0004264[U];HMDB0004694[U];HMDB0004673[U];HMDB0004679[U]	-	HMDB0004684[U];HMDB0004680[U];HMDB0001452[U];HMDB0011135[U];HMDB0001139[U];HMDB0001337[U];HMDB0002710[?];HMDB0004244[U];HMDB0001381[U];HMDB0013633[U];HMDB0005998[U];HMDB0004693[U];HMDB0002752[?];HMDB0010217[U];HMDB0000221[U];HMDB0011136[U];HMDB0003178[U];HMDB0004236[?];HMDB0002886[U];HMDB0003235[U];HMDB0003252[U];HMDB0004264[U];HMDB0004694[U];HMDB0004673[U];HMDB0000148[U];HMDB0004243[U];HMDB00050…	HMDB0010217[U];HMDB0004684[U];HMDB0002752[U];HMDB0011135[U];HMDB0001139[U];HMDB0011137[U];HMDB0002886[U];HMDB0060095[U];HMDB0002710[U];HMDB0003252[U];HMDB0001085[U];HMDB0004694[U];HMDB0004238[U];HMDB0001337[U];HMDB0004236[U];HMDB0004243[U];HMDB0004244[U];HMDB0004234[U];HMDB0005050[U];HMDB0013633[U];HMDB0004692[U];HMDB0004693[U];HMDB0004699[U]	HMDB0004684[U];HMDB0003876[U];HMDB0004680[U];HMDB0001452[U];HMDB0011135[U];HMDB0001139[U];HMDB0011137[U];HMDB0001509[U];HMDB0001085[U];HMDB0001335[U];HMDB0002190[U];HMDB0004238[U];HMDB0001337[U];HMDB0004236[U];HMDB0004244[U];HMDB0004234[U];HMDB0013633[U];HMDB0001381[U];HMDB0005998[U];HMDB0004693[U];HMDB0004699[U];HMDB0010217[U];HMDB0002752[U];HMDB0002232[U];HMDB0011136[U];HMDB0001220[U];HMDB00028…	HMDB0004684[U];HMDB0001452[U];HMDB0011135[U];HMDB0001139[U];HMDB0011137[U];HMDB0001509[U];HMDB0001085[U];HMDB0001335[U];HMDB0004238[U];HMDB0004236[U];HMDB0004244[U];HMDB0004234[U];HMDB0001381[U];HMDB0004693[U];HMDB0004699[U];HMDB0002752[U];HMDB0001220[U];HMDB0002886[U];HMDB0060095[U];HMDB0002710[U];HMDB0003252[U];HMDB0004694[U];HMDB0004243[U];HMDB0005050[U];HMDB0004692[U];HMDB0001403[U]	HMDB0004684[U];HMDB0001452[U];HMDB0001509[U];HMDB0001139[U];HMDB0011137[U];HMDB0001335[U];HMDB0004238[U];HMDB0004236[U];HMDB0004234[U];HMDB0004242[U];HMDB0001381[U];HMDB0002311[U];HMDB0002343[U];HMDB0002752[U];HMDB0002265[U];HMDB0001220[U];HMDB0002886[U];HMDB0060095[U];HMDB0002710[U];HMDB0003235[U];HMDB0003252[U];HMDB0004694[U];HMDB0004241[U];HMDB0006059[U];HMDB0001403[U];HMDB0002314[U]	HMDB0004684[U];HMDB0003876[U];HMDB0004680[U];HMDB0001452[U];HMDB0011135[U];HMDB0001509[U];HMDB0001139[U];HMDB0011137[U];HMDB0005079[U];HMDB0001085[U];HMDB0001335[U];HMDB0002190[U];HMDB0004238[U];HMDB0001337[U];HMDB0004236[U];HMDB0004244[U];HMDB0004242[U];HMDB0004234[U];HMDB0013633[U];HMDB0001381[U];HMDB0005998[U];HMDB0004693[U];HMDB0004699[U];HMDB0010217[U];HMDB0002752[U];HMDB0002232[U];HMDB00111…
SMP0000706	Tenoxicam Action Pathway	Drug Action	-	-	-	HMDB0002752[U];HMDB0001452[U];HMDB0001220[U];HMDB0001509[U];HMDB0002886[U];HMDB0060095[U];HMDB0002710[U];HMDB0003235[U];HMDB0003252[U];HMDB0001335[U];HMDB0004238[U];HMDB0004236[U];HMDB0004234[U];HMDB0004241[U];HMDB0004242[U];HMDB0006059[U];HMDB0001381[U];HMDB0001403[U]	HMDB0004684[U];HMDB0003876[U];HMDB0004680[U];HMDB0001452[U];HMDB0011135[U];HMDB0001139[U];HMDB0011137[U];HMDB0001509[U];HMDB0001085[U];HMDB0001335[U];HMDB0002190[U];HMDB0004238[U];HMDB0004236[U];HMDB0004244[U];HMDB0004234[U];HMDB0001381[U];HMDB0005998[U];HMDB0004693[U];HMDB0004699[U];HMDB0002752[U];HMDB0002232[U];HMDB0011136[U];HMDB0001220[U];HMDB0002886[U];HMDB0011134[U];HMDB0060095[U];HMDB00027…	HMDB0004684[U];HMDB0003876[U];HMDB0004680[U];HMDB0001452[U];HMDB0011135[U];HMDB0001509[U];HMDB0001139[U];HMDB0011137[U];HMDB0005079[U];HMDB0001085[U];HMDB0001335[U];HMDB0002190[U];HMDB0004238[U];HMDB0001337[U];HMDB0004236[U];HMDB0004244[U];HMDB0004234[U];HMDB0004242[U];HMDB0013633[U];HMDB0001381[U];HMDB0005998[U];HMDB0004693[U];HMDB0004699[U];HMDB0010217[U];HMDB0002752[U];HMDB0002232[U];HMDB00111…	HMDB0004684[U];HMDB0003876[U];HMDB0004680[U];HMDB0010379[U];HMDB0011135[U];HMDB0001139[U];HMDB0011137[U];HMDB0007883[U];HMDB0001085[U];HMDB0002190[U];HMDB0004238[U];HMDB0001337[U];HMDB0004236[U];HMDB0004244[U];HMDB0004234[U];HMDB0013633[U];HMDB0005998[U];HMDB0004693[U];HMDB0004699[U];HMDB0010217[U];HMDB0002752[U];HMDB0002232[U];HMDB0011136[U];HMDB0011134[U];HMDB0060095[U];HMDB0002710[U];HMDB00042…	-	-	HMDB0003876[U];HMDB0004680[U];HMDB0001452[U];HMDB0011135[U];HMDB0001509[U];HMDB0001085[U];HMDB0001335[U];HMDB0002190[U];HMDB0004238[U];HMDB0001337[U];HMDB0004236[U];HMDB0004244[U];HMDB0004234[U];HMDB0004242[U];HMDB0013633[U];HMDB0001381[U];HMDB0005998[U];HMDB0004693[U];HMDB0004699[U];HMDB0010217[U];HMDB0002752[U];HMDB0002232[U];HMDB0011136[U];HMDB0001220[U];HMDB0002886[U];HMDB0011134[U];HMDB00600…	HMDB0004684[U];HMDB0003876[U];HMDB0004680[U];HMDB0001452[U];HMDB0011135[U];HMDB0001509[U];HMDB0001139[U];HMDB0011137[U];HMDB0005079[U];HMDB0001085[U];HMDB0001335[U];HMDB0002190[U];HMDB0004238[U];HMDB0001337[U];HMDB0004236[U];HMDB0004244[U];HMDB0004234[U];HMDB0004242[U];HMDB0013633[U];HMDB0001381[U];HMDB0005998[U];HMDB0004693[U];HMDB0004699[U];HMDB0010217[U];HMDB0002752[U];HMDB0002232[U];HMDB00111…	-	HMDB0004684[U];HMDB0002752[U];HMDB0001452[U];HMDB0001220[U];HMDB0001509[U];HMDB0001139[U];HMDB0011137[U];HMDB0002886[U];HMDB0060095[U];HMDB0003235[U];HMDB0002710[U];HMDB0003252[U];HMDB0001335[U];HMDB0004694[U];HMDB0004238[U];HMDB0004236[U];HMDB0004241[U];HMDB0004242[U];HMDB0004234[U];HMDB0006059[U];HMDB0001381[U];HMDB0001403[U]	-	HMDB0004684[U];HMDB0003876[U];HMDB0004680[U];HMDB0001452[U];HMDB0011135[U];HMDB0001509[U];HMDB0001139[U];HMDB0011137[U];HMDB0001085[U];HMDB0001335[U];HMDB0002190[U];HMDB0004238[U];HMDB0001337[U];HMDB0004236[U];HMDB0004244[U];HMDB0004234[U];HMDB0004242[U];HMDB0013633[U];HMDB0001381[U];HMDB0005998[U];HMDB0004693[U];HMDB0004699[U];HMDB0010217[U];HMDB0002752[U];HMDB0002232[U];HMDB0011136[U];HMDB00012…	HMDB0004684[U];HMDB0003876[U];HMDB0004680[U];HMDB0001139[U];HMDB0011137[U];HMDB0002190[U];HMDB0004238[U];HMDB0001337[U];HMDB0004236[U];HMDB0004234[U];HMDB0013633[U];HMDB0005998[U];HMDB0010217[U];HMDB0002752[U];HMDB0002232[U];HMDB0011136[U];HMDB0002886[U];HMDB0011134[U];HMDB0060095[U];HMDB0002710[U];HMDB0003252[U];HMDB0004264[U];HMDB0004694[U];HMDB0004673[U];HMDB0004679[U]	-	HMDB0004684[U];HMDB0004680[U];HMDB0001452[U];HMDB0011135[U];HMDB0001139[U];HMDB0001337[U];HMDB0002710[?];HMDB0004244[U];HMDB0001381[U];HMDB0013633[U];HMDB0005998[U];HMDB0004693[U];HMDB0002752[?];HMDB0010217[U];HMDB0000221[U];HMDB0011136[U];HMDB0003178[U];HMDB0004236[?];HMDB0002886[U];HMDB0003235[U];HMDB0003252[U];HMDB0004264[U];HMDB0004694[U];HMDB0004673[U];HMDB0000148[U];HMDB0004243[U];HMDB00050…	HMDB0010217[U];HMDB0004684[U];HMDB0002752[U];HMDB0011135[U];HMDB0001139[U];HMDB0011137[U];HMDB0002886[U];HMDB0060095[U];HMDB0002710[U];HMDB0003252[U];HMDB0001085[U];HMDB0004694[U];HMDB0004238[U];HMDB0001337[U];HMDB0004236[U];HMDB0004243[U];HMDB0004244[U];HMDB0004234[U];HMDB0005050[U];HMDB0013633[U];HMDB0004692[U];HMDB0004693[U];HMDB0004699[U]	HMDB0004684[U];HMDB0003876[U];HMDB0004680[U];HMDB0001452[U];HMDB0011135[U];HMDB0001139[U];HMDB0011137[U];HMDB0001509[U];HMDB0001085[U];HMDB0001335[U];HMDB0002190[U];HMDB0004238[U];HMDB0001337[U];HMDB0004236[U];HMDB0004244[U];HMDB0004234[U];HMDB0013633[U];HMDB0001381[U];HMDB0005998[U];HMDB0004693[U];HMDB0004699[U];HMDB0010217[U];HMDB0002752[U];HMDB0002232[U];HMDB0011136[U];HMDB0001220[U];HMDB00028…	HMDB0004684[U];HMDB0001452[U];HMDB0011135[U];HMDB0001139[U];HMDB0011137[U];HMDB0001509[U];HMDB0001085[U];HMDB0001335[U];HMDB0004238[U];HMDB0004236[U];HMDB0004244[U];HMDB0004234[U];HMDB0001381[U];HMDB0004693[U];HMDB0004699[U];HMDB0002752[U];HMDB0001220[U];HMDB0002886[U];HMDB0060095[U];HMDB0002710[U];HMDB0003252[U];HMDB0004694[U];HMDB0004243[U];HMDB0005050[U];HMDB0004692[U];HMDB0001403[U]	HMDB0004684[U];HMDB0001452[U];HMDB0001509[U];HMDB0001139[U];HMDB0011137[U];HMDB0001335[U];HMDB0004238[U];HMDB0004236[U];HMDB0004234[U];HMDB0004242[U];HMDB0001381[U];HMDB0002311[U];HMDB0002343[U];HMDB0002752[U];HMDB0002265[U];HMDB0001220[U];HMDB0002886[U];HMDB0060095[U];HMDB0002710[U];HMDB0003235[U];HMDB0003252[U];HMDB0004694[U];HMDB0004241[U];HMDB0006059[U];HMDB0001403[U];HMDB0002314[U]	HMDB0004684[U];HMDB0003876[U];HMDB0004680[U];HMDB0001452[U];HMDB0011135[U];HMDB0001509[U];HMDB0001139[U];HMDB0011137[U];HMDB0005079[U];HMDB0001085[U];HMDB0001335[U];HMDB0002190[U];HMDB0004238[U];HMDB0001337[U];HMDB0004236[U];HMDB0004244[U];HMDB0004242[U];HMDB0004234[U];HMDB0013633[U];HMDB0001381[U];HMDB0005998[U];HMDB0004693[U];HMDB0004699[U];HMDB0010217[U];HMDB0002752[U];HMDB0002232[U];HMDB00111…
SMP0000707	Salsalate Action Pathway	Drug Action	-	-	-	HMDB0002752[U];HMDB0001452[U];HMDB0001220[U];HMDB0001509[U];HMDB0002886[U];HMDB0060095[U];HMDB0002710[U];HMDB0003235[U];HMDB0003252[U];HMDB0001335[U];HMDB0004238[U];HMDB0004236[U];HMDB0004234[U];HMDB0004241[U];HMDB0004242[U];HMDB0006059[U];HMDB0001381[U];HMDB0001403[U]	HMDB0004684[U];HMDB0003876[U];HMDB0004680[U];HMDB0001452[U];HMDB0011135[U];HMDB0001139[U];HMDB0011137[U];HMDB0001509[U];HMDB0001085[U];HMDB0001335[U];HMDB0002190[U];HMDB0004238[U];HMDB0004236[U];HMDB0004244[U];HMDB0004234[U];HMDB0001381[U];HMDB0005998[U];HMDB0004693[U];HMDB0004699[U];HMDB0002752[U];HMDB0002232[U];HMDB0011136[U];HMDB0001220[U];HMDB0002886[U];HMDB0011134[U];HMDB0060095[U];HMDB00027…	HMDB0004684[U];HMDB0003876[U];HMDB0004680[U];HMDB0001452[U];HMDB0011135[U];HMDB0001509[U];HMDB0001139[U];HMDB0011137[U];HMDB0005079[U];HMDB0001085[U];HMDB0001335[U];HMDB0002190[U];HMDB0004238[U];HMDB0001337[U];HMDB0004236[U];HMDB0004244[U];HMDB0004234[U];HMDB0004242[U];HMDB0013633[U];HMDB0001381[U];HMDB0005998[U];HMDB0004693[U];HMDB0004699[U];HMDB0010217[U];HMDB0002752[U];HMDB0002232[U];HMDB00111…	HMDB0004684[U];HMDB0003876[U];HMDB0004680[U];HMDB0010379[U];HMDB0011135[U];HMDB0001139[U];HMDB0011137[U];HMDB0007883[U];HMDB0001085[U];HMDB0002190[U];HMDB0004238[U];HMDB0001337[U];HMDB0004236[U];HMDB0004244[U];HMDB0004234[U];HMDB0013633[U];HMDB0005998[U];HMDB0004693[U];HMDB0004699[U];HMDB0010217[U];HMDB0002752[U];HMDB0002232[U];HMDB0011136[U];HMDB0011134[U];HMDB0060095[U];HMDB0002710[U];HMDB00042…	-	-	HMDB0003876[U];HMDB0004680[U];HMDB0001452[U];HMDB0011135[U];HMDB0001509[U];HMDB0001085[U];HMDB0001335[U];HMDB0002190[U];HMDB0004238[U];HMDB0001337[U];HMDB0004236[U];HMDB0004244[U];HMDB0004234[U];HMDB0004242[U];HMDB0013633[U];HMDB0001381[U];HMDB0005998[U];HMDB0004693[U];HMDB0004699[U];HMDB0010217[U];HMDB0002752[U];HMDB0002232[U];HMDB0011136[U];HMDB0001220[U];HMDB0002886[U];HMDB0011134[U];HMDB00600…	HMDB0004684[U];HMDB0003876[U];HMDB0004680[U];HMDB0001452[U];HMDB0011135[U];HMDB0001509[U];HMDB0001139[U];HMDB0011137[U];HMDB0005079[U];HMDB0001085[U];HMDB0001335[U];HMDB0002190[U];HMDB0004238[U];HMDB0001337[U];HMDB0004236[U];HMDB0004244[U];HMDB0004234[U];HMDB0004242[U];HMDB0013633[U];HMDB0001381[U];HMDB0005998[U];HMDB0004693[U];HMDB0004699[U];HMDB0010217[U];HMDB0002752[U];HMDB0002232[U];HMDB00111…	-	HMDB0004684[U];HMDB0002752[U];HMDB0001452[U];HMDB0001220[U];HMDB0001509[U];HMDB0001139[U];HMDB0011137[U];HMDB0002886[U];HMDB0060095[U];HMDB0003235[U];HMDB0002710[U];HMDB0003252[U];HMDB0001335[U];HMDB0004694[U];HMDB0004238[U];HMDB0004236[U];HMDB0004241[U];HMDB0004242[U];HMDB0004234[U];HMDB0006059[U];HMDB0001381[U];HMDB0001403[U]	-	HMDB0004684[U];HMDB0003876[U];HMDB0004680[U];HMDB0001452[U];HMDB0011135[U];HMDB0001509[U];HMDB0001139[U];HMDB0011137[U];HMDB0001085[U];HMDB0001335[U];HMDB0002190[U];HMDB0004238[U];HMDB0001337[U];HMDB0004236[U];HMDB0004244[U];HMDB0004234[U];HMDB0004242[U];HMDB0013633[U];HMDB0001381[U];HMDB0005998[U];HMDB0004693[U];HMDB0004699[U];HMDB0010217[U];HMDB0002752[U];HMDB0002232[U];HMDB0011136[U];HMDB00012…	HMDB0004684[U];HMDB0003876[U];HMDB0004680[U];HMDB0001139[U];HMDB0011137[U];HMDB0002190[U];HMDB0004238[U];HMDB0001337[U];HMDB0004236[U];HMDB0004234[U];HMDB0013633[U];HMDB0005998[U];HMDB0010217[U];HMDB0002752[U];HMDB0002232[U];HMDB0011136[U];HMDB0002886[U];HMDB0011134[U];HMDB0060095[U];HMDB0002710[U];HMDB0003252[U];HMDB0004264[U];HMDB0004694[U];HMDB0004673[U];HMDB0004679[U]	-	HMDB0004684[U];HMDB0004680[U];HMDB0001452[U];HMDB0011135[U];HMDB0001139[U];HMDB0001337[U];HMDB0002710[?];HMDB0004244[U];HMDB0001381[U];HMDB0013633[U];HMDB0005998[U];HMDB0004693[U];HMDB0002752[?];HMDB0010217[U];HMDB0000221[U];HMDB0011136[U];HMDB0003178[U];HMDB0004236[?];HMDB0002886[U];HMDB0003235[U];HMDB0003252[U];HMDB0004264[U];HMDB0004694[U];HMDB0004673[U];HMDB0000148[U];HMDB0004243[U];HMDB00050…	HMDB0010217[U];HMDB0004684[U];HMDB0002752[U];HMDB0011135[U];HMDB0001139[U];HMDB0011137[U];HMDB0002886[U];HMDB0060095[U];HMDB0002710[U];HMDB0003252[U];HMDB0001085[U];HMDB0004694[U];HMDB0004238[U];HMDB0001337[U];HMDB0004236[U];HMDB0004243[U];HMDB0004244[U];HMDB0004234[U];HMDB0005050[U];HMDB0013633[U];HMDB0004692[U];HMDB0004693[U];HMDB0004699[U]	HMDB0004684[U];HMDB0003876[U];HMDB0004680[U];HMDB0001452[U];HMDB0011135[U];HMDB0001139[U];HMDB0011137[U];HMDB0001509[U];HMDB0001085[U];HMDB0001335[U];HMDB0002190[U];HMDB0004238[U];HMDB0001337[U];HMDB0004236[U];HMDB0004244[U];HMDB0004234[U];HMDB0013633[U];HMDB0001381[U];HMDB0005998[U];HMDB0004693[U];HMDB0004699[U];HMDB0010217[U];HMDB0002752[U];HMDB0002232[U];HMDB0011136[U];HMDB0001220[U];HMDB00028…	HMDB0004684[U];HMDB0001452[U];HMDB0011135[U];HMDB0001139[U];HMDB0011137[U];HMDB0001509[U];HMDB0001085[U];HMDB0001335[U];HMDB0004238[U];HMDB0004236[U];HMDB0004244[U];HMDB0004234[U];HMDB0001381[U];HMDB0004693[U];HMDB0004699[U];HMDB0002752[U];HMDB0001220[U];HMDB0002886[U];HMDB0060095[U];HMDB0002710[U];HMDB0003252[U];HMDB0004694[U];HMDB0004243[U];HMDB0005050[U];HMDB0004692[U];HMDB0001403[U]	HMDB0004684[U];HMDB0001452[U];HMDB0001509[U];HMDB0001139[U];HMDB0011137[U];HMDB0001335[U];HMDB0004238[U];HMDB0004236[U];HMDB0004234[U];HMDB0004242[U];HMDB0001381[U];HMDB0002311[U];HMDB0002343[U];HMDB0002752[U];HMDB0002265[U];HMDB0001220[U];HMDB0002886[U];HMDB0060095[U];HMDB0002710[U];HMDB0003235[U];HMDB0003252[U];HMDB0004694[U];HMDB0004241[U];HMDB0006059[U];HMDB0001403[U];HMDB0002314[U]	HMDB0004684[U];HMDB0003876[U];HMDB0004680[U];HMDB0001452[U];HMDB0011135[U];HMDB0001509[U];HMDB0001139[U];HMDB0011137[U];HMDB0005079[U];HMDB0001085[U];HMDB0001335[U];HMDB0002190[U];HMDB0004238[U];HMDB0001337[U];HMDB0004236[U];HMDB0004244[U];HMDB0004242[U];HMDB0004234[U];HMDB0013633[U];HMDB0001381[U];HMDB0005998[U];HMDB0004693[U];HMDB0004699[U];HMDB0010217[U];HMDB0002752[U];HMDB0002232[U];HMDB00111…
SMP0000708	Salicylate-Sodium Action Pathway	Drug Action	-	-	-	HMDB0002752[U];HMDB0001452[U];HMDB0001220[U];HMDB0001509[U];HMDB0002886[U];HMDB0060095[U];HMDB0002710[U];HMDB0003235[U];HMDB0003252[U];HMDB0001335[U];HMDB0004238[U];HMDB0004236[U];HMDB0004234[U];HMDB0004241[U];HMDB0004242[U];HMDB0006059[U];HMDB0001381[U];HMDB0001403[U]	HMDB0004684[U];HMDB0003876[U];HMDB0004680[U];HMDB0001452[U];HMDB0011135[U];HMDB0001139[U];HMDB0011137[U];HMDB0001509[U];HMDB0001085[U];HMDB0001335[U];HMDB0002190[U];HMDB0004238[U];HMDB0004236[U];HMDB0004244[U];HMDB0004234[U];HMDB0001381[U];HMDB0005998[U];HMDB0004693[U];HMDB0004699[U];HMDB0002752[U];HMDB0002232[U];HMDB0011136[U];HMDB0001220[U];HMDB0002886[U];HMDB0011134[U];HMDB0060095[U];HMDB00027…	HMDB0004684[U];HMDB0003876[U];HMDB0004680[U];HMDB0001452[U];HMDB0011135[U];HMDB0001509[U];HMDB0001139[U];HMDB0011137[U];HMDB0005079[U];HMDB0001085[U];HMDB0001335[U];HMDB0002190[U];HMDB0004238[U];HMDB0001337[U];HMDB0004236[U];HMDB0004244[U];HMDB0004234[U];HMDB0004242[U];HMDB0013633[U];HMDB0001381[U];HMDB0005998[U];HMDB0004693[U];HMDB0004699[U];HMDB0010217[U];HMDB0002752[U];HMDB0002232[U];HMDB00111…	HMDB0004684[U];HMDB0003876[U];HMDB0004680[U];HMDB0010379[U];HMDB0011135[U];HMDB0001139[U];HMDB0011137[U];HMDB0007883[U];HMDB0001085[U];HMDB0002190[U];HMDB0004238[U];HMDB0001337[U];HMDB0004236[U];HMDB0004244[U];HMDB0004234[U];HMDB0013633[U];HMDB0005998[U];HMDB0004693[U];HMDB0004699[U];HMDB0010217[U];HMDB0002752[U];HMDB0002232[U];HMDB0011136[U];HMDB0011134[U];HMDB0060095[U];HMDB0002710[U];HMDB00042…	-	-	HMDB0003876[U];HMDB0004680[U];HMDB0001452[U];HMDB0011135[U];HMDB0001509[U];HMDB0001085[U];HMDB0001335[U];HMDB0002190[U];HMDB0004238[U];HMDB0001337[U];HMDB0004236[U];HMDB0004244[U];HMDB0004234[U];HMDB0004242[U];HMDB0013633[U];HMDB0001381[U];HMDB0005998[U];HMDB0004693[U];HMDB0004699[U];HMDB0010217[U];HMDB0002752[U];HMDB0002232[U];HMDB0011136[U];HMDB0001220[U];HMDB0002886[U];HMDB0011134[U];HMDB00600…	HMDB0004684[U];HMDB0003876[U];HMDB0004680[U];HMDB0001452[U];HMDB0011135[U];HMDB0001509[U];HMDB0001139[U];HMDB0011137[U];HMDB0005079[U];HMDB0001085[U];HMDB0001335[U];HMDB0002190[U];HMDB0004238[U];HMDB0001337[U];HMDB0004236[U];HMDB0004244[U];HMDB0004234[U];HMDB0004242[U];HMDB0013633[U];HMDB0001381[U];HMDB0005998[U];HMDB0004693[U];HMDB0004699[U];HMDB0010217[U];HMDB0002752[U];HMDB0002232[U];HMDB00111…	-	HMDB0004684[U];HMDB0002752[U];HMDB0001452[U];HMDB0001220[U];HMDB0001509[U];HMDB0001139[U];HMDB0011137[U];HMDB0002886[U];HMDB0060095[U];HMDB0003235[U];HMDB0002710[U];HMDB0003252[U];HMDB0001335[U];HMDB0004694[U];HMDB0004238[U];HMDB0004236[U];HMDB0004241[U];HMDB0004242[U];HMDB0004234[U];HMDB0006059[U];HMDB0001381[U];HMDB0001403[U]	-	HMDB0004684[U];HMDB0003876[U];HMDB0004680[U];HMDB0001452[U];HMDB0011135[U];HMDB0001509[U];HMDB0001139[U];HMDB0011137[U];HMDB0001085[U];HMDB0001335[U];HMDB0002190[U];HMDB0004238[U];HMDB0001337[U];HMDB0004236[U];HMDB0004244[U];HMDB0004234[U];HMDB0004242[U];HMDB0013633[U];HMDB0001381[U];HMDB0005998[U];HMDB0004693[U];HMDB0004699[U];HMDB0010217[U];HMDB0002752[U];HMDB0002232[U];HMDB0011136[U];HMDB00012…	HMDB0004684[U];HMDB0003876[U];HMDB0004680[U];HMDB0001139[U];HMDB0011137[U];HMDB0002190[U];HMDB0004238[U];HMDB0001337[U];HMDB0004236[U];HMDB0004234[U];HMDB0013633[U];HMDB0005998[U];HMDB0010217[U];HMDB0002752[U];HMDB0002232[U];HMDB0011136[U];HMDB0002886[U];HMDB0011134[U];HMDB0060095[U];HMDB0002710[U];HMDB0003252[U];HMDB0004264[U];HMDB0004694[U];HMDB0004673[U];HMDB0004679[U]	-	HMDB0004684[U];HMDB0004680[U];HMDB0001452[U];HMDB0011135[U];HMDB0001139[U];HMDB0001337[U];HMDB0002710[?];HMDB0004244[U];HMDB0001381[U];HMDB0013633[U];HMDB0005998[U];HMDB0004693[U];HMDB0002752[?];HMDB0010217[U];HMDB0000221[U];HMDB0011136[U];HMDB0003178[U];HMDB0004236[?];HMDB0002886[U];HMDB0003235[U];HMDB0003252[U];HMDB0004264[U];HMDB0004694[U];HMDB0004673[U];HMDB0000148[U];HMDB0004243[U];HMDB00050…	HMDB0010217[U];HMDB0004684[U];HMDB0002752[U];HMDB0011135[U];HMDB0001139[U];HMDB0011137[U];HMDB0002886[U];HMDB0060095[U];HMDB0002710[U];HMDB0003252[U];HMDB0001085[U];HMDB0004694[U];HMDB0004238[U];HMDB0001337[U];HMDB0004236[U];HMDB0004243[U];HMDB0004244[U];HMDB0004234[U];HMDB0005050[U];HMDB0013633[U];HMDB0004692[U];HMDB0004693[U];HMDB0004699[U]	HMDB0004684[U];HMDB0003876[U];HMDB0004680[U];HMDB0001452[U];HMDB0011135[U];HMDB0001139[U];HMDB0011137[U];HMDB0001509[U];HMDB0001085[U];HMDB0001335[U];HMDB0002190[U];HMDB0004238[U];HMDB0001337[U];HMDB0004236[U];HMDB0004244[U];HMDB0004234[U];HMDB0013633[U];HMDB0001381[U];HMDB0005998[U];HMDB0004693[U];HMDB0004699[U];HMDB0010217[U];HMDB0002752[U];HMDB0002232[U];HMDB0011136[U];HMDB0001220[U];HMDB00028…	HMDB0004684[U];HMDB0001452[U];HMDB0011135[U];HMDB0001139[U];HMDB0011137[U];HMDB0001509[U];HMDB0001085[U];HMDB0001335[U];HMDB0004238[U];HMDB0004236[U];HMDB0004244[U];HMDB0004234[U];HMDB0001381[U];HMDB0004693[U];HMDB0004699[U];HMDB0002752[U];HMDB0001220[U];HMDB0002886[U];HMDB0060095[U];HMDB0002710[U];HMDB0003252[U];HMDB0004694[U];HMDB0004243[U];HMDB0005050[U];HMDB0004692[U];HMDB0001403[U]	HMDB0004684[U];HMDB0001452[U];HMDB0001509[U];HMDB0001139[U];HMDB0011137[U];HMDB0001335[U];HMDB0004238[U];HMDB0004236[U];HMDB0004234[U];HMDB0004242[U];HMDB0001381[U];HMDB0002311[U];HMDB0002343[U];HMDB0002752[U];HMDB0002265[U];HMDB0001220[U];HMDB0002886[U];HMDB0060095[U];HMDB0002710[U];HMDB0003235[U];HMDB0003252[U];HMDB0004694[U];HMDB0004241[U];HMDB0006059[U];HMDB0001403[U];HMDB0002314[U]	HMDB0004684[U];HMDB0003876[U];HMDB0004680[U];HMDB0001452[U];HMDB0011135[U];HMDB0001509[U];HMDB0001139[U];HMDB0011137[U];HMDB0005079[U];HMDB0001085[U];HMDB0001335[U];HMDB0002190[U];HMDB0004238[U];HMDB0001337[U];HMDB0004236[U];HMDB0004244[U];HMDB0004242[U];HMDB0004234[U];HMDB0013633[U];HMDB0001381[U];HMDB0005998[U];HMDB0004693[U];HMDB0004699[U];HMDB0010217[U];HMDB0002752[U];HMDB0002232[U];HMDB00111…
SMP0000709	Salicylic Acid Action Pathway	Drug Action	-	-	-	HMDB0002752[U];HMDB0001452[U];HMDB0001220[U];HMDB0001509[U];HMDB0002886[U];HMDB0060095[U];HMDB0002710[U];HMDB0003235[U];HMDB0003252[U];HMDB0001335[U];HMDB0004238[U];HMDB0004236[U];HMDB0004234[U];HMDB0004241[U];HMDB0004242[U];HMDB0006059[U];HMDB0001381[U];HMDB0001403[U]	HMDB0004684[U];HMDB0003876[U];HMDB0004680[U];HMDB0001452[U];HMDB0011135[U];HMDB0001139[U];HMDB0011137[U];HMDB0001509[U];HMDB0001085[U];HMDB0001335[U];HMDB0002190[U];HMDB0004238[U];HMDB0004236[U];HMDB0004244[U];HMDB0004234[U];HMDB0001381[U];HMDB0005998[U];HMDB0004693[U];HMDB0004699[U];HMDB0002752[U];HMDB0002232[U];HMDB0011136[U];HMDB0001220[U];HMDB0002886[U];HMDB0001895[U];HMDB0011134[U];HMDB00600…	HMDB0004684[U];HMDB0003876[U];HMDB0004680[U];HMDB0001452[U];HMDB0011135[U];HMDB0001509[U];HMDB0001139[U];HMDB0011137[U];HMDB0005079[U];HMDB0001085[U];HMDB0001335[U];HMDB0002190[U];HMDB0004238[U];HMDB0001337[U];HMDB0004236[U];HMDB0004244[U];HMDB0004234[U];HMDB0004242[U];HMDB0013633[U];HMDB0001381[U];HMDB0005998[U];HMDB0004693[U];HMDB0004699[U];HMDB0010217[U];HMDB0002752[U];HMDB0002232[U];HMDB00111…	HMDB0004684[U];HMDB0003876[U];HMDB0004680[U];HMDB0010379[U];HMDB0011135[U];HMDB0001139[U];HMDB0011137[U];HMDB0007883[U];HMDB0001085[U];HMDB0002190[U];HMDB0004238[U];HMDB0001337[U];HMDB0004236[U];HMDB0004244[U];HMDB0004234[U];HMDB0013633[U];HMDB0005998[U];HMDB0004693[U];HMDB0004699[U];HMDB0010217[U];HMDB0002752[U];HMDB0002232[U];HMDB0011136[U];HMDB0011134[U];HMDB0060095[U];HMDB0002710[U];HMDB00042…	-	-	HMDB0003876[U];HMDB0004680[U];HMDB0001452[U];HMDB0011135[U];HMDB0001509[U];HMDB0001085[U];HMDB0001335[U];HMDB0002190[U];HMDB0004238[U];HMDB0001337[U];HMDB0004236[U];HMDB0004244[U];HMDB0004234[U];HMDB0004242[U];HMDB0013633[U];HMDB0001381[U];HMDB0005998[U];HMDB0004693[U];HMDB0004699[U];HMDB0010217[U];HMDB0002752[U];HMDB0002232[U];HMDB0011136[U];HMDB0001220[U];HMDB0002886[U];HMDB0011134[U];HMDB00600…	HMDB0004684[U];HMDB0003876[U];HMDB0004680[U];HMDB0001452[U];HMDB0011135[U];HMDB0001509[U];HMDB0001139[U];HMDB0011137[U];HMDB0005079[U];HMDB0001085[U];HMDB0001335[U];HMDB0002190[U];HMDB0004238[U];HMDB0001337[U];HMDB0004236[U];HMDB0004244[U];HMDB0004234[U];HMDB0004242[U];HMDB0013633[U];HMDB0001381[U];HMDB0005998[U];HMDB0004693[U];HMDB0004699[U];HMDB0010217[U];HMDB0002752[U];HMDB0002232[U];HMDB00111…	-	HMDB0004684[U];HMDB0002752[U];HMDB0001452[U];HMDB0001220[U];HMDB0001509[U];HMDB0001139[U];HMDB0011137[U];HMDB0002886[U];HMDB0060095[U];HMDB0003235[U];HMDB0002710[U];HMDB0003252[U];HMDB0001335[U];HMDB0004694[U];HMDB0004238[U];HMDB0004236[U];HMDB0004241[U];HMDB0004242[U];HMDB0004234[U];HMDB0006059[U];HMDB0001381[U];HMDB0001403[U]	-	HMDB0004684[U];HMDB0003876[U];HMDB0004680[U];HMDB0001452[U];HMDB0011135[U];HMDB0001509[U];HMDB0001139[U];HMDB0011137[U];HMDB0001085[U];HMDB0001335[U];HMDB0002190[U];HMDB0004238[U];HMDB0001337[U];HMDB0004236[U];HMDB0004244[U];HMDB0004234[U];HMDB0004242[U];HMDB0013633[U];HMDB0001381[U];HMDB0005998[U];HMDB0004693[U];HMDB0004699[U];HMDB0010217[U];HMDB0002752[U];HMDB0002232[U];HMDB0011136[U];HMDB00012…	HMDB0004684[U];HMDB0003876[U];HMDB0004680[U];HMDB0001139[U];HMDB0011137[U];HMDB0002190[U];HMDB0004238[U];HMDB0001337[U];HMDB0004236[U];HMDB0004234[U];HMDB0013633[U];HMDB0005998[U];HMDB0010217[U];HMDB0002752[U];HMDB0002232[U];HMDB0011136[U];HMDB0002886[U];HMDB0011134[U];HMDB0060095[U];HMDB0002710[U];HMDB0003252[U];HMDB0004264[U];HMDB0004694[U];HMDB0004673[U];HMDB0004679[U]	-	HMDB0004684[U];HMDB0004680[U];HMDB0001452[U];HMDB0011135[U];HMDB0001139[U];HMDB0001337[U];HMDB0002710[?];HMDB0004244[U];HMDB0001381[U];HMDB0013633[U];HMDB0005998[U];HMDB0004693[U];HMDB0002752[?];HMDB0010217[U];HMDB0000221[U];HMDB0011136[U];HMDB0003178[U];HMDB0004236[?];HMDB0002886[U];HMDB0003235[U];HMDB0003252[U];HMDB0004264[U];HMDB0004694[U];HMDB0004673[U];HMDB0000148[U];HMDB0004243[U];HMDB00050…	HMDB0010217[U];HMDB0004684[U];HMDB0002752[U];HMDB0011135[U];HMDB0001139[U];HMDB0011137[U];HMDB0002886[U];HMDB0060095[U];HMDB0002710[U];HMDB0003252[U];HMDB0001085[U];HMDB0004694[U];HMDB0004238[U];HMDB0001337[U];HMDB0004236[U];HMDB0004243[U];HMDB0004244[U];HMDB0004234[U];HMDB0005050[U];HMDB0013633[U];HMDB0004692[U];HMDB0004693[U];HMDB0004699[U]	HMDB0004684[U];HMDB0003876[U];HMDB0004680[U];HMDB0001452[U];HMDB0011135[U];HMDB0001139[U];HMDB0011137[U];HMDB0001509[U];HMDB0001085[U];HMDB0001335[U];HMDB0002190[U];HMDB0004238[U];HMDB0001337[U];HMDB0004236[U];HMDB0004244[U];HMDB0004234[U];HMDB0013633[U];HMDB0001381[U];HMDB0005998[U];HMDB0004693[U];HMDB0004699[U];HMDB0010217[U];HMDB0002752[U];HMDB0002232[U];HMDB0011136[U];HMDB0001220[U];HMDB00028…	HMDB0004684[U];HMDB0001452[U];HMDB0011135[U];HMDB0001139[U];HMDB0011137[U];HMDB0001509[U];HMDB0001085[U];HMDB0001335[U];HMDB0004238[U];HMDB0004236[U];HMDB0004244[U];HMDB0004234[U];HMDB0001381[U];HMDB0004693[U];HMDB0004699[U];HMDB0002752[U];HMDB0001220[U];HMDB0002886[U];HMDB0060095[U];HMDB0002710[U];HMDB0003252[U];HMDB0004694[U];HMDB0004243[U];HMDB0005050[U];HMDB0004692[U];HMDB0001403[U]	HMDB0004684[U];HMDB0001452[U];HMDB0001509[U];HMDB0001139[U];HMDB0011137[U];HMDB0001335[U];HMDB0004238[U];HMDB0004236[U];HMDB0004234[U];HMDB0004242[U];HMDB0001381[U];HMDB0002311[U];HMDB0002343[U];HMDB0002752[U];HMDB0002265[U];HMDB0001220[U];HMDB0002886[U];HMDB0060095[U];HMDB0002710[U];HMDB0003235[U];HMDB0003252[U];HMDB0004694[U];HMDB0004241[U];HMDB0006059[U];HMDB0001403[U];HMDB0002314[U]	HMDB0004684[U];HMDB0003876[U];HMDB0004680[U];HMDB0001452[U];HMDB0011135[U];HMDB0001509[U];HMDB0001139[U];HMDB0011137[U];HMDB0005079[U];HMDB0001085[U];HMDB0001335[U];HMDB0002190[U];HMDB0004238[U];HMDB0001337[U];HMDB0004236[U];HMDB0004244[U];HMDB0004242[U];HMDB0004234[U];HMDB0013633[U];HMDB0001381[U];HMDB0005998[U];HMDB0004693[U];HMDB0004699[U];HMDB0010217[U];HMDB0002752[U];HMDB0002232[U];HMDB00111…
SMP0000710	Acetaminophen Action Pathway	Drug Action	-	-	-	HMDB0002752[U];HMDB0001452[U];HMDB0001220[U];HMDB0001509[U];HMDB0002886[U];HMDB0060095[U];HMDB0002710[U];HMDB0003235[U];HMDB0003252[U];HMDB0001335[U];HMDB0004238[U];HMDB0004236[U];HMDB0004234[U];HMDB0004241[U];HMDB0004242[U];HMDB0006059[U];HMDB0001381[U];HMDB0001403[U]	HMDB0004684[U];HMDB0003876[U];HMDB0004680[U];HMDB0001452[U];HMDB0011135[U];HMDB0001139[U];HMDB0011137[U];HMDB0001509[U];HMDB0001085[U];HMDB0001335[U];HMDB0002190[U];HMDB0004238[U];HMDB0004236[U];HMDB0004244[U];HMDB0004234[U];HMDB0001381[U];HMDB0005998[U];HMDB0004693[U];HMDB0004699[U];HMDB0002752[U];HMDB0002232[U];HMDB0011136[U];HMDB0001220[U];HMDB0002886[U];HMDB0011134[U];HMDB0060095[U];HMDB00027…	HMDB0004684[U];HMDB0003876[U];HMDB0004680[U];HMDB0001452[U];HMDB0011135[U];HMDB0001509[U];HMDB0001139[U];HMDB0011137[U];HMDB0005079[U];HMDB0001085[U];HMDB0001335[U];HMDB0002190[U];HMDB0004238[U];HMDB0001337[U];HMDB0004236[U];HMDB0004244[U];HMDB0004234[U];HMDB0004242[U];HMDB0013633[U];HMDB0001381[U];HMDB0005998[U];HMDB0004693[U];HMDB0004699[U];HMDB0010217[U];HMDB0002752[U];HMDB0002232[U];HMDB00111…	HMDB0004684[U];HMDB0003876[U];HMDB0004680[U];HMDB0010379[U];HMDB0011135[U];HMDB0001139[U];HMDB0011137[U];HMDB0007883[U];HMDB0001085[U];HMDB0002190[U];HMDB0004238[U];HMDB0001337[U];HMDB0004236[U];HMDB0004244[U];HMDB0004234[U];HMDB0013633[U];HMDB0005998[U];HMDB0004693[U];HMDB0004699[U];HMDB0010217[U];HMDB0002752[U];HMDB0002232[U];HMDB0011136[U];HMDB0011134[U];HMDB0060095[U];HMDB0002710[U];HMDB00042…	-	-	HMDB0003876[U];HMDB0004680[U];HMDB0001452[U];HMDB0011135[U];HMDB0001509[U];HMDB0001085[U];HMDB0001335[U];HMDB0002190[U];HMDB0004238[U];HMDB0001337[U];HMDB0004236[U];HMDB0004244[U];HMDB0004234[U];HMDB0004242[U];HMDB0013633[U];HMDB0001381[U];HMDB0005998[U];HMDB0004693[U];HMDB0004699[U];HMDB0010217[U];HMDB0002752[U];HMDB0002232[U];HMDB0011136[U];HMDB0001220[U];HMDB0002886[U];HMDB0011134[U];HMDB00600…	HMDB0004684[U];HMDB0003876[U];HMDB0001859[U];HMDB0004680[U];HMDB0001452[U];HMDB0011135[U];HMDB0001509[U];HMDB0001139[U];HMDB0011137[U];HMDB0005079[U];HMDB0001085[U];HMDB0001335[U];HMDB0002190[U];HMDB0004238[U];HMDB0001337[U];HMDB0004236[U];HMDB0004244[U];HMDB0004234[U];HMDB0004242[U];HMDB0013633[U];HMDB0001381[U];HMDB0005998[U];HMDB0004693[U];HMDB0004699[U];HMDB0010217[U];HMDB0002752[U];HMDB00022…	-	HMDB0004684[U];HMDB0002752[U];HMDB0001452[U];HMDB0001859[?];HMDB0001220[U];HMDB0001509[U];HMDB0001139[U];HMDB0011137[U];HMDB0002886[U];HMDB0060095[U];HMDB0003235[U];HMDB0002710[U];HMDB0003252[U];HMDB0001335[U];HMDB0004694[U];HMDB0004238[U];HMDB0004236[U];HMDB0004241[U];HMDB0004242[U];HMDB0004234[U];HMDB0006059[U];HMDB0001381[U];HMDB0001403[U]	-	HMDB0004684[U];HMDB0003876[U];HMDB0004680[U];HMDB0001452[U];HMDB0011135[U];HMDB0001509[U];HMDB0001139[U];HMDB0011137[U];HMDB0001085[U];HMDB0001335[U];HMDB0002190[U];HMDB0004238[U];HMDB0001337[U];HMDB0004236[U];HMDB0004244[U];HMDB0004234[U];HMDB0004242[U];HMDB0013633[U];HMDB0001381[U];HMDB0005998[U];HMDB0004693[U];HMDB0004699[U];HMDB0010217[U];HMDB0002752[U];HMDB0002232[U];HMDB0011136[U];HMDB00012…	HMDB0004684[U];HMDB0003876[U];HMDB0004680[U];HMDB0001139[U];HMDB0011137[U];HMDB0002190[U];HMDB0004238[U];HMDB0001337[U];HMDB0004236[U];HMDB0004234[U];HMDB0013633[U];HMDB0005998[U];HMDB0010217[U];HMDB0002752[U];HMDB0002232[U];HMDB0011136[U];HMDB0002886[U];HMDB0011134[U];HMDB0060095[U];HMDB0002710[U];HMDB0003252[U];HMDB0004264[U];HMDB0004694[U];HMDB0004673[U];HMDB0004679[U]	-	HMDB0004684[U];HMDB0004680[U];HMDB0001452[U];HMDB0011135[U];HMDB0001139[U];HMDB0001337[U];HMDB0002710[?];HMDB0004244[U];HMDB0001381[U];HMDB0013633[U];HMDB0005998[U];HMDB0004693[U];HMDB0002752[?];HMDB0010217[U];HMDB0000221[U];HMDB0011136[U];HMDB0003178[U];HMDB0004236[?];HMDB0002886[U];HMDB0003235[U];HMDB0003252[U];HMDB0004264[U];HMDB0004694[U];HMDB0004673[U];HMDB0000148[U];HMDB0004243[U];HMDB00050…	HMDB0010217[U];HMDB0004684[U];HMDB0002752[U];HMDB0011135[U];HMDB0001139[U];HMDB0011137[U];HMDB0002886[U];HMDB0060095[U];HMDB0002710[U];HMDB0003252[U];HMDB0001085[U];HMDB0004694[U];HMDB0004238[U];HMDB0001337[U];HMDB0004236[U];HMDB0004243[U];HMDB0004244[U];HMDB0004234[U];HMDB0005050[U];HMDB0013633[U];HMDB0004692[U];HMDB0004693[U];HMDB0004699[U]	HMDB0004684[U];HMDB0003876[U];HMDB0004680[U];HMDB0001452[U];HMDB0011135[U];HMDB0001139[U];HMDB0011137[U];HMDB0001509[U];HMDB0001085[U];HMDB0001335[U];HMDB0002190[U];HMDB0004238[U];HMDB0001337[U];HMDB0004236[U];HMDB0004244[U];HMDB0004234[U];HMDB0013633[U];HMDB0001381[U];HMDB0005998[U];HMDB0004693[U];HMDB0004699[U];HMDB0010217[U];HMDB0002752[U];HMDB0002232[U];HMDB0011136[U];HMDB0001220[U];HMDB00028…	HMDB0004684[U];HMDB0001452[U];HMDB0011135[U];HMDB0001139[U];HMDB0011137[U];HMDB0001509[U];HMDB0001085[U];HMDB0001335[U];HMDB0004238[U];HMDB0004236[U];HMDB0004244[U];HMDB0004234[U];HMDB0001381[U];HMDB0004693[U];HMDB0004699[U];HMDB0002752[U];HMDB0001220[U];HMDB0002886[U];HMDB0060095[U];HMDB0002710[U];HMDB0003252[U];HMDB0004694[U];HMDB0004243[U];HMDB0005050[U];HMDB0004692[U];HMDB0001403[U]	HMDB0004684[U];HMDB0001859[U];HMDB0001452[U];HMDB0001509[U];HMDB0001139[U];HMDB0011137[U];HMDB0001335[U];HMDB0004238[U];HMDB0004236[U];HMDB0004234[U];HMDB0004242[U];HMDB0001381[U];HMDB0002311[U];HMDB0002343[U];HMDB0002752[U];HMDB0002265[U];HMDB0001220[U];HMDB0002886[U];HMDB0060095[U];HMDB0002710[U];HMDB0003235[U];HMDB0003252[U];HMDB0004694[U];HMDB0004241[U];HMDB0006059[U];HMDB0001403[U];HMDB00023…	HMDB0004684[U];HMDB0003876[U];HMDB0004680[U];HMDB0001452[U];HMDB0011135[U];HMDB0001509[U];HMDB0001139[U];HMDB0011137[U];HMDB0005079[U];HMDB0001085[U];HMDB0001335[U];HMDB0002190[U];HMDB0004238[U];HMDB0001337[U];HMDB0004236[U];HMDB0004244[U];HMDB0004242[U];HMDB0004234[U];HMDB0013633[U];HMDB0001381[U];HMDB0005998[U];HMDB0004693[U];HMDB0004699[U];HMDB0010217[U];HMDB0002752[U];HMDB0002232[U];HMDB00111…
hsa04080	Neuroactive ligand-receptor interaction	Signaling molecules and interaction	-	-	-	-	-	C02165[U];C06314[U];C01996[U];C00639[U];C01312[U];C00696[U];C02198[U];C05113[U];C00584[U]	-	-	-	C00735[U];C00099[U];C00334[U];C05113[U];C02198[U];C02165[U];C06314[U];C01312[U];C00788[U];C05952[?];C12271[?];C12272[?];C00025[U];C00696[U];C00584[U]	C02165[U];C06314[U];C00639[U];C01312[U];C00696[U];C02198[U];C05113[U];C00584[U]	-	C06314[U];C00639[U];C01312[U];C05952[U];C00547[U];C00696[U];C02198[U];C05113[U];C00584[U]	C06124[U];C01120[U];C06314[U];C00245[U];C12270[U];C01312[U];C00788[U];C00334[U];C00696[U];C02198[U];C00584[U]	C02165[U];C06314[U];C12270[U];C00639[U];C01312[U];C00334[D];C00696[U];C02198[U];C05113[U];C00584[U]	-	-	C00780[U];C03958[U];C00334[U];C02198[U];C05113[U];C02165[U];C01120[U];C06314[U];C01598[U];C12270[U];C00639[U];C01312[U];C00547[U];C00696[U];C00025[U];C00584[U]	-	C04598[U];C02198[U];C02165[U];C06124[U];C12272[U];C06314[U];C00639[U];C12270[U];C01312[U];C12271[?];C00025[U];C00696[U];C00584[U]	-	-	C02165[U];C06314[U];C01996[U];C00639[U];C12270[U];C01312[U];C05952[U];C00547[U];C00696[U];C02198[U];C05113[U];C00584[U]
hsa04726	Serotonergic synapse	Nervous system	-	-	-	C05954[U];C05963[U];C05957[U];C05956[U];C05964[U];C05955[U];C05953[U];C00696[U];C02198[U];C00584[U];C00427[U]	C05954[U];C05356[U];C14768[U];C05957[U];C14770[U];C05955[U];C14771[U];C05953[U];C02198[U];C00427[U];C02165[U];C05966[U];C14812[U];C05965[U];C05963[U];C00639[U];C14769[U];C14821[U];C00696[U];C14820[U];C00584[U];C14823[U];C04822[U]	C05957[U];C05955[U];C14771[U];C05953[U];C02198[U];C00427[U];C02165[U];C05966[U];C14812[U];C00909[U];C05964[U];C14769[U];C14820[U];C00584[U];C04822[U];C05954[U];C05356[U];C14768[U];C05956[U];C14770[U];C05965[U];C05963[U];C00639[U];C14821[U];C00696[U];C14823[U]	C05954[U];C05356[U];C14768[U];C05957[U];C14770[U];C05955[U];C14771[U];C05953[U];C00165[U];C02165[U];C05966[U];C14812[U];C05965[U];C00909[U];C00639[U];C14769[U];C14821[U];C14820[U];C00584[U];C14823[U];C04822[U]	-	-	C05957[U];C05955[U];C14771[U];C05953[U];C02198[U];C00427[U];C02165[U];C05966[U];C14812[U];C00909[U];C05964[U];C00643[U];C14769[U];C14820[U];C00584[U];C04822[U];C05954[U];C05356[U];C14768[U];C05956[U];C14770[U];C05965[U];C05963[U];C14821[U];C00696[U];C14823[U]	C05957[U];C05955[U];C14771[U];C05953[U];C02198[U];C00427[U];C02165[U];C05966[U];C14812[U];C00909[U];C05964[U];C14769[U];C14820[U];C00584[U];C04822[U];C05954[U];C05356[U];C14768[U];C05956[U];C14770[U];C05965[U];C05963[U];C00639[U];C14821[U];C00696[U];C14823[U]	-	C05954[U];C05963[U];C05956[U];C05964[U];C05957[U];C05955[U];C00639[U];C05953[U];C00696[U];C02198[U];C00584[U];C00427[U]	-	C05957[U];C05955[U];C14771[U];C05953[U];C02198[U];C00427[U];C02165[U];C05966[U];C14812[U];C00909[U];C05964[U];C14769[U];C14820[U];C00584[U];C04822[U];C05954[U];C05356[U];C14768[U];C05956[U];C14770[U];C05965[U];C05963[U];C00639[U];C14821[U];C00696[U];C14823[U]	C05954[U];C00909[U];C05963[U];C14768[U];C05957[U];C14770[U];C05955[U];C00639[U];C14771[U];C05953[U];C14769[U];C00584[U]	-	C00219[U];C14771[U];C02198[U];C00427[U];C02165[U];C05966[U];C14812[U];C00909[U];C05964[U];C00643[U];C14769[U];C05954[?];C14820[U];C00584[U];C04822[U];C05356[U];C00780[U];C14768[U];C05956[U];C14770[U];C05635[U];C00165[U];C05965[U];C05957[?];C05963[U];C00639[U];C05953[?];C14821[U];C00696[U];C05955[?];C14823[U]	C05954[U];C05356[U];C05957[U];C05955[U];C05953[U];C02165[U];C05966[U];C14812[U];C05965[U];C00909[U];C05963[U];C00639[U];C14821[U];C00584[U];C14820[U];C14823[U];C04822[U]	C05954[U];C05356[U];C14768[U];C05957[U];C14770[U];C05955[U];C14771[U];C05953[U];C02198[U];C00427[U];C02165[U];C05966[U];C14812[U];C05965[U];C00909[U];C05963[U];C00639[U];C14769[U];C14821[U];C00696[U];C14820[U];C00584[U];C14823[U];C04822[U]	C05954[U];C05356[U];C05957[U];C05955[U];C05953[U];C02198[U];C00427[U];C02165[U];C05966[U];C14812[U];C05965[U];C05963[U];C00639[U];C14821[U];C00696[U];C14820[U];C00584[U];C14823[U];C04822[U]	C05954[U];C05957[U];C05956[U];C05955[U];C05953[U];C02198[U];C00427[U];C02165[U];C14774[U];C05963[U];C14775[U];C05964[U];C14773[U];C00639[U];C14772[U];C00696[U];C00584[U]	C05957[U];C05955[U];C14771[U];C05953[U];C02198[U];C00427[U];C02165[U];C05966[U];C14812[U];C00909[U];C05964[U];C00643[U];C14769[U];C14820[U];C00584[U];C04822[U];C05356[U];C05954[U];C14768[U];C05956[U];C14770[U];C00165[U];C05965[U];C05963[U];C00639[U];C14821[U];C00696[U];C14823[U]
hsa05140	Leishmaniasis	Infectious diseases: Parasitic	-	C00584[U]	-	-	C00584[U];C02737[?]	C00584[U];C02737[?]	C00584[U];C02737[?]	C00584[U];C02737[?]	C00219[U];C00584[U];C02737[?]	C02737[U];C00584[U];C00195[U]	C00584[U];C02737[?]	-	C00584[U];C02737[?]	-	C00584[U];C02737[?]	-	-	C00219[U];C02737[U];C00195[?];C00584[U]	-	-	-	C00584[U];C02737[?]	C00584[U];C02737[?]
hsa04750	Inflammatory mediator regulation of TRP channels	Sensory system	-	C02165[U];C00809[?];C00808[?];C06866[?];C00584[U]	-	-	C02165[U];C05966[U];C04742[U];C05965[U];C14768[U];C09155[U];C14769[U];C12271[?];C12083[U];C00584[U];C04805[U]	C00809[?];C04742[U];C20171[?];C14768[U];C00808[?];C02165[U];C05966[U];C05965[U];C09179[U];C14769[U];C06866[?];C00584[U];C09844[U];C04805[U]	C02165[U];C05966[U];C04742[U];C05965[U];C14768[U];C14769[U];C00165[U];C12083[U];C00584[U];C04805[U]	-	-	-	C00809[?];C04742[U];C20171[?];C14768[U];C00808[?];C12083[U];C02165[U];C05966[U];C05965[U];C09179[U];C14769[U];C06866[?];C00584[U];C04805[U]	-	C00809[?];C00808[?];C06866[?];C00584[U]	-	C00809[?];C04742[U];C14768[U];C00808[?];C12083[U];C02165[U];C05966[U];C05965[U];C09179[U];C14769[U];C06866[?];C00584[U];C04805[U]	C04742[U];C14768[U];C09155[U];C14769[U];C12083[U];C00808[U];C00809[U];C00584[U];C04805[U]	C00584[?];C00809[?];C04742[U];C11695[U];C20171[?];C14768[U];C00808[?];C00165[U];C12083[U];C02165[U];C05966[U];C12271[U];C05965[U];C09155[U];C14769[U];C06866[?];C04805[U]	C00219[U];C04742[U];C00780[U];C14768[U];C00165[U];C12083[U];C02165[U];C05966[U];C05965[U];C09179[U];C14769[U];C00584[U];C04805[U]	-	C02165[U];C05966[U];C04742[U];C05965[U];C14768[U];C09155[U];C14769[U];C12271[?];C12083[U];C00584[U];C04805[U]	-	C02165[U];C00809[?];C00808[?];C06866[?];C00584[U]	C00809[?];C04742[U];C14768[U];C00808[?];C00165[U];C12083[U];C02165[U];C05966[U];C05965[U];C09155[U];C09179[U];C14769[U];C06866[?];C00584[U];C09844[U];C04805[U]
hsa04976	Bile secretion	Digestive system	C03033[U];C01921[?];C05466[U];C02538[U];C00780[?]	-	C03033[?];C07184[U];C00486[U];C05551[U];C05503[U];C01921[?];C02165[U];C05122[?];C05465[?];C05963[U];C00639[U];C07185[U];C11587[?];C00750[U];C07207[U];C00584[U]	-	C02165[U];C00805[U];C05963[U];C00639[U];C02530[U];C05503[U];C07185[U];C05122[U];C00584[U]	C11754[U];C00031[U];C07184[U];C01996[U];C05551[U];C05503[U];C06526[U];C02165[U];C05465[?];C05963[U];C00639[U];C03033[U];C01844[U];C07151[U];C07185[U];C00318[D];C00584[U]	-	-	-	-	C07184[U];C05503[U];C06804[U];C04555[U];C02165[U];C05465[?];C05963[U];C00639[U];C03033[U];C07151[U];C02530[U];C07185[U];C02538[U];C00584[U]	C01443[U];C04483[U];C03033[U];C02528[U];C01844[U];C00695[U];C04555[U]	C11754[U];C07184[U];C05963[U];C03033[U];C00639[U];C01844[U];C06804[?];C05503[U];C07185[U];C05466[U];C00584[U]	-	C11754[U];C00031[U];C07184[U];C07065[U];C02165[U];C05465[?];C05963[U];C00639[U];C03033[U];C01844[U];C07151[U];C07185[U];C00584[U]	-	-	-	-	-	-	C00031[U];C07184[U];C00318[U];C06804[U];C02165[U];C05465[?];C07051[?];C05963[U];C00639[U];C02538[?];C01844[U];C07151[U];C02530[U];C11363[U];C00584[U]	C05465[U];C07184[U];C11158[U];C01996[U];C05551[U];C01937[U];C05503[U];C02165[U];C00031[D];C07051[?];C05963[U];C00639[U];C03033[U];C01844[U];C07151[U];C07185[U];C07014[?];C07207[U];C00584[U]
