# Supplementary material for: Application of metabolite set enrichment analysis on untargeted metabolomics data prioritises relevant pathways and detects novel biomarkers for inherited metabolic disorders
Source: J Inherit Metab Dis. 2022 May 22;45(4):682–95. doi: 10.1002/jimd.12522 (PMC9544878; doi:10.1002/jimd.12522)
Supplement: Supplementary file 7 — TABLE S6 3‐Hydroxy‐3‐methylglutaryl‐CoA lyase deficiency (HMCLD) pathway co‐enzymes and metabolites [file JIMD-45-682-s007.xlsx]

## Sheet: HMCGLD
	The 3-Hydroxy-3-methylglutaryl-CoA Lyase Deficiency (SMP0000138) pathway does not contain any of our IEM biomarker metabolites, yet many of the matching (co)enzymes are present in the pathway.
	Our biomarkers	Corresponding (co)enzymes
	3-Hydroxyisovaleric acid	3-Hydroxyisovaleryl-CoA
	Methylglutaric acid	-
	3-Methylglutarylcarnitine	-
	3-Methylglutaconic acid	3-Methylglutaconyl-CoA
	2-Methyl-3-hydroxybutyric acid	2-Methyl-3-hydroxybutyryl-CoA
	3-Hydroxymethylglutaric acid	Hydroxymethylglutaryl-CoA lyase/synthase
